# Supplementary material for: Detecting similar binding pockets to enable systems polypharmacology
Source: PLoS Comput Biol. 2017 Jun 29;13(6):e1005522. doi: 10.1371/journal.pcbi.1005522 (PMC5490940; doi:10.1371/journal.pcbi.1005522)
Supplement: S1 Data — (XLSX) [file pcbi.1005522.s001.xlsx]

## Sheet: TableS1
uniprot_ac_1	uniprot_ac_2	gene_1	gene_2	similar_cavities	best_similarity	pdb_chain_1	pdb_chain_2	cavity_1	cavity_2	resnums_1	resnums_2	sequence_similarity	fold_similarity	ligand_similarity
P01892	Q8WLS4	HLA-A	HLA-A	3484	0.926578	3fqu_A	3fqt_A	3fqu_A_001	3fqt_A_002	7,9,45,63,66,67,70,99,159,163,167,171	7,9,45,63,66,67,70,99,159,163,167,171	1	1	0
P49137	Q8IZA0	MAPKAPK2	KIAA0319L	1	0.888437	2pzy_A	2yrl_A	2pzy_A_003	2yrl_A_001	289,290,291,292,293,294,334,335,336,337,340	5,6,8,32,33,34,35,79,81,83	0	0	0
P07900	Q2VPJ6	HSP90AA1	HSP90AA1	1901	0.876024	2fwy_A	2h55_A	2fwy_A_001	2h55_A_001	21,22,23,26,48,51,52,54,55,58,93,96,97,98,102,103,104,105,107,108,110,111,135,136,137,138,139,150,154,162,170,184,186	21,22,23,26,48,51,52,54,55,58,93,96,97,98,102,103,104,105,107,108,110,111,135,136,137,138,139,150,154,162,170,184,186	1	1	0
P00734	Q69EZ8	F2		22	0.875098	1c1u_L	1c5n_L	1c1u_L_001	1c5n_L_001	12,13,14,15,16,17,18,19,20,21,22,23,24,25,26,27,28,29,30,31,32,33,34,35,36,37,38,39,40,41,42,43,44,45,46,47,48,49,50,51,52,53,54,55,56,57,58,59,60,61,62,63,64,65,66,67,68,69,70,71,72,73,74,98,99,100,101,102,103,104,105,106,107,108,109,110,111,112,113,114,115,116,117,118,119,120,121,122,123,124,125,126,127,128,129,130,131,132,133,134,135,136,137,138,139,140,141,142,143,144	12,13,14,15,16,17,18,19,20,21,22,23,24,25,26,27,28,29,30,31,32,33,34,35,36,37,38,39,40,41,42,43,44,45,46,47,48,49,50,51,52,53,54,55,56,57,58,59,60,61,62,63,64,65,66,67,68,69,70,71,72,73,74,98,99,100,101,102,103,104,105,106,107,108,109,110,111,112,113,114,115,116,117,118,119,120,121,122,123,124,125,126,127,128,129,130,131,132,133,134,135,136,137,138,139,140,141,142,143,144	1	1	0
Q07889	Q9UIF8	SOS1	BAZ2B	1	0.865636	1xdv_B	4ir6_A	1xdv_B_008	4ir6_A_001	1,2,3,4,5,6,7,8,9,10,11,12,13,14,15,16,17,18,19,20,21,22,23,24,25,26,27,28,29,30,31,32,33,34,35,36,37,38,39,40,41,42,43,44,45,46,47,48,49,50,51,52,53,54,55,56,57,58,59,60,61,62,63,64,65,66,67,68,69,70,71,72,73,74,75,76,77,78,79,80,81,82,83,84,85,86,87,88,89,90,91,92,93,94,95,96,97,98,99,100,101,102,103,104,105,106,107,108,109,110,111,112,113,114,115,116,117,118,119,120,121,122,123,124,125,126,127…	1866,1869,1870,1873,1918,1921,1923,1924,1925,1926,1929	0	0	0
P27487	Q8NBK3	DPP4	SUMF1	3	0.835632	2g63_D	2hi8_X	2g63_D_006	2hi8_X_002	56,57,58,59,60,61,62,63,64,65,66,67,68,69,70,71,72,73,74,75,76,77,78,79,80,81,82,83,84,85,86,87,88,89,90,91,92,93,94,95,96,97,98,99,100,101,102,103,104,105,106,107,108,109,110,111,112,113,114,115,116,117,118,119,120,121,135,136,137,138,139,140,141,142,143,144,145,181,182,183,184,185,186,187,188,189,190,191,192,193,194,195,196,197,198,199,200,201,202,203,204,205,206,207,208,209,210,211,212,213,214…	101,117,119,228,229,304,307,309,310,311,313,315,318,319,320,321,349	0	0	0
P00749	Q9HC62	PLAU	SENP2	1	0.831272	1ejn_A	1tgz_A	1ejn_A_002	1tgz_A_002	122,123,124,125,128,203,204,206,208	1,2,3,4,5,6,7,8,9,10,11,12,13,14,15,16,17,18,19,20,21,22,23,24,25,26,27,28,29,30,31,32,33,34,35,36,37,38,39,40,41,42,43,44,45,46,47,48,49,50,51,52,53,54,55,56,57,58,59,60,61,62,63,64,65,66,67,68,69,70,71,72,73,74,75,76,77,78,79,80,81,82,83,84,85,86,87,88,89,90,91,92,93,94,95,96,97,98,99,100,101,102,103,104,105,106,107,108,109,110,111,112,113,114,115,116,117,118,119,120,121,122,123,124,125,126,127…	0	0	0
C5MK56	P30685	HLA-B	HLA-B	51	0.827022	2axf_A	2axg_A	2axf_A_003	2axg_A_003	13,14,15,16,18,19,20,75,78,79,82,88,89,91,93	13,14,15,16,18,19,20,75,78,79,82,88,89,91,93	1	1	0
C5MK56	O19626	HLA-B	B-3501	23	0.827022	2axf_A	2axg_A	2axf_A_003	2axg_A_003	13,14,15,16,18,19,20,75,78,79,82,88,89,91,93	13,14,15,16,18,19,20,75,78,79,82,88,89,91,93	1	1	0
O19626	P30685	B-3501	HLA-B	92	0.827022	2axg_A	2axf_A	2axg_A_003	2axf_A_003	13,14,15,16,18,19,20,75,78,79,82,88,89,91,93	13,14,15,16,18,19,20,75,78,79,82,88,89,91,93	1	1	0
P23919	Q9HC62	DTYMK	SENP2	1	0.825451	1e9a_A	2io1_A	1e9a_A_002	2io1_A_001	4,5,6,7,35,36,90,91,92,199,203	1,2,3,4,5,6,7,8,9,10,11,12,13,14,15,16,17,18,19,20,21,22,23,24,25,26,27,28,29,30,31,32,33,34,35,36,37,38,39,40,41,42,43,44,45,46,47,48,49,50,51,52,53,54,55,56,57,58,59,60,61,62,63,64,65,66,67,68,69,70,71,72,73,74,75,76,77,78,79,80,81,82,83,84,85,86,87,88,89,90,91,92,93,94,95,96,97,98,99,100,101,102,103,104,105,106,107,108,109,110,111,112,113,114,115,116,117,118,119,120,121,122,123,124,125,126,127…	0	0	0
P18465	P30481	HLA-B	HLA-B	38	0.817359	2ypk_A	3dx6_A	2ypk_A_003	3dx6_A_002	13,14,15,18,19,20,75,78,79,82,88,89,91	11,12,13,14,15,16,17,18,19,20,21,74,75,76,77,78,79,80,81,82,83,87,88,89,90,91,92,93,94	1	1	0
P04818	Q8WXF7	TYMS	ATL1	1	0.814828	4h1i_D	3qof_A	4h1i_D_001	3qof_A_003	47,48,49,50,55,215,216,254,256,258,402	154,155,156,157,158,159,160,161,162,163,164,165,166,167,168,169,170,171,172,173,174,175,176,177,178,179,180,181,182,195,196,197,199,200,201,202,203,204,205,206,207,208,209,210,312,313,314,315,316,317,318,320,321,322,323,324,325,326,327,328,329,330,331,332,333,334,335,336,337,338,339,340,341,342,343,344,345	0	0	0
P00734	P51946	F2	CCNH	2	0.8118	1ppb_H	1jkw_A	1ppb_H_001	1jkw_A_008	23,24,25,26,27,28,69,70,71,117,155	29,30,31,45,46,47,48,49,50,51,52,53,54,55,56,57,58,59,60,61,62,63,64,65,66,67,68,69,70,71,72,73,74,75,76,77,78,79,80,81,82,83,84,85,86,87,88,89,90,91,92,93,94,95,96,97,98,99,100,101,102,108,109,110,111,112,113,114,115,116,117,146,147,148,149,150,151,152,153,154,155,156,157,158,159,160,161,162,163,164,165,166,167,168,169,170,171,172,173,174,175,176,177,178,179,180,181,182,183,184,185,186,187,188,1…	0	0	0
P29320	Q13118	EPHA3	KLF10	1	0.809761	4gk4_A	2epa_A	4gk4_A_001	2epa_A_001	612,613,614,674,675,676,677,678,684,685,686,687	7,8,9,10,11,12,13,14,15,16,17,24,25,26,27,28,29,30	0	0	0
O75530	P43487	EED	RANBP1	1	0.80702	3k26_A	1k5g_E	3k26_A_003	1k5g_E_001	100,101,102,103,104,150,151,152,153,154,195,196,197,198,199,200,201,202,203,243,244,245,246,247,311,312,313,367,368,369,370,371,372,373,374,415,416,417,418,420	53,54,55,56,57,66,67,68,112,113,114,118,119,120,121,122,137,138,139,140,141,142	0	0	0
P61077	P80188	UBE2D3	LCN2	1	0.806653	3ugb_A	3hwf_C	3ugb_A_001	3hwf_C_002	41,42,43,44,45,46,109,110,111,112,113,114,126,127,128,130,131,132,133,134,135,136	41,42,43,44,45,46,47,48,49,50,165,166,167,168,169,170,171	0	0	0
O15294	P49327	OGT	FASN	1	0.804585	4ay5_B	3hhd_B	4ay5_B_002	3hhd_B_006	497,500,501,510,511,655,656,657,658,681,940,941	9,10,11,12,13,16,17,18,19,20,21,22,55,56,57,58,59,60,83,84,85,87,88,89,105,106,107,108,109,110,111,112,113,114,115,116,117,118,119,120,121,122,123,124,125,126,127,128,129,130,131,132,133,134,135,136,137,138,139,140,141,142,143,144,145,146,147,148,149,150,151,152,153,154,155,156,157,158,159,160,161,162,163,164,165,166,167,168,169,170,171,172,173,174,175,176,177,178,179,180,181,182,183,201,202,203,…	0	0	0
A8K008	P05106		ITGB3	1	0.803517	3dj9_A	3nig_D	3dj9_A_001	3nig_D_003	1,2,3,4,5,6,7,8,9,10,11,12,13,14,15,16,17,18,19,20,21,22,23,24,25,26,27,28,29,30,31,32,33,34,35,36,37,38,39,40,41,42,43,44,45,46,47,48,49,50,51,52,53,54,55,56,57,58,59,60,61,62,63,64,65,66,67,68,69,70,71,72,73,74,75,76,77,78,79,80,81,82,83,84,85,86,87,88,89,90,91,92,93,94,95,96,97,98,99,100,101,102,103,104,105,106,107,108,109,110,111,112,113,114,115,116,117,118,119,120,121,122,123,124,125,126,127…	26,27,28,29,30,34,35,36,37,38,39,40,41,42,43,44,45,46,47,48,49,50,51,52,53,54,55,56,57,58,59,60,61,62,63,64,65,66,67,68,69,70,71,72,73,74,75,76,77,78,79,80,81,82,83,84,85,86,87,88,89,90,91,92,93,94,95,96,97,98,99,100,101,102,103,104,105,106,107,108,109,110,111,112,113,114,115,116,117,118,119,120,121,122,123,124,125,126,127,134,135,136,137,138,139,140,141,142,143,144,145,146,147,148,149,164,165,16…	0	1	0
P01857	P05106	IGHG1	ITGB3	1	0.803517	3dj9_A	3nig_D	3dj9_A_001	3nig_D_003	1,2,3,4,5,6,7,8,9,10,11,12,13,14,15,16,17,18,19,20,21,22,23,24,25,26,27,28,29,30,31,32,33,34,35,36,37,38,39,40,41,42,43,44,45,46,47,48,49,50,51,52,53,54,55,56,57,58,59,60,61,62,63,64,65,66,67,68,69,70,71,72,73,74,75,76,77,78,79,80,81,82,83,84,85,86,87,88,89,90,91,92,93,94,95,96,97,98,99,100,101,102,103,104,105,106,107,108,109,110,111,112,113,114,115,116,117,118,119,120,121,122,123,124,125,126,127…	26,27,28,29,30,34,35,36,37,38,39,40,41,42,43,44,45,46,47,48,49,50,51,52,53,54,55,56,57,58,59,60,61,62,63,64,65,66,67,68,69,70,71,72,73,74,75,76,77,78,79,80,81,82,83,84,85,86,87,88,89,90,91,92,93,94,95,96,97,98,99,100,101,102,103,104,105,106,107,108,109,110,111,112,113,114,115,116,117,118,119,120,121,122,123,124,125,126,127,134,135,136,137,138,139,140,141,142,143,144,145,146,147,148,149,164,165,16…	0	1	0
P05106	Q6N095	ITGB3	DKFZp686K03196	1	0.803517	3nig_D	3dj9_A	3nig_D_003	3dj9_A_001	26,27,28,29,30,34,35,36,37,38,39,40,41,42,43,44,45,46,47,48,49,50,51,52,53,54,55,56,57,58,59,60,61,62,63,64,65,66,67,68,69,70,71,72,73,74,75,76,77,78,79,80,81,82,83,84,85,86,87,88,89,90,91,92,93,94,95,96,97,98,99,100,101,102,103,104,105,106,107,108,109,110,111,112,113,114,115,116,117,118,119,120,121,122,123,124,125,126,127,134,135,136,137,138,139,140,141,142,143,144,145,146,147,148,149,164,165,16…	1,2,3,4,5,6,7,8,9,10,11,12,13,14,15,16,17,18,19,20,21,22,23,24,25,26,27,28,29,30,31,32,33,34,35,36,37,38,39,40,41,42,43,44,45,46,47,48,49,50,51,52,53,54,55,56,57,58,59,60,61,62,63,64,65,66,67,68,69,70,71,72,73,74,75,76,77,78,79,80,81,82,83,84,85,86,87,88,89,90,91,92,93,94,95,96,97,98,99,100,101,102,103,104,105,106,107,108,109,110,111,112,113,114,115,116,117,118,119,120,121,122,123,124,125,126,127…	0	1	0
P05106	Q6PYX1	ITGB3		1	0.803517	3nig_D	3dj9_A	3nig_D_003	3dj9_A_001	26,27,28,29,30,34,35,36,37,38,39,40,41,42,43,44,45,46,47,48,49,50,51,52,53,54,55,56,57,58,59,60,61,62,63,64,65,66,67,68,69,70,71,72,73,74,75,76,77,78,79,80,81,82,83,84,85,86,87,88,89,90,91,92,93,94,95,96,97,98,99,100,101,102,103,104,105,106,107,108,109,110,111,112,113,114,115,116,117,118,119,120,121,122,123,124,125,126,127,134,135,136,137,138,139,140,141,142,143,144,145,146,147,148,149,164,165,16…	1,2,3,4,5,6,7,8,9,10,11,12,13,14,15,16,17,18,19,20,21,22,23,24,25,26,27,28,29,30,31,32,33,34,35,36,37,38,39,40,41,42,43,44,45,46,47,48,49,50,51,52,53,54,55,56,57,58,59,60,61,62,63,64,65,66,67,68,69,70,71,72,73,74,75,76,77,78,79,80,81,82,83,84,85,86,87,88,89,90,91,92,93,94,95,96,97,98,99,100,101,102,103,104,105,106,107,108,109,110,111,112,113,114,115,116,117,118,119,120,121,122,123,124,125,126,127…	0	1	0
P05106	Q6GMX6	ITGB3	IGH@	1	0.803517	3nig_D	3dj9_A	3nig_D_003	3dj9_A_001	26,27,28,29,30,34,35,36,37,38,39,40,41,42,43,44,45,46,47,48,49,50,51,52,53,54,55,56,57,58,59,60,61,62,63,64,65,66,67,68,69,70,71,72,73,74,75,76,77,78,79,80,81,82,83,84,85,86,87,88,89,90,91,92,93,94,95,96,97,98,99,100,101,102,103,104,105,106,107,108,109,110,111,112,113,114,115,116,117,118,119,120,121,122,123,124,125,126,127,134,135,136,137,138,139,140,141,142,143,144,145,146,147,148,149,164,165,16…	1,2,3,4,5,6,7,8,9,10,11,12,13,14,15,16,17,18,19,20,21,22,23,24,25,26,27,28,29,30,31,32,33,34,35,36,37,38,39,40,41,42,43,44,45,46,47,48,49,50,51,52,53,54,55,56,57,58,59,60,61,62,63,64,65,66,67,68,69,70,71,72,73,74,75,76,77,78,79,80,81,82,83,84,85,86,87,88,89,90,91,92,93,94,95,96,97,98,99,100,101,102,103,104,105,106,107,108,109,110,111,112,113,114,115,116,117,118,119,120,121,122,123,124,125,126,127…	0	1	0
P05106	S6B291	ITGB3		1	0.803517	3nig_D	3dj9_A	3nig_D_003	3dj9_A_001	26,27,28,29,30,34,35,36,37,38,39,40,41,42,43,44,45,46,47,48,49,50,51,52,53,54,55,56,57,58,59,60,61,62,63,64,65,66,67,68,69,70,71,72,73,74,75,76,77,78,79,80,81,82,83,84,85,86,87,88,89,90,91,92,93,94,95,96,97,98,99,100,101,102,103,104,105,106,107,108,109,110,111,112,113,114,115,116,117,118,119,120,121,122,123,124,125,126,127,134,135,136,137,138,139,140,141,142,143,144,145,146,147,148,149,164,165,16…	1,2,3,4,5,6,7,8,9,10,11,12,13,14,15,16,17,18,19,20,21,22,23,24,25,26,27,28,29,30,31,32,33,34,35,36,37,38,39,40,41,42,43,44,45,46,47,48,49,50,51,52,53,54,55,56,57,58,59,60,61,62,63,64,65,66,67,68,69,70,71,72,73,74,75,76,77,78,79,80,81,82,83,84,85,86,87,88,89,90,91,92,93,94,95,96,97,98,99,100,101,102,103,104,105,106,107,108,109,110,111,112,113,114,115,116,117,118,119,120,121,122,123,124,125,126,127…	0	1	0
P05106	Q6N089	ITGB3	DKFZp686P15220	1	0.803517	3nig_D	3dj9_A	3nig_D_003	3dj9_A_001	26,27,28,29,30,34,35,36,37,38,39,40,41,42,43,44,45,46,47,48,49,50,51,52,53,54,55,56,57,58,59,60,61,62,63,64,65,66,67,68,69,70,71,72,73,74,75,76,77,78,79,80,81,82,83,84,85,86,87,88,89,90,91,92,93,94,95,96,97,98,99,100,101,102,103,104,105,106,107,108,109,110,111,112,113,114,115,116,117,118,119,120,121,122,123,124,125,126,127,134,135,136,137,138,139,140,141,142,143,144,145,146,147,148,149,164,165,16…	1,2,3,4,5,6,7,8,9,10,11,12,13,14,15,16,17,18,19,20,21,22,23,24,25,26,27,28,29,30,31,32,33,34,35,36,37,38,39,40,41,42,43,44,45,46,47,48,49,50,51,52,53,54,55,56,57,58,59,60,61,62,63,64,65,66,67,68,69,70,71,72,73,74,75,76,77,78,79,80,81,82,83,84,85,86,87,88,89,90,91,92,93,94,95,96,97,98,99,100,101,102,103,104,105,106,107,108,109,110,111,112,113,114,115,116,117,118,119,120,121,122,123,124,125,126,127…	0	1	0
P09467	Q86W56	FBP1	PARG	2	0.80263	2wbd_D	4b1h_A	2wbd_D_001	4b1h_A_001	173,174,175,176,210,211,212,213,214,215,216,217,218,219,220,221,222,223,224,243,244,245,262,263,264,265,266,267,268,269,270,271,272,273,274,275	464,467,468,469,470,471,472,479,480,620,621,622,696,698,699,700,782,784,812,814,816,817,818,819,820,853,854,855,857,861,862,863,895	0	0	0
P14555	P16157	PLA2G2A	ANK1	1	0.801853	3u8b_A	3ud1_A	3u8b_A_002	3ud1_A_002	27,32,33,45,48,49,52,121,122,123,124	1,2,3,4,5,6,7,8,9,10,11,12,13,14,15,16,17,18,19,20,21,22,23,24,25,26,27,28,29,30,31,32,33,34,35,36,37,38,39,40,41,42,43,44,45,46,47,48,49,50,51,52,53,54,55,56,57,58,59,60,61,62,63,64,65,66,67,68,69,70,71,72,73,74,75,76,77,78,79,80,81,82,83,84,85,86,87,88,89,90,91,92,93,94,95,96,97,98,99,100,101,102,103,104,105,106,107,108,109,110,111,112,113,114,115,116,117,118,119,120,121,122,123,124,125,126,127…	0	0	0
P00734	P00918	F2	CA2	19	0.801837	1tbz_H	3m40_A	1tbz_H_002	3m40_A_002	22,23,24,25,26,27,28,69,70,71,79,117,155	12,13,14,15,16,17,18,22,23,24,25,79,80,81,82,83,84,85,86,87,88,89,90,91,92,93,94,95,96,97,98,99,100,101,102,103,104,105,106,107,108,109,110,111,112,113,114,115,116,128,129,130,131,132,133,134,175,176,177,178,179,180,181,182,183,184,185,186,187,188,189,190,191,192,193,194,195,196,197,198,199,200,201,202	0	0	0
P08238	Q2VPJ6	HSP90AB1	HSP90AA1	52	0.800837	3nmq_A	1uy8_A	3nmq_A_001	1uy8_A_001	19,20,21,22,23,24,25,26,27,46,47,48,49,50,51,52,53,54,55,56,57,58,59,90,91,92,93,94,95,96,97,98,99,100,101,102,103,104,105,106,107,108,109,110,111,112,134,135,136,137,138,139,140,149,150,151,152,153,154,155,161,162,163,169,170,171,182,183,184,185,186,187	21,22,23,26,48,51,52,54,55,58,93,96,97,98,102,103,104,105,106,107,108,109,110,111,135,136,137,138,139,150,154,162,170,184,186	1	1	0
P07900	P08238	HSP90AA1	HSP90AB1	68	0.800837	1uy8_A	3nmq_A	1uy8_A_001	3nmq_A_001	21,22,23,26,48,51,52,54,55,58,93,96,97,98,102,103,104,105,106,107,108,109,110,111,135,136,137,138,139,150,154,162,170,184,186	19,20,21,22,23,24,25,26,27,46,47,48,49,50,51,52,53,54,55,56,57,58,59,90,91,92,93,94,95,96,97,98,99,100,101,102,103,104,105,106,107,108,109,110,111,112,134,135,136,137,138,139,140,149,150,151,152,153,154,155,161,162,163,169,170,171,182,183,184,185,186,187	1	1	1
O75530	P04637	EED	TP53	1	0.799781	3k26_A	2j1y_B	3k26_A_003	2j1y_B_001	100,101,102,103,104,150,151,152,153,154,195,196,197,198,199,200,201,202,203,243,244,245,246,247,311,312,313,367,368,369,370,371,372,373,374,415,416,417,418,420	97,98,99,100,101,157,158,159,160,161,162,163,164,165,166,167,168,169,170,171,172,173,205,206,207,208,209,210,211,212,214,215,216,253,254,255,256,257,258,259,261,262,263,264,265,266,267,268	0	0	0
P04233	P31025	CD74	LCN1	1	0.79879	1icf_J	1xki_A	1icf_J_001	1xki_A_002	1,2,3,4,5,6,7,8,9,10,11,12,13,14,15,16,17,18,19,20,21,22,23,24,25,26,27,28,29,30,31,32,33,34,35,36,37,38,39,40,41,42,43,44,45,46,47,48,49,50,51,52,53,54,55,56,57,58,59,60,61,62,63,64,65,66,67,68,69,70,71,72,73,74,75,76,77,78,79,80,81,82,83,84,85,86,87,88,89,90,91,92,93,94,95,96,97,98,99,100,101,102,103,104,105,107,108,109,110,111,112,113,114,115,116,117,118,119,120,121,122,123,124,125,126,127,128…	12,17,90,91,93,94,95,96,97,118	0	0	0
P30481	Q56H30	HLA-B	HLA-B	2	0.797261	3kpp_A	3bxn_A	3kpp_A_004	3bxn_A_002	1,2,3,4,5,28,29,30,31,101,102,103,140,141,142,143,144,145,146,147,148,149,150,177,178,179,180,181,182,183,208,209,210,211,212,213,252,253,254,255,256,257	1,2,3,4,5,27,28,29,30,31,101,102,103,104,177,178,179,180,181,182,183,208,209,210,211,212,213,263,264,265	1	1	0
P00734	P01730	F2	CD4	1	0.796935	4bam_B	3cd4_A	4bam_B_001	3cd4_A_001	43,44,45,46,47,48,49,51,100,101,102,150,190	101,102,103,104,105,106,107,108,109,113,114,115,171,172,173,174,175,176,177	0	0	0
Q07157	Q8NBK3	TJP1	SUMF1	1	0.796746	3cyy_A	2hi8_X	3cyy_A_001	2hi8_X_002	16,205,206,207,208,209,210,211,212,216,217,218,222,223,224,226,227,228,229,230,231,232,233,241,242,243,244,245,246,247,248,249,250,255,256,257,258,259	101,117,119,228,229,304,307,309,310,311,313,315,318,319,320,321,349	0	0	0
P20248	Q9Y2R2	CCNA2	PTPN22	1	0.796473	4eoq_B	3omh_A	4eoq_B_001	3omh_A_001	193,194,195,211,233,236,237,240,309,310,311,340,341,347,348,350,351,352,355	5,6,7,8,9,10,11,12,13,14,15,16,17,18,22,23,24,25,26,27,28,253,254,255,256,257,258,259,260,261,278,279,280,282,283,284	0	0	0
P12931	Q9NZM3	SRC	ITSN2	1	0.796339	1o4i_A	1j3t_A	1o4i_A_001	1j3t_A_001	13,14,15,33,34,35,36,37,38,39,40,43,44,45,59,60,61,62,63	10,11,12,64,65,66,67	1	1	0
P19784	P68400	CSNK2A2	CSNK2A1	22	0.794793	3u87_B	3qa0_A	3u87_B_001	3qa0_A_001	7,8,9,10,11,12,13,147,148,149,209,210,211,212,213,214,215,216,308,309,310,311,312,313,314,315,316,317,318	7,8,9,10,11,12,95,96,97,98,99,100,101,102,103,104,105,106,107,108,109,110,111,112,113,114,115,116,117,118,119,120,121,122,123,124,125,126,127,128,129,130,131,132,133,134,135,136,137,138,139,140,141,142,143,144,145,146,147,148,149,150,151,152,153,154,155,156,157,158,180,181,182,183,184,185,186,187,188,189,190,191,192,193,194,195,209,210,211,212,213,214,215,216,260,261,262,263,264,265,266,267,268,2…	1	1	1
P02741	P42574	CRP	CASP3	1	0.792188	3l2y_F	4dco_E	3l2y_F_002	4dco_E_002	1,2,22,23,24,25,26,181,182,183,184,185,186,187,188,189,190,191,192	1206,1207,1208,1209,1214,1248,1249,1250	0	0	0
P24941	Q8IZA0	CDK2	KIAA0319L	1	0.791068	3ddp_A	2yrl_A	3ddp_A_002	2yrl_A_001	46,47,50,126,147,148,160,162,163	5,6,8,32,33,34,35,79,81,83	0	0	0
P26038	P35813	MSN	PPM1A	1	0.790481	1ef1_A	3fxm_A	1ef1_A_007	3fxm_A_004	118,119,120,121,122,123,124,125,156,157,158,160,161,162,163,164,167,168,169,170,171,172,173,174,175,176	66,67,70,112,115,116,119,121,123,124,125,200	0	0	0
O75164	P00918	KDM4A	CA2	4	0.790445	2gp5_B	1okm_A	2gp5_B_002	1okm_A_002	150,151,152,153,154,155,157,158,161,171,172,173,289,290,291	13,14,17,23,24,246,249,250	0	0	0
P03989	P30481	HLA-B	HLA-B	84	0.78999	1w0w_A	3l3k_A	1w0w_A_004	3l3k_A_002	13,14,15,16,18,19,20,75,78,79,82,89,91	11,12,13,14,15,16,17,18,19,20,21,74,75,76,77,78,79,80,81,82,83,87,88,89,90,91,92,93,94	1	1	0
P48736	P54578	PIK3CG	USP14	1	0.789332	3l54_A	2ayn_C	3l54_A_002	2ayn_C_002	61,62,63,64,65,66,67,68,69,70,71,72,73,74,75,76,77,78,79,80,81,82,83,84,85,86,87,88,89,90,91,92,93,94,95,96,97,98,99,100,101,102,103,104,105,106,107,108,109,110,111,112,113,114,115,116,117,118,119,120,121,122,123,124,125,126,127,128,129,130,131,132,133,134,135,136,137,138,139,140,141,142,154,155,156,157,158,159,160,161,162,163,164,165,166,167,168,169,170,171,172,173,174,206,207,208,209,210,211,21…	1,2,3,4,5,6,7,8,9,10,11,12,13,14,15,16,17,18,19,20,21,22,23,24,25,26,27,28,29,30,31,32,33,34,35,36,37,38,39,40,41,42,43,44,45,46,47,48,49,50,51,52,53,54,55,56,57,58,59,60,61,62,63,64,65,66,67,68,69,70,71,72,73,74,75,76,77,78,79,80,81,82,83,84,85,86,87,88,89,90,91,92,93,94,95,96,97,98,99,100,101,102,103,104,105,106,107,108,109,110,111,112,113,114,115,116,117,118,119,120,121,122,123,124,125,126,127…	0	0	0
P24941	P49005	CDK2	POLD2	1	0.788046	1okw_C	3e0j_A	1okw_C_001	3e0j_A_003	125,126,127,128,129,158,159,160,161,162,163,164,165,166,167,168,169,170,171,172,173,174,179,180,181,183,184,185,186,187,188,189	1,2,3,4,5,6,7,8,9,10,11,12,13,14,15,16,17,18,19,20,21,22,32,33,34,35,36,37,38,39,40,41,42,43,44,45,46,47,48,49,50,51,52,53,54,55,56,57,58,59,60,61,62,63,64,65,66,67,68,69,70,71,72,73,74,75,76,77,78,79,80,81,82,83,84,85,86,87,88,89,90,91,92,93,94,95,96,97,98,99,100,101,102,103,104,105,106,107,108,109,110,111,112,113,114,115,116,117,118,119,120,121,122,123,124,125,126,127,128,129,130,131,132,133,13…	0	0	0
P00491	P15121	PNP	AKR1B1	1	0.786922	3bgs_A	3onb_A	3bgs_A_002	3onb_A_002	1,92,93,94,143,144,145,146,148	115,116,117,118,119,120,121,122,123,124,125,126,127,128,129,130,149,211,212,213,214,215,216,217,218,219,220,221,222,223,224,225,226,227,228,229,230,231,232,233,234,235,236,237,238,239	0	0	0
P01892	P49771	HLA-A	FLT3LG	1	0.785532	3v5k_A	3qs7_C	3v5k_A_002	3qs7_C_001	5,7,9,45,58,59,63,66,67,70,73,97,99,114,116,147,152,156,159,163,167,171	21,22,23,24,25,26,27,28,29,30,31,59,60,61,62,63,64,65,66,67,68,69,71,72,73,100,101,102	0	0	0
P49771	Q8WLS4	FLT3LG	HLA-A	1	0.785532	3qs7_C	3v5k_A	3qs7_C_001	3v5k_A_002	21,22,23,24,25,26,27,28,29,30,31,59,60,61,62,63,64,65,66,67,68,69,71,72,73,100,101,102	5,7,9,45,58,59,63,66,67,70,73,97,99,114,116,147,152,156,159,163,167,171	0	0	0
P15121	Q07343	AKR1B1	PDE4B	3	0.785302	2inz_A	3o0j_A	2inz_A_001	3o0j_A_004	1,2,3,13,14,15,38,39,40,41,273,276	1,2,3,4,5,6,7,8,9,10,11,12,13,14,15,16,17,18,19,20,21,22,23,24,25,26,27,28,29,30,31,32,33,34,35,36,37,38,39,40,41,42,43,44,45,46,47,48,49,50,51,52,53,54,55,56,57,58,59,60,61,62,63,64,65,66,67,68,69,70,71,72,73,74,75,76,77,78,79,80,81,82,83,84,85,86,87,88,89,90,91,92,93,94,95,96,97,98,99,100,101,102,103,104,105,106,107,108,109,110,111,112,113,114,115,116,117,118,119,120,121,122,123,124,125,126,127…	0	0	0
P00918	P06737	CA2	PYGL	14	0.785095	2ax2_A	1l5q_A	2ax2_A_002	1l5q_A_001	12,13,14,15,16,17,18,22,23,24,25,69,70,71,72,73,74,75,76,77,78,79,80,81,82,83,84,85,86,87,88,89,90,91,92,93,94,95,96,97,98,99,100,101,102,103,104,105,106,107,108,109,122,123,124,125,126,127,128,129,130,175,176,177,178,179,180,181,182,183,184,185,186,187,188,189,190,191,192,193,194,195,196,197,198,199,200,201,202,203,204,205	48,49,50,51,52,53,54,124,125,126,127,128,129,130,181,182,183,184,185,186,187,188,189,190	0	0	0
P01903	Q13564	HLA-DRA	NAE1	2	0.784774	1ymm_A	3dbh_G	1ymm_A_002	3dbh_G_006	118,119,120,121,122,126,127,128,129,130,131,132,133,134,135,148,149,150	1,2,3,4,5,6,7,8,9,10,11,12,13,14,15,16,17,18,19,20,21,22,23,24,25,26,27,28,29,30,31,32,33,34,35,36,37,38,39,40,41,42,43,44,45,46,47,48,49,50,51,52,53,54,55,56,57,58,59,60,61,62,63,64,65,66,67,68,69,70,71,72,73,74,75,76,77,78,79,80,81,82,83,84,85,86,87,88,89,90,91,92,93,94,95,96,97,98,99,100,101,102,103,104,105,106,107,108,109,110,111,112,113,114,115,116,117,118,119,120,121,122,123,124,125,126,127…	0	0	0
P03989	P18465	HLA-B	HLA-B	47	0.784661	2bss_A	2ypk_A	2bss_A_003	2ypk_A_003	11,12,13,14,15,16,17,18,19,20,21,73,74,75,76,77,78,79,80,81,82,83,87,88,89,90,91,92,93,94	13,14,15,18,19,20,75,78,79,82,88,89,91	1	1	0
P18465	Q9MYI6	HLA-B	HLA-B57	20	0.782915	2hjl_A	2hjk_A	2hjl_A_002	2hjk_A_004	4,5,6,7,8,9,10,32,33,34,44,45,46,58,59,60,61,62,63,64,65,66,67,69,70,71,72,73,74,75,76,77,78,96,97,98,99,100,101,112,113,114,115,116,117,123,124,125,132,133,134,146,147,148,151,152,153,154,155,156,157,158,159,160,161,162,163,164,165,166,167,168,169,170,171,172	4,5,6,7,8,9,10,58,59,60,61,62,63,64,65,66,67,69,70,71,72,73,74,75,76,77,78,96,97,98,99,100,101,112,113,114,115,116,117,132,133,134,146,147,148,151,152,153,154,155,156,157,158,159,160,161,162,163,164,165,166,167,168,170,171,172	1	1	0
O94829	P06213	IPO13	INSR	1	0.781862	2xwu_B	3w14_F	2xwu_B_006	3w14_F_001	105,106,107,109,110,111,112,113,114,148,149,150,151,152,156,157,158,159,160,161,162,163	110,111,134,135,136,137,138,190,191,192,193,194,197,198,199,200,214	0	0	0
P08263	Q16772	GSTA1	GSTA3	127	0.780416	3i6a_H	2vcv_H	3i6a_H_003	2vcv_H_004	19,20,21,22,23,24,25,26,27,28,29,30,31,32,192,193,194,195,196,197,198,199,201,202,203,204,205	4,23,24,27,28,29,30,193,196,197,202,203	1	1	0
P01024	P61769	C3	B2M	10	0.779763	3ohx_D	3am8_D	3ohx_D_004	3am8_D_001	88,89,90,91,92,93,94,95,96,97,98,99,100,101,102,103,104,105,106,107,108,109,110,111,112,113,114,115,116,117,118,119,120,121,122,123,124,125,126,127,128,129,130,131,132,133,134,135,136,137,138,139,140,141,142,143,144,145,146,147,148,149,150,151,152,153,154,155,156,157,158,159,160,161,162,163,164,165,166,167,168,169,170,171,172,173,174,175,176,177,178,179,180,181,182,183,184,185,186,187,188,189,201…	16,17,18,71,72,73,74,75,76,77,78,79,80,93,94,95,96,97,98,110,114,119	0	1	0
Q07343	Q08499	PDE4B	PDE4D	706	0.777887	1y2h_B	3sl8_A	1y2h_B_002	3sl8_A_002	360,363,364,365,373,374,375,379,461	1,2,3,4,5,6,7,8,9,10,11,12,13,14,15,16,17,18,19,20,21,22,23,24,25,26,27,28,29,30,31,32,33,34,35,36,37,38,39,40,41,42,43,44,45,46,47,48,49,50,51,52,53,54,55,56,57,58,59,60,61,62,63,64,65,66,67,68,69,70,71,72,73,74,75,76,77,78,79,80,81,82,83,84,85,86,87,88,89,90,91,92,93,94,95,96,97,98,99,100,101,102,103,104,105,106,107,108,109,110,111,112,113,114,115,116,117,118,119,120,121,122,123,124,125,126,127…	1	1	1
O75164	Q9Y5Z0	KDM4A	BACE2	1	0.776398	2oq6_B	2ewy_B	2oq6_B_003	2ewy_B_003	83,227,230,237,240,242,243	1,2,3,4,5,6,7,8,9,10,11,12,13,14,15,16,17,18,19,20,21,22,23,24,25,26,27,28,29,30,31,32,33,34,35,36,37,38,39,40,41,42,43,44,45,46,47,48,49,50,51,52,53,54,55,56,57,58,59,60,61,62,63,64,65,66,67,68,69,70,71,72,73,74,75,76,77,78,79,80,81,82,83,84,85,86,87,88,89,90,91,92,93,94,95,96,97,98,99,100,101,102,103,104,105,106,107,108,109,110,111,112,113,114,115,116,117,118,119,120,121,122,123,124,125,126,127…	0	0	0
P27338	Q9Y3A5	MAOB	SBDS	1	0.775661	2c73_B	2kdo_A	2c73_B_004	2kdo_A_004	69,72,73,77,78,79,210,471,472	143,145,146,147,148,149,150,151,155,159,162	0	0	0
P68431	Q71DI3	HIST1H3A	HIST2H3A	23	0.774868	3azf_A	3av1_A	3azf_A_001	3av1_A_001	49,50,51,52,53,54,55,56,57,58,59,60,61,62,63,92,93,94,95,96,97,98,99,100,101,102,103,104,105,106,107,108,109,116,117,118,119,120	46,47,48,49,50,51,52,53,54,55,56,57,58,59,60,61,62,63,92,93,94,95,96,97,98,99,100,101,102,103,104,105,106,107,108,109,116,117,118,119,120	1	1	0
P16442	Q9UQ64	ABO	ABO	34	0.77447	1lz7_A	2pgy_A	1lz7_A_001	2pgy_A_001	54,55,56,57,58,59,60,61,62,63,64,65,66,67,68,69,70,71,72,73,74,75,76,77,78,79,80,81,82,83,84,85,86,87,88,89,90,91,92,93,94,95,96,97,98,99,100,101,102,103,104,105,106,107,108,109,110,111,112,113,114,115,116,117,118,119,120,121,122,123,124,125,126,127,128,129,130,131,132,133,134,135,136,137,138,139,140,141,148,149,150,151,152,153,154,185,186,187,188,189,190,191,192,193,194,195,196,197,198,199,200,2…	54,55,56,57,58,59,60,61,62,63,64,65,66,67,68,69,70,71,72,73,74,75,76,77,78,79,80,81,82,83,84,85,86,87,88,89,90,91,92,93,94,95,96,97,98,99,100,101,102,103,104,105,106,107,108,109,110,111,112,113,114,115,116,117,118,119,120,121,122,123,124,125,126,127,128,129,130,131,132,133,134,135,136,137,138,139,140,141,148,149,150,151,152,153,154,185,186,187,188,189,190,191,192,193,194,195,196,197,198,199,200,2…	1	1	0
P12318	P16083	FCGR2A	NQO2	2	0.773561	1h9v_A	2qx4_A	1h9v_A_002	2qx4_A_001	9,10,11,12,13,14,15,16,17,18,19,20,21,22,23,90,91,92,105,106,107,108,109,111,112,113	4,5,6,35,37,89,90,93,94	0	0	0
P03989	P18464	HLA-B	HLA-B	18	0.773087	3lv3_A	1e27_A	3lv3_A_002	1e27_A_002	12,13,14,15,16,17,18,19,20,21,74,75,76,77,78,79,80,81,82,83,87,88,89,90,91,92,93,94	11,12,13,14,15,16,17,18,19,20,21,74,75,76,77,78,79,80,81,82,83,87,88,89,90,91,92,93,94	1	1	0
P18465	P30491	HLA-B	HLA-B	4	0.772914	2ypk_A	1a1m_A	2ypk_A_003	1a1m_A_002	13,14,15,18,19,20,75,78,79,82,88,89,91	11,12,13,14,15,16,17,18,19,20,21,74,75,76,77,78,79,80,81,82,83,87,88,89,90,91,92,93,94	1	1	0
P10599	P49005	TXN	POLD2	1	0.772676	2ifq_B	3e0j_A	2ifq_B_001	3e0j_A_003	1,2,3,46,49,50,52,53,54	1,2,3,4,5,6,7,8,9,10,11,12,13,14,15,16,17,18,19,20,21,22,32,33,34,35,36,37,38,39,40,41,42,43,44,45,46,47,48,49,50,51,52,53,54,55,56,57,58,59,60,61,62,63,64,65,66,67,68,69,70,71,72,73,74,75,76,77,78,79,80,81,82,83,84,85,86,87,88,89,90,91,92,93,94,95,96,97,98,99,100,101,102,103,104,105,106,107,108,109,110,111,112,113,114,115,116,117,118,119,120,121,122,123,124,125,126,127,128,129,130,131,132,133,13…	0	0	0
P04035	P16581	HMGCR	SELE	1	0.771494	3ccz_B	1g1t_A	3ccz_B_003	1g1t_A_001	632,633,634,635,646,648,700	29,30,62,65,67,68,70,72,73	0	0	0
Q07889	Q9H0U4	SOS1	RAB1B	2	0.76733	3ksy_A	4i1o_G	3ksy_A_009	4i1o_G_001	1,2,3,4,5,6,7,8,9,10,11,12,13,14,15,16,17,18,19,20,21,22,23,24,25,26,27,28,29,30,31,32,33,34,35,36,37,38,39,40,41,42,43,44,45,46,47,48,49,50,51,52,53,54,55,56,57,58,59,60,61,62,63,64,65,66,67,68,69,70,71,72,73,74,75,76,77,78,79,80,81,82,83,84,85,86,87,88,89,90,91,92,93,94,95,96,97,98,99,100,101,102,103,104,105,106,107,108,109,110,111,112,113,114,115,116,117,118,119,120,121,122,123,124,125,126,127…	22,23,25,26,34,36,38,39,40,44,46,63,202	0	0	0
O15294	P00491	OGT	PNP	1	0.766777	4ay5_D	2a0w_A	4ay5_D_001	2a0w_A_004	497,500,501,510,511,655,656,657,658,681,940	49,50,51,58,59,64,65,66	0	0	0
P35813	Q9UPY8	PPM1A	MAPRE3	1	0.766233	3fxm_A	3co1_A	3fxm_A_004	3co1_A_001	66,67,70,112,115,116,119,121,123,124,125,200	29,30,31,32,33,35,36,37,38,39,40,41,42,43,44,45,46,47,61,62,63,64,65,66,67,70,71,72,129,130	0	0	0
P0CG47	P12931	UBB	SRC	3	0.766204	2xew_G	1o4a_A	2xew_G_001	1o4a_A_001	27,41,42,43,49,50,51,52,72	13,14,15,33,34,35,36,37,38,39,43,44,45,59,60,61,62,63	0	0	0
F5H747	P12931	UBC	SRC	3	0.766204	2xew_G	1o4a_A	2xew_G_001	1o4a_A_001	27,41,42,43,49,50,51,52,72	13,14,15,33,34,35,36,37,38,39,43,44,45,59,60,61,62,63	0	0	0
P0CG48	P12931	UBC	SRC	3	0.766204	2xew_G	1o4a_A	2xew_G_001	1o4a_A_001	27,41,42,43,49,50,51,52,72	13,14,15,33,34,35,36,37,38,39,43,44,45,59,60,61,62,63	0	0	0
P12931	P62987	SRC	UBA52	3	0.766204	1o4a_A	2xew_G	1o4a_A_001	2xew_G_001	13,14,15,33,34,35,36,37,38,39,43,44,45,59,60,61,62,63	27,41,42,43,49,50,51,52,72	0	0	0
P12931	P62979	SRC	RPS27A	3	0.766204	1o4a_A	2xew_G	1o4a_A_001	2xew_G_001	13,14,15,33,34,35,36,37,38,39,43,44,45,59,60,61,62,63	27,41,42,43,49,50,51,52,72	0	0	0
J3QTR3	P12931	RPS27A	SRC	3	0.766204	2xew_G	1o4a_A	2xew_G_001	1o4a_A_001	27,41,42,43,49,50,51,52,72	13,14,15,33,34,35,36,37,38,39,43,44,45,59,60,61,62,63	0	0	0
P30481	P30685	HLA-B	HLA-B	18	0.76608	1sys_A	1zhk_A	1sys_A_004	1zhk_A_003	7,8,9,10,11,95,96,97,98,99,114,115,116,117,118,119,120,121,122,123,124,125	7,8,9,10,11,95,96,97,98,99,114,115,116,117,118,119,120,121,122,123,124	1	1	0
O19626	P30481	B-3501	HLA-B	12	0.76608	1zhk_A	1sys_A	1zhk_A_003	1sys_A_004	7,8,9,10,11,95,96,97,98,99,114,115,116,117,118,119,120,121,122,123,124	7,8,9,10,11,95,96,97,98,99,114,115,116,117,118,119,120,121,122,123,124,125	1	1	0
P02786	Q8NBK3	TFRC	SUMF1	1	0.765906	1suv_A	2hi8_X	1suv_A_009	2hi8_X_002	1,2,3,4,5,6,7,8,9,10,11,12,13,14,15,16,17,18,19,20,21,22,23,24,25,26,27,28,29,30,31,32,33,34,35,36,37,38,39,40,41,42,43,44,45,46,47,48,49,50,51,52,53,54,55,56,57,58,59,60,61,62,63,64,65,66,67,68,69,70,71,72,73,74,75,76,77,78,79,80,81,82,83,84,85,86,87,88,89,90,91,92,93,94,95,96,97,98,99,100,101,102,103,104,105,106,107,108,109,110,111,112,113,114,115,116,117,118,119,120,121,122,123,124,125,126,127…	101,117,119,228,229,304,307,309,310,311,313,315,318,319,320,321,349	0	0	0
P00734	P06280	F2	GLA	6	0.765566	1lhe_H	3s5y_B	1lhe_H_002	3s5y_B_002	183,184,185,186,187,188,189,221,222,223,224,225,226	32,33,34,35,36,37,187,188,189,190,191,192,193,194,195,196,197,198,199,200,201	0	0	0
P07355	P60903	ANXA2	S100A10	8	0.765476	4drw_D	4drw_B	4drw_D_001	4drw_B_002	10,11,14,37,38,71,75,78,79,101,103,104,107	10,11,14,33,37,38,71,75,78,79,103,104,107	0	1	0
P03989	P30491	HLA-B	HLA-B	18	0.765465	3czf_A	1a1m_A	3czf_A_003	1a1m_A_002	13,14,15,16,18,19,20,75,78,79,82,89,91	11,12,13,14,15,16,17,18,19,20,21,74,75,76,77,78,79,80,81,82,83,87,88,89,90,91,92,93,94	1	1	0
O60701	P01024	UGDH	C3	1	0.763711	3khu_A	2qki_D	3khu_A_002	2qki_D_002	14,15,16,18,19,20,128,129,130,158,159,160,161,162,163,164,170,171,172,173,174,175,176,177,178,179,180,198,199,200,201,202,203,204	339,343,348,349,435,436,437,440,527,528,529	0	0	0
P02511	P12318	CRYAB	FCGR2A	1	0.761891	2ygd_S	1h9v_A	2ygd_S_001	1h9v_A_002	55,56,57,58,59,60,61,62,63,64,65,66,68,69,70,73,74,75,76,77,78,79,135,136,137,143,144,145,146,147	9,10,11,12,13,14,15,16,17,18,19,20,21,22,23,90,91,92,105,106,107,108,109,111,112,113	0	0	0
P18464	P30481	HLA-B	HLA-B	7	0.761432	1e27_A	3dx8_A	1e27_A_002	3dx8_A_002	11,12,13,14,15,16,17,18,19,20,21,74,75,76,77,78,79,80,81,82,83,87,88,89,90,91,92,93,94	13,14,15,16,18,19,20,75,78,79,82,88,89,90,91	1	1	0
P01892	Q14671	HLA-A	PUM1	2	0.761225	3gsv_A	3q0p_A	3gsv_A_001	3q0p_A_001	72,73,74,75,76,77,78,79,80,81,82,83,84,85,94,95,96,97,98,115,116,117,122,123,124,125,141,142,143,144,145,146,147,148	1014,1015,1022,1026,1048,1049,1052,1053,1054,1057	0	0	0
P27487	P48736	DPP4	PIK3CG	9	0.76081	3ccc_C	2v4l_A	3ccc_C_009	2v4l_A_004	104,105,106,115,117,128,132,154,155,156,157	61,62,63,64,65,66,67,68,69,70,71,72,73,74,75,76,77,78,79,80,81,82,83,84,85,86,87,88,89,90,91,92,93,94,95,96,97,98,99,100,101,102,103,104,105,106,107,108,109,110,111,112,113,114,115,116,117,118,119,120,121,122,123,124,125,126,127,128,129,130,131,132,133,134,135,136,137,138,139,140,141,142,154,155,156,157,158,159,160,161,162,163,164,165,166,167,168,169,170,171,172,173,174,206,207,208,209,210,211,21…	0	0	0
P62318	Q15782	SNRPD3	CHI3L2	1	0.760159	2y9b_R	4ay1_J	2y9b_R_001	4ay1_J_002	73,74,75,76,77,78,79,80,81,82,83,84,85,86,87,88,89,90	318,319,320,323,324,340,344	0	0	0
O15085	P47929	ARHGEF11	LGALS7	1	0.760074	3kz1_A	5gal_B	3kz1_A_001	5gal_B_001	1,2,3,4,5,6,7,8,9,10,11,12,13,14,15,16,17,18,19,20,21,22,23,24,25,26,27,28,29,30,31,32,33,34,35,36,37,38,39,40,41,42,43,44,45,46,47,48,49,50,51,52,53,54,55,56,57,58,59,60,61,62,63,64,65,66,67,68,69,70,71,72,73,74,75,76,77,78,79,80,81,82,83,84,85,86,87,88,89,90,91,92,93,94,95,96,97,98,99,100,101,102,103,104,105,106,107,108,109,110,111,112,113,114,115,116,117,118,119,120,121,122,123,124,125,126,127…	5,6,7,32,33,34,35,36,37,38,39,40,41,42,43,44,45,46,47,48,49,50,63,64,65,68,69,70,119,120,121,122,123,154	0	0	0
O95271	P04818	TNKS	TYMS	1	0.760042	4i9i_B	3ed7_A	4i9i_B_001	3ed7_A_003	1165,1172,1270,1271,1272,1275,1276,1277,1295,1296,1299	92,93,94,95,96,97,98,99,100,101,136,137,138,140,141,142,145,146,147,148,149,150,151,152,153,154,155	0	0	0
P00480	P05106	OTC	ITGB3	1	0.759649	1fvo_A	3nig_D	1fvo_A_001	3nig_D_003	34,35,36,37,38,39,54,55,56,58,59,60,61,62,63,64,65,66,67,68,69,70,71,72,73,74,75,76,77,78,79,80,81,82,83,84,85,86,87,88,89,90,91,92,93,94,95,96,97,98,99,100,101,102,103,104,105,106,107,108,109,110,111,112,113,114,115,116,117,118,119,120,121,122,123,124,136,137,138,139,140,141,142,143,144,195,196,197,198,199,200,201,202,203,204,205,206,207,208,209,210,211,212,213,214,215,216,217,218,219,220,221,22…	26,27,28,29,30,34,35,36,37,38,39,40,41,42,43,44,45,46,47,48,49,50,51,52,53,54,55,56,57,58,59,60,61,62,63,64,65,66,67,68,69,70,71,72,73,74,75,76,77,78,79,80,81,82,83,84,85,86,87,88,89,90,91,92,93,94,95,96,97,98,99,100,101,102,103,104,105,106,107,108,109,110,111,112,113,114,115,116,117,118,119,120,121,122,123,124,125,126,127,134,135,136,137,138,139,140,141,142,143,144,145,146,147,148,149,164,165,16…	0	0	0
P0CG48	P27986	UBC	PIK3R1	1	0.759384	2o6v_F	2iug_A	2o6v_F_001	2iug_A_002	1,2,3,4,5,6,7,8,9,10,11,12,13,14,15,16,17,18,19,20,21,22,23,24,25,26,27,28,29,30,31,32,33,34,35,36,37,38,39,40,41,42,43,44,45,46,47,48,49,50,51,52,53,54,55,56,57,58,59,60,61,62,63,64,65,66,67,68,69,70,71,72,73,74,75,76,77,78,79,80,81,82,83,84,85,86,87,88,89,90,91,92,93,94,95,96,97,98,99,100,103,104,105,106,107,108,109,110,111,112,113,114,115,116,117,118,119,120,121,122,123,124,125,126,127,128,129…	68,69,70,71,72,73,74,75,76,77,78,82,83,84,85,86,87,88,93,94,95,96	0	0	0
P0CG48	Q16539	UBC	MAPK14	3	0.758063	2gbn_A	4eh8_A	2gbn_A_001	4eh8_A_005	6,7,8,9,10,11,12,30,31,32,33,34,35,36,37,38,39,40,41,42,43,44,45,48,49,50	218,220,221,222,223,224,234,237,238,268,273,274	0	0	0
P22830	P51946	FECH	CCNH	1	0.757476	2qd1_A	1jkw_A	2qd1_A_003	1jkw_A_008	194,196,200,203,204,398,399,401,402,403,410,411,414,415	29,30,31,45,46,47,48,49,50,51,52,53,54,55,56,57,58,59,60,61,62,63,64,65,66,67,68,69,70,71,72,73,74,75,76,77,78,79,80,81,82,83,84,85,86,87,88,89,90,91,92,93,94,95,96,97,98,99,100,101,102,108,109,110,111,112,113,114,115,116,117,146,147,148,149,150,151,152,153,154,155,156,157,158,159,160,161,162,163,164,165,166,167,168,169,170,171,172,173,174,175,176,177,178,179,180,181,182,183,184,185,186,187,188,1…	0	0	0
P30481	Q9MYI6	HLA-B	HLA-B57	14	0.756545	3kpp_A	2hjk_A	3kpp_A_003	2hjk_A_002	12,13,14,15,16,17,18,19,20,21,74,75,76,77,78,79,80,81,82,83,87,88,89,90,91,92,93,94	11,12,13,14,15,16,17,18,19,20,21,74,75,76,77,78,79,80,81,82,83,87,88,89,90,91,92,93,94	1	1	0
P24941	P27487	CDK2	DPP4	14	0.756346	3ej1_C	3f8s_B	3ej1_C_002	3f8s_B_010	158,159,160,161,162,169,173,174,176,177,208,235	43,47,48,51,53,54,55,561,562	0	0	0
P16083	Q13464	NQO2	ROCK1	1	0.756164	3owh_A	3tv7_C	3owh_A_003	3tv7_C_004	10,11,12,15,16,17,18,19,100,101,102,103,104,105,146,147,148,149,150,151,188,189,190,191,192,193,194	31,32,33,34,35,36,38,39,40,65,66,67,68,69,70,71,72,73,74,75,142,143,144,145,146,147,148,149,150,151,171,172,173,174,175,176,177,178,179,180,181,182,183,184,185,186,187,188,189,190,191,192,193,228,229,334,335,336,337,338,339,340,341,342,343,344,345,346,347	0	0	0
P84022	Q15796	SMAD3	SMAD2	2	0.755981	1u7f_A	1u7v_A	1u7f_A_001	1u7v_A_001	146,147,148,149,150,151,152,153,154,155,156,157,158,159,160,161,162,163,164,165,166,167,168,169,170,171,172,173,174,175,176,177,178,179,180,181,182,183,184,185,186,187,188,189,190,191,192,193,222,223,224,225,226,227,228,229,230,315,316,317,318,319,320,321,322,323,327,328,329,330,332,333,334,335,336,337,338,339,340,341,342,343,344,345,346,347,348,349,350,351,352,353,354,355,356,357,358,359,360,361…	68,69,70,71,72,73,74,75,76,77,78,79,80,81,82,83,84,85,86,87,88,89,90,91,92,93,94,95,96,97,98,99,100,101,102,103,104,105,106,107,108,109,110,111,112,113,114,115,116,117,118,119,120,121,122,123,124,125,126,127,128,129,130,131,132,133,134,135,136,137,138,139,140,141,142,143,144,145,146,147,148,149,150,151,152,153,154,155,156,157,158,159,160,161,162,163,164,165,166,167,168,169,170,171,172,173,174,175…	1	1	0
P06737	P56817	PYGL	BACE1	3	0.755862	1exv_B	2q11_C	1exv_B_001	2q11_C_003	91,93,94,97,98,141,144,145,229,230,231,490	288,289,291,292,293,378,379,380	0	0	0
F5H747	J3QTR3	UBC	RPS27A	42	0.754825	1gjz_B	1gjz_A	1gjz_B_001	1gjz_A_001	1,2,3,4,5,6,7,8,9,16,17,18,19,20,21,22,23,24,25,26,27,28,29,30,31,33,34,35,36,37,38,39,40,41,42,43,44,45,46	1,2,3,4,5,6,7,8,9,16,17,18,19,20,21,22,23,24,25,26,27,28,29,30,31,35,36,37,38,39,40,41,42,43,44,45,46	1	1	0
P0CG48	P62987	UBC	UBA52	42	0.754825	1gjz_B	1gjz_A	1gjz_B_001	1gjz_A_001	1,2,3,4,5,6,7,8,9,16,17,18,19,20,21,22,23,24,25,26,27,28,29,30,31,33,34,35,36,37,38,39,40,41,42,43,44,45,46	1,2,3,4,5,6,7,8,9,16,17,18,19,20,21,22,23,24,25,26,27,28,29,30,31,35,36,37,38,39,40,41,42,43,44,45,46	1	1	0
F5H747	P62987	UBC	UBA52	42	0.754825	1gjz_B	1gjz_A	1gjz_B_001	1gjz_A_001	1,2,3,4,5,6,7,8,9,16,17,18,19,20,21,22,23,24,25,26,27,28,29,30,31,33,34,35,36,37,38,39,40,41,42,43,44,45,46	1,2,3,4,5,6,7,8,9,16,17,18,19,20,21,22,23,24,25,26,27,28,29,30,31,35,36,37,38,39,40,41,42,43,44,45,46	1	1	0
P62979	P62987	RPS27A	UBA52	42	0.754825	1gjz_B	1gjz_A	1gjz_B_001	1gjz_A_001	1,2,3,4,5,6,7,8,9,16,17,18,19,20,21,22,23,24,25,26,27,28,29,30,31,33,34,35,36,37,38,39,40,41,42,43,44,45,46	1,2,3,4,5,6,7,8,9,16,17,18,19,20,21,22,23,24,25,26,27,28,29,30,31,35,36,37,38,39,40,41,42,43,44,45,46	1	1	0
P0CG48	P62979	UBC	RPS27A	42	0.754825	1gjz_B	1gjz_A	1gjz_B_001	1gjz_A_001	1,2,3,4,5,6,7,8,9,16,17,18,19,20,21,22,23,24,25,26,27,28,29,30,31,33,34,35,36,37,38,39,40,41,42,43,44,45,46	1,2,3,4,5,6,7,8,9,16,17,18,19,20,21,22,23,24,25,26,27,28,29,30,31,35,36,37,38,39,40,41,42,43,44,45,46	1	1	0
P0CG47	P62979	UBB	RPS27A	42	0.754825	1gjz_B	1gjz_A	1gjz_B_001	1gjz_A_001	1,2,3,4,5,6,7,8,9,16,17,18,19,20,21,22,23,24,25,26,27,28,29,30,31,33,34,35,36,37,38,39,40,41,42,43,44,45,46	1,2,3,4,5,6,7,8,9,16,17,18,19,20,21,22,23,24,25,26,27,28,29,30,31,35,36,37,38,39,40,41,42,43,44,45,46	1	1	0
P0CG47	P0CG48	UBB	UBC	44	0.754825	1gjz_B	1gjz_A	1gjz_B_001	1gjz_A_001	1,2,3,4,5,6,7,8,9,16,17,18,19,20,21,22,23,24,25,26,27,28,29,30,31,33,34,35,36,37,38,39,40,41,42,43,44,45,46	1,2,3,4,5,6,7,8,9,16,17,18,19,20,21,22,23,24,25,26,27,28,29,30,31,35,36,37,38,39,40,41,42,43,44,45,46	1	1	0
J3QTR3	P0CG47	RPS27A	UBB	42	0.754825	1gjz_B	1gjz_A	1gjz_B_001	1gjz_A_001	1,2,3,4,5,6,7,8,9,16,17,18,19,20,21,22,23,24,25,26,27,28,29,30,31,33,34,35,36,37,38,39,40,41,42,43,44,45,46	1,2,3,4,5,6,7,8,9,16,17,18,19,20,21,22,23,24,25,26,27,28,29,30,31,35,36,37,38,39,40,41,42,43,44,45,46	1	1	0
J3QTR3	P62979	RPS27A	RPS27A	42	0.754825	1gjz_B	1gjz_A	1gjz_B_001	1gjz_A_001	1,2,3,4,5,6,7,8,9,16,17,18,19,20,21,22,23,24,25,26,27,28,29,30,31,33,34,35,36,37,38,39,40,41,42,43,44,45,46	1,2,3,4,5,6,7,8,9,16,17,18,19,20,21,22,23,24,25,26,27,28,29,30,31,35,36,37,38,39,40,41,42,43,44,45,46	1	1	0
F5H747	P62979	UBC	RPS27A	42	0.754825	1gjz_B	1gjz_A	1gjz_B_001	1gjz_A_001	1,2,3,4,5,6,7,8,9,16,17,18,19,20,21,22,23,24,25,26,27,28,29,30,31,33,34,35,36,37,38,39,40,41,42,43,44,45,46	1,2,3,4,5,6,7,8,9,16,17,18,19,20,21,22,23,24,25,26,27,28,29,30,31,35,36,37,38,39,40,41,42,43,44,45,46	1	1	0
F5H747	P0CG48	UBC	UBC	44	0.754825	1gjz_B	1gjz_A	1gjz_B_001	1gjz_A_001	1,2,3,4,5,6,7,8,9,16,17,18,19,20,21,22,23,24,25,26,27,28,29,30,31,33,34,35,36,37,38,39,40,41,42,43,44,45,46	1,2,3,4,5,6,7,8,9,16,17,18,19,20,21,22,23,24,25,26,27,28,29,30,31,35,36,37,38,39,40,41,42,43,44,45,46	1	1	0
P0CG47	P62987	UBB	UBA52	42	0.754825	1gjz_B	1gjz_A	1gjz_B_001	1gjz_A_001	1,2,3,4,5,6,7,8,9,16,17,18,19,20,21,22,23,24,25,26,27,28,29,30,31,33,34,35,36,37,38,39,40,41,42,43,44,45,46	1,2,3,4,5,6,7,8,9,16,17,18,19,20,21,22,23,24,25,26,27,28,29,30,31,35,36,37,38,39,40,41,42,43,44,45,46	1	1	0
J3QTR3	P62987	RPS27A	UBA52	42	0.754825	1gjz_B	1gjz_A	1gjz_B_001	1gjz_A_001	1,2,3,4,5,6,7,8,9,16,17,18,19,20,21,22,23,24,25,26,27,28,29,30,31,33,34,35,36,37,38,39,40,41,42,43,44,45,46	1,2,3,4,5,6,7,8,9,16,17,18,19,20,21,22,23,24,25,26,27,28,29,30,31,35,36,37,38,39,40,41,42,43,44,45,46	1	1	0
F5H747	P0CG47	UBC	UBB	44	0.754825	1gjz_B	1gjz_A	1gjz_B_001	1gjz_A_001	1,2,3,4,5,6,7,8,9,16,17,18,19,20,21,22,23,24,25,26,27,28,29,30,31,33,34,35,36,37,38,39,40,41,42,43,44,45,46	1,2,3,4,5,6,7,8,9,16,17,18,19,20,21,22,23,24,25,26,27,28,29,30,31,35,36,37,38,39,40,41,42,43,44,45,46	1	1	0
J3QTR3	P0CG48	RPS27A	UBC	42	0.754825	1gjz_B	1gjz_A	1gjz_B_001	1gjz_A_001	1,2,3,4,5,6,7,8,9,16,17,18,19,20,21,22,23,24,25,26,27,28,29,30,31,33,34,35,36,37,38,39,40,41,42,43,44,45,46	1,2,3,4,5,6,7,8,9,16,17,18,19,20,21,22,23,24,25,26,27,28,29,30,31,35,36,37,38,39,40,41,42,43,44,45,46	1	1	0
P02679	Q8NBK3	FGG	SUMF1	1	0.754436	1re4_C	2hi8_X	1re4_C_001	2hi8_X_002	83,84,85,86,87,88,89,90,91,92,93,94,95,96,97,98,99,100,101,102,103,104,105,106,107,108,109,110,111,112,113,133,134,135,136,170,171,172,173,174,175,176,177,178,179,194,195,196,197,198,199,200,201,202,203,204,205,206,207,208,209,210,211,212,213,214,215,216,217,218,219	101,117,119,228,229,304,307,309,310,311,313,315,318,319,320,321,349	0	0	0
O95544	P30530	NADK	AXL	1	0.751533	3pfn_C	2c5d_D	3pfn_C_003	2c5d_D_001	58,59,60,61,62,63,64,65,66,67,68,69,70,71,72,73,74,75,76,77,78,79,80,81,82,83,84,85,86,87,88,89,90,91,92,93,94,95,96,97,98,99,100,101,102,103,104,105,106,107,108,109,110,111,112,113,114,115,116,117,118,119,120,121,122,123,124,125,126,127,128,129,130,131,132,133,134,135,136,137,138,139,140,141,142,143,144,145,146,147,148,149,150,151,152,163,164,165,166,167,168,169,170,171,210,211,212,213,214,215,2…	58,59,60,61,62,63,67,68,69,70,71,72,73,74,75,76,77,92,93,94,95,96	0	0	0
P45877	Q9Y3C6	PPIC	PPIL1	6	0.751343	2esl_C	2x7k_A	2esl_C_002	2x7k_A_002	88,89,90,93,94,95,96,97,98,129,130,131,133,134,135,136,137,144,145,146,147,148,154,155,156,157,159,160,161	55,60,61,63,100,101,102,113,122,126	1	1	0
P19835	Q8NB78	CEL	KDM1B	1	0.75094	1jmy_A	4gu1_B	1jmy_A_004	4gu1_B_009	348,351,352,353,354,359,360,363,387,520,521	317,320,321,324,325,326,327,330	0	0	0
P12931	Q96FW1	SRC	OTUB1	1	0.750825	1o4a_A	4ddg_L	1o4a_A_001	4ddg_L_003	13,14,15,33,34,35,36,37,38,39,43,44,45,59,60,61,62,63	41,42,43,44,45,46,109,110,111,112,113,114,126,127,128,130,131,132,133,134,135,136	0	0	0
P12931	P62837	SRC	UBE2D2	1	0.750825	1o4a_A	4ddg_L	1o4a_A_001	4ddg_L_003	13,14,15,33,34,35,36,37,38,39,43,44,45,59,60,61,62,63	41,42,43,44,45,46,109,110,111,112,113,114,126,127,128,130,131,132,133,134,135,136	0	0	0
P61586	Q9Y253	RHOA	POLH	1	0.750645	1lb1_F	4ecw_A	1lb1_F_001	4ecw_A_002	12,13,14,15,16,17,18,19,20,21,22,29,30,31,34,35,36,37,38,58,59,60,61,62,63,64,65,116,117,118,119,120,121,122,159,160,161,162,163	15,16,20,23,24,30,31,51,52,53,205,209,210,211,232,233	0	0	0
P0C0L4	P0C0L5	C4A	C4B	6	0.750467	4fxg_D	4fxg_A	4fxg_D_005	4fxg_A_002	35,36,37,38,84,85,86,165,166,167,168,484,485,511,512,514,515,516,535,536,538,563,564,565,566,567,568,625,628,631	32,35,36,37,38,84,85,86,165,166,167,168,484,485,511,512,514,515,516,535,536,538,563,564,565,566,567,568,625,628,631	1	1	0
Q9NTM9	Q9Y6M4	CUTC	CSNK1G3	2	0.750438	3iwp_G	4hgs_A	3iwp_G_001	4hgs_A_001	98,99,100,101,102,103,104,105,106,107,129,187,188,189,190,191,192,193,194,195,196,197,198,199,215,216,217,218,219	161,162,163,211,212,215,216,217,220,226,230,234	0	0	0
P33981	Q15436	TTK	SEC23A	1	0.750337	4h7y_D	3egd_A	4h7y_D_001	3egd_A_013	17,21,42,62,65,66,69,95	63,64,65,66,67,68,69,70,71,72,73,74,75,76,77,78,79,80,81,82,83,84,85,86,87,88,89,90,91,92,93,94,95,96,97,98,99,100,101,102,103,104,105,106,107,108,109,110,120,121,122,123,124,125,126,127,128,129,130,158,159,160,161,162,163,183,184,185,186,187,188,189,190,191,192,193,194,195,196,197,198,199,200,201,202,203,204,205,206,207	0	0	0
P00918	P05107	CA2	ITGB2	1	0.749799	3mzc_A	3k72_D	3mzc_A_001	3k72_D_008	12,13,14,15,16,17,18,22,23,24,25,69,70,71,72,73,74,75,76,77,78,79,80,81,82,83,84,85,86,87,88,89,90,91,92,93,94,95,96,97,98,99,100,101,102,103,104,105,106,107,108,109,122,123,124,125,126,127,128,129,130,175,176,177,178,179,180,181,182,183,184,185,186,187,188,189,190,191,192,193,194,195,196,197,198,199,200,201,202,203,204,205	26,27,28,29,30,31,32,33,35,36,37,38,39,40,71,72,73,74,75,76,77,78,79,80,81,82,83,84,85,86,87,88,89,90,91,92,93,94,95,96,97,98,99,100,101,102,103,104,105,106,107,108,109,110,111,112,113,114,115,116,117,118,119,120,121,122,123,124,125,140,141,142,143,144,145,146,147,148,195,196,197,198,199,200,201,202,203,204,205,206,207,208,209,210,211,212,213,214,215,216,217,218,219,220,221,222,223,224,225,226,22…	0	0	0
Q02080	Q8NB78	MEF2B	KDM1B	1	0.749202	1n6j_B	4gu1_B	1n6j_B_003	4gu1_B_009	4,5,6,7,8,9,10,11,12,13,15,16,17,19,20,21,110,114,167	317,320,321,324,325,326,327,330	0	0	0
P48736	Q07343	PIK3CG	PDE4B	1	0.749029	3apc_A	1xn0_A	3apc_A_001	1xn0_A_002	167,168,169,170,172,173,504,505,506,673,711	360,363,364,365,373,374,375,379	0	0	0
Q6NS38	Q8NFP9	ALKBH2	NBEA	1	0.748956	3rzh_A	1mi1_A	3rzh_A_002	1mi1_A_007	1,99,101,102,106,107,108,109,110,124,125,167,168,169,170,171,172,174,175,235	1,2,3,4,5,6,7,8,9,10,11,12,13,14,15,16,17,18,19,20,21,22,23,24,25,26,27,28,29,30,31,32,33,34,35,36,37,38,39,40,41,42,43,44,45,46,47,48,49,50,51,52,53,54,55,56,57,58,59,60,61,62,63,64,65,66,67,68,69,70,71,72,73,74,75,76,77,78,79,80,81,82,83,84,85,86,87,88,89,90,91,92,93,94,95,96,97,98,99,100,101,102,103,104,105,106,107,108,109,110,111,112,113,114,115,116,117,118,119,120,121,122,123,124,125,126,127…	0	0	0
P06746	Q16658	POLB	FSCN1	2	0.748755	2fmp_A	4gov_B	2fmp_A_001	4gov_B_001	25,26,27,33,34,35,36,37,38,39,40,63,64,65,66,67,68,69,70,71,72,73,83,84,85,122,123,124,125,126,127,128	9,10,11,12,48,49,50,60,216,218,219,220,221,256	0	0	0
P48740	Q92797	MASP1	SYMPK	1	0.748053	4djz_A	3o2q_D	4djz_A_003	3o2q_D_001	1,2,3,4,5,6,7,8,9,10,11,12,13,14,15,16,17,18,19,20,21,22,23,24,25,26,27,28,29,30,31,32,33,34,35,36,37,38,39,40,41,42,43,44,45,46,47,48,49,50,51,52,53,54,55,56,57,58,59,60,61,62,63,64,65,66,67,68,69,70,71,72,73,74,75,76,77,78,79,80,81,82,83,84,85,86,87,88,89,90,91,92,93,94,95,96,97,98,99,100,101,102,103,104,105,106,107,108,109,110,111,112,113,114,115,116,117,118,119,120,121,122,123,124,125,126,127…	21,22,23,24,25,26,27,28,29,30,31,32,33,34,35,36,37,38,39,40,41,42,43,44,45,46,47,48,49,50,51,52,53,54,55,56,57,58,59,60,61,62,63,64,65,66,67,68,69,70,71,72,73,74,75,76,77,78,79,80,81,82,83,84,85,86,87,88,89,90,91,92,93,94,95,96,97,98,99,100,101,102,103,104,105,106,107,108,109,110,111,112,113,114,115,116,117,118,119,120,121,122,123,124,125,126,127,128,129,130,131,132,133,134,135,136,137,140,141,14…	0	0	0
P03989	Q9MYI6	HLA-B	HLA-B57	18	0.747441	3bp4_A	2hjl_A	3bp4_A_003	2hjl_A_003	13,14,15,16,18,19,20,75,78,79,82,89,91	11,12,13,14,15,16,17,18,19,20,21,74,75,76,77,78,79,80,81,82,83,87,88,89,90,91,92,93,94	1	1	0
P01024	P05121	C3	SERPINE1	1	0.747311	2xwb_A	3cvm_B	2xwb_A_008	3cvm_B_004	21,22,23,24,25,26,27,28,29,30,31,32,33,34,35,36,37,38,39,40,41,42,43,44,45,46,47,48,49,50,51,52,53,54,55,56,57,58,59,60,61,62,63,64,65,66,67,68,69,70,71,72,73,74,75,76,77,78,79,80,81,82,83,84,85,86,87,88,89,90,91,92,93,94,95,96,97,98,99,100,101,102,103,104,105,110,111,112,113,114,115,116,117,118,119,120,121,122,123,124,125,126,127,128,129,130,138,139,140,141,142,143,144,145,146,147,148,149,150,15…	78,79,80,82,83,84,86,87,88,89,90,91,92,93,94,95,96,116,117,118,119,120,121	0	0	0
P00734	P11498	F2	PC	1	0.747292	3s7k_B	3bg9_B	3s7k_B_001	3bg9_B_006	21,22,23,24,25,26,27,28,29,30,31,32,49,50,51,52,53,54,55,56,57,58,59,60,61,62,63,64,65,66,67,68,69,70,71,72,73,74,75,76,117,118,119,120,121,122,123,124,125,126,127,159,160,161,182,183,184,185,186,187,188,189,190,191,198,199,200,201,202,203,204,205,206,219,220,221,222,223,224,225,226,227,228,229,230,231,232,233,234,235,236,237,238,239,240,241,242,243,244,245,266,267,268,269,270,271,272,273,274,275…	1,2,3,4,5,6,7,8,9,10,11,12,13,14,15,16,17,18,19,20,21,22,23,24,25,26,27,28,29,30,31,32,33,34,35,36,37,38,39,40,41,42,43,44,45,46,47,48,49,50,51,52,53,54,55,56,57,58,59,60,61,62,63,64,65,66,67,68,69,70,71,72,73,74,75,76,77,78,79,80,81,82,83,84,85,86,87,88,89,90,91,92,93,94,95,96,97,98,99,100,101,102,103,104,105,106,107,108,109,110,111,112,113,114,115,116,117,118,119,120,121,122,123,124,125,126,127…	0	0	0
P01834	Q9H477	IGKC	RBKS	1	0.747071	1d6v_L	2fv7_B	1d6v_L_002	2fv7_B_002	37,39,45,47,57,58,59,61,62,81,82	243,244,245,247,248,252,287,288	0	0	0
O15294	P20248	OGT	CCNA2	1	0.746147	4ay5_B	1urc_B	4ay5_B_002	1urc_B_003	497,500,501,510,511,655,656,657,658,681,940,941	222,223,226,227,228,229,417,418	0	0	0
P00918	Q14185	CA2	DOCK1	1	0.746002	3dbu_A	3l4c_A	3dbu_A_002	3l4c_A_002	13,14,17,23,24,246,249,250,252	1,2,3,4,5,6,7,8,9,10,11,12,13,14,15,16,17,18,19,20,21,22,23,24,25,26,27,28,29,30,31,32,33,34,35,36,37,38,39,40,41,42,43,44,45,46,47,48,49,50,51,52,53,54,55,56,57,58,59,60,61,62,63,64,65,66,67,68,69,70,71,72,73,74,75,76,77,78,79,80,81,82,83,84,85,86,87,88,89,90,91,92,93,94,95,96,97,98,99,100,101,102,103,104,105,106,107,108,109,110,111,112,113,114,115,116,117,118,119,120,121,122,123,124,125,126,127…	0	0	0
P61769	Q16539	B2M	MAPK14	3	0.745781	1c16_B	3ocg_A	1c16_B_002	3ocg_A_003	16,17,18,72,73,74,75,76,77,78,79,93,94,95,96,97,98	47,48,49,50,51,52,53,54,55,56,57,58,59,60,61,62,63,64,65,66,67,68,69,70,71,72,73,74,75,76,77,78,79,80,81,82,83,84,85,86,87,88,89,90,91,92,93,94,95,96,97,98,99,100,101,102,103,104,105,106,107,108,109,110,111,112,113,114,115,123,124,125,126,127,128,129,130,131,132,133,134,135,136,187,188,189,190,191,192,193,194,195,196,197,198,199,200,201,202,203,204,205,206,207,208,209,210,211,212,213,214,215,216,…	0	0	0
O60701	P00734	UGDH	F2	4	0.745751	2q3e_B	1dwe_H	2q3e_B_002	1dwe_H_001	129,160,161,162,163,171,172,175,177,178,179,199	23,24,25,26,27,28,30,69,70,71,117,155	0	0	0
P62937	Q9Y3C6	PPIA	PPIL1	52	0.745552	2rma_K	2x7k_A	2rma_K_001	2x7k_A_002	54,55,56,59,60,61,62,63,64,99,100,101,102,103,104,112,113,114,120,121,122,123,124,125,126,127	55,60,61,63,100,101,102,113,122,126	1	1	0
P30613	Q13614	PKLR	MTMR2	1	0.745336	4ima_D	1lw3_A	4ima_D_006	1lw3_A_001	54,55,56,57,58,77,78,79,80,81,82,117,118,119,391,476,478,480,481,482,483,512,514	130,131,132,133,134,135,153,154,155,156,157,158,159,160,161,358,359,360,361,362,363,364,365,366,367,368,369,457,458,459,460,461,462,463,464,465,466,470,471,472,473,474,475,476,477,478,479,480,481,482,511,512,513,514,578,579,580	0	0	0
P56817	Q9Y547	BACE1	HSPB11	1	0.745283	4exg_A	1tvg_A	4exg_A_002	1tvg_A_001	252,253,260,262,263,264,265,268,336,337,338,339,340,341,342,343,424,426,427,428,429,430	51,52,53,54,55,56,57,77,78,79,80,81,82,112,113,114,115	0	0	0
P35813	Q92793	PPM1A	CREBBP	1	0.745216	3fxm_A	2rny_A	3fxm_A_004	2rny_A_001	66,67,70,112,115,116,119,121,123,124,125,200	1,2,3,4,5,6,7,8,9,10,11,12,13,14,15,16,17,18,19,20,21,22,23,24,25,26,27,28,29,30,31,32,33,34,35,36,37,38,39,40,41,42,43,44,45,46,47,48,49,50,51,52,53,54,55,56,57,58,59,60,61,62,63,64,65,66,67,68,69,70,71,72,73,74,75,76,77,78,79,80,81,82,83,84,85,86,87,88,89,90,91,92,93,94,95,96,97,98,99,100,101,102,103,104,105,106,107,108,109,110,111,112,113,114,115,116,117,118,119,120,121,122,123,124,125,126,127…	0	0	0
P11362	P21802	FGFR1	FGFR2	1	0.745204	3c4f_B	1oec_A	3c4f_B_006	1oec_A_003	572,595,599,602,603,606,635,637	575,598,602,605,606,609,638,640	1	1	1
P20783	P27707	NTF3	DCK	1	0.745175	1b8k_A	2noa_A	1b8k_A_001	2noa_A_003	23,24,25,26,27,28,29,53,54,55,82,83,84,101,102,103,104,105,106	215,219,220,221,222,223,225,226,228,229	0	0	0
P30481	P30491	HLA-B	HLA-B	10	0.745022	3dx6_A	1a1m_A	3dx6_A_002	1a1m_A_002	11,12,13,14,15,16,17,18,19,20,21,74,75,76,77,78,79,80,81,82,83,87,88,89,90,91,92,93,94	11,12,13,14,15,16,17,18,19,20,21,74,75,76,77,78,79,80,81,82,83,87,88,89,90,91,92,93,94	1	1	0
P61326	Q05193	MAGOH	DNM1	1	0.74427	1p27_A	2x2f_A	1p27_A_001	2x2f_A_004	8,9,10,11,12,85,86,87,102,103,104,105,106,107,121,122,123,124,125,126,127,128,129,130,131	38,39,40,42,140,175,176,179,180,183,184,185,186	0	0	0
Q05193	Q96A72	DNM1	MAGOHB	1	0.74427	2x2f_A	1p27_A	2x2f_A_004	1p27_A_001	38,39,40,42,140,175,176,179,180,183,184,185,186	8,9,10,11,12,85,86,87,102,103,104,105,106,107,121,122,123,124,125,126,127,128,129,130,131	0	0	0
P01892	P04818	HLA-A	TYMS	2	0.744264	3v5k_A	3gg5_B	3v5k_A_002	3gg5_B_001	5,7,9,45,58,59,63,66,67,70,73,97,99,114,116,147,152,156,159,163,167,171	46,47,48,49,50,51,52,53,54,55,56,57,58,86,87,88,90,91,92,107,108,109,110,111,112,113,116,117,118,119,120,121,122,134,135,136,190,191,192,193,194,195,196,197,213,214,215,216,217,218,219,220,221,222,223,224,225,226,227,228,229,230,253,254,255,256,257,258,259	0	0	0
P04818	Q8WLS4	TYMS	HLA-A	2	0.744264	3gg5_B	3v5k_A	3gg5_B_001	3v5k_A_002	46,47,48,49,50,51,52,53,54,55,56,57,58,86,87,88,90,91,92,107,108,109,110,111,112,113,116,117,118,119,120,121,122,134,135,136,190,191,192,193,194,195,196,197,213,214,215,216,217,218,219,220,221,222,223,224,225,226,227,228,229,230,253,254,255,256,257,258,259	5,7,9,45,58,59,63,66,67,70,73,97,99,114,116,147,152,156,159,163,167,171	0	0	0
P06737	P27487	PYGL	DPP4	6	0.743519	1l7x_B	1nu8_A	1l7x_B_004	1nu8_A_001	91,94,97,98,138,141,144,145,228,229,230,231,490	39,40,41,42,43,44,45,46,47,48,49,50,51,52,53,54,55,56,57,58,59,60,61,62,63,64,65,66,67,68,69,70,71,72,73,74,75,76,77,78,79,80,81,82,83,84,85,86,87,88,89,90,91,92,93,94,95,96,97,98,99,100,101,102,103,104,105,106,107,108,109,110,111,112,113,114,115,116,117,118,119,120,121,122,123,124,125,126,127,128,129,130,131,132,133,134,135,136,137,138,139,140,141,142,143,144,145,146,147,148,149,150,151,152,153,…	0	0	0
O15527	P22830	OGG1	FECH	2	0.743177	1lwy_A	2hre_C	1lwy_A_004	2hre_C_002	39,40,41,44,45,46,47,48,55,152,156	194,196,203,226,275,398,399,401,402,403,411,412,414,415	0	0	0
P00918	P30414	CA2	NKTR	3	0.742536	3t5z_A	2he9_A	3t5z_A_001	2he9_A_003	12,13,14,15,16,17,18,22,23,24,25,80,81,82,83,84,85,86,87,88,89,90,91,92,93,94,95,96,97,98,99,100,101,102,103,104,105,106,107,108,109,110,111,112,113,114,115,116,117,118,119,120,133,134,135,136,137,138,139,140,141,196,197,198,199,200,201,202,203,204,205,206,207,208,209,210,211,212,213,214,215,216,217,218,219,220,221,222,223,224,225,226	63,64,65,81,163,164,165,166,167,168,169	0	0	0
P30405	P62937	PPIF	PPIA	69	0.741617	2z6w_B	2x2c_Q	2z6w_B_002	2x2c_Q_002	55,60,61,63,101,102,113,122,126	54,55,56,59,60,61,62,63,64,99,100,101,102,103,112,113,114,121,122,123,125,126,127	1	1	0
P00918	P05181	CA2	CYP2E1	3	0.74129	4e3h_A	3gph_A	4e3h_A_002	3gph_A_006	12,13,14,15,16,17,18,22,23,24,25,79,80,81,82,83,84,85,86,87,88,89,90,91,92,93,94,95,96,97,98,99,100,101,102,103,104,105,106,107,108,109,110,111,112,113,114,115,116,117,118,119,132,133,134,135,136,137,138,139,140,196,197,198,199,200,201,202,203,204,205,206,207,208,209,210,211,212,213,214,215,216,217,218,219,220,221,222,223,224,225,226	153,156,157,160,190,191,192	0	0	0
P14598	Q9NNX6	NCF1	CD209	1	0.740555	1uec_A	1k9i_J	1uec_A_001	1k9i_J_001	19,20,21,22,23,24,25,26,27,28,29,30,31,32,33,34,35,36,37,38,39,40,41,42,43,44,45,46,47,48,49,50,51,52,53,54,55,56,57,58,59,60,61,62,63,64,65,66,67,68,69,70,71,72,73,74,75,76,77,78,79,80,81,82,83,84,85,86,87,88,89,90,91,92,93,94,95,96,97,98,99,100,101,102,103,104,105,106,107,108,109,110,111,112,113,114,115,116,117,118,119,120,121,122,123,124,125,126,127,128,129,130,131,132,133,134,135,136,137,141,…	1,2,3,4,5,6,7,8,9,10,11,12,13,14,15,16,17,18,19,20,21,22,23,24,25,26,27,28,29,30,31,32,33,34,35,36,37,38,39,40,41,42,43,44,45,46,47,48,49,50,51,52,53,54,55,56,57,58,59,60,61,62,63,64,65,66,67,68,69,70,71,72,73,74,75,76,77,78,79,80,81,82,83,84,85,86,87,88,89,90,91,92,93,94,95,96,97,98,99,100,101,102,103,104,105,106,107,108,109,110,111,112,113,114,115,116,117,118,119,120,121,122,123,124,125,126,128…	0	0	0
P18031	P22830	PTPN1	FECH	2	0.740268	1pxh_A	3hco_B	1pxh_A_002	3hco_B_003	78,79,80,203,204,205,206,208,209,210,211	694,696,704,726,775,898,899,901,902,903,911,912,914,915	0	0	0
P00734	Q16769	F2	QPCT	2	0.74026	3bf6_H	2zeh_A	3bf6_H_002	2zeh_A_004	23,24,25,26,27,28,30,69,70,71,117,155	39,40,41,42,43,44,45,46,47,48,49,50,51,52,53,54,55,56,57,58,59,60,61,62,63,64,65,66,67,68,69,70,71,72,73,74,75,76,77,78,79,80,81,82,83,84,85,86,87,88,89,90,91,92,93,94,95,96,97,98,99,100,101,102,103,104,105,106,107,108,109,110,111,112,113,114,115,116,117,118,119,120,121,122,123,124,125,138,139,140,141,142,143,144,145,146,147,148,149,150,174,175,176,177,178,179,180,181,182,183,184,185,186,187,188,…	0	0	0
P00480	Q96ES7	OTC	CCDC101	1	0.740255	1fvo_A	3mea_A	1fvo_A_001	3mea_A_002	34,35,36,37,38,39,54,55,56,58,59,60,61,62,63,64,65,66,67,68,69,70,71,72,73,74,75,76,77,78,79,80,81,82,83,84,85,86,87,88,89,90,91,92,93,94,95,96,97,98,99,100,101,102,103,104,105,106,107,108,109,110,111,112,113,114,115,116,117,118,119,120,121,122,123,124,136,137,138,139,140,141,142,143,144,195,196,197,198,199,200,201,202,203,204,205,206,207,208,209,210,211,212,213,214,215,216,217,218,219,220,221,22…	10,20,104,105,106,107,108,109,110,111,112,113,114,115,116,117,118,119,120,121,122,123,124,125,126,127,128,129,130,131,149,150,151,152,153,154,155,158,159,160,161,162,163,211,212,213,214,215,216,217,236,237,238,239,240,241,242,243,244,245,246,247,248,249,250	0	0	0
P15559	P21980	NQO1	TGM2	1	0.739825	1gg5_A	1kv3_C	1gg5_A_002	1kv3_C_006	1,2,3,32,34,211,212,213,214,215,216	241,243,245,252,276,278,515,516,517,556,557,558	0	0	0
P62837	Q96FW1	UBE2D2	OTUB1	31	0.739526	4ddg_C	4ddg_J	4ddg_C_004	4ddg_J_003	1,2,3,4,5,6,7,8,9,10,11,12,13,14,15,16,17,18,19,20,21,22,23,24,25,26,27,28,29,30,31,32,33,34,35,36,37,38,39,40,41,42,43,44,45,46,47,48,49,50,51,52,53,54,55,56,57,58,59,60,61,62,63,64,65,66,67,68,69,70,71,72,73,74,75,76,77,78,79,80,81,82,83,84,85,86,87,88,89,90,91,92,93,94,95,96,97,98,99,100,101,102,103,104,105,106,107,108,109,110,111,112,113,114,115,116,117,118,119,120,121,122,123,124,125,126,127…	1,2,3,4,5,6,7,8,9,10,11,12,13,14,15,16,17,18,19,20,21,22,23,24,25,26,27,28,29,30,31,32,33,34,35,36,37,38,39,40,41,42,43,44,45,46,47,48,49,50,51,52,53,54,55,56,57,58,59,60,61,62,63,64,65,66,67,68,69,70,71,72,73,74,75,76,77,78,79,80,81,82,83,84,85,86,87,88,89,90,91,92,93,94,95,96,97,98,99,100,101,102,103,104,105,106,107,108,109,110,111,112,113,114,115,116,117,118,119,120,121,122,123,124,125,126,127…	0	1	0
P00749	P14735	PLAU	IDE	1	0.73944	3kid_U	2jg4_B	3kid_U_001	2jg4_B_016	1,33,34,35,36,38,39,40,41,42,43,55,56,57,58,59,60,61,63,64,65,103,104,105,106,107,108,109,110,111,112,113,114,115,116,117,118,119,120,121,122,123,124,125,126,127,128,129,150,151,152,194,195,196,275,276,277,278,279,280,281,282,283,284,285,286,287,288,289,290,291,292,293,294	799,800,801,802,805,915,917,920,924,1008,1009,1010,1011	0	0	0
P15056	Q6N089	BRAF	DKFZp686P15220	1	0.738767	3q96_B	3dj9_A	3q96_B_005	3dj9_A_001	1,2,3,4,5,6,7,8,9,10,11,12,13,14,15,16,17,18,19,20,21,22,23,24,25,26,27,28,29,30,31,32,33,34,35,36,37,38,39,40,41,42,43,44,45,46,47,48,49,50,51,52,53,54,55,56,57,58,59,60,61,62,63,64,65,66,67,68,69,70,71,72,73,74,75,76,77,78,79,80,81,82,83,84,85,86,87,88,89,90,91,92,93,94,95,96,97,98,99,100,101,102,103,104,105,106,107,108,109,110,111,112,113,114,115,116,117,118,119,120,121,122,123,124,125,126,127…	1,2,3,4,5,6,7,8,9,10,11,12,13,14,15,16,17,18,19,20,21,22,23,24,25,26,27,28,29,30,31,32,33,34,35,36,37,38,39,40,41,42,43,44,45,46,47,48,49,50,51,52,53,54,55,56,57,58,59,60,61,62,63,64,65,66,67,68,69,70,71,72,73,74,75,76,77,78,79,80,81,82,83,84,85,86,87,88,89,90,91,92,93,94,95,96,97,98,99,100,101,102,103,104,105,106,107,108,109,110,111,112,113,114,115,116,117,118,119,120,121,122,123,124,125,126,127…	0	0	0
P15056	Q6N095	BRAF	DKFZp686K03196	1	0.738767	3q96_B	3dj9_A	3q96_B_005	3dj9_A_001	1,2,3,4,5,6,7,8,9,10,11,12,13,14,15,16,17,18,19,20,21,22,23,24,25,26,27,28,29,30,31,32,33,34,35,36,37,38,39,40,41,42,43,44,45,46,47,48,49,50,51,52,53,54,55,56,57,58,59,60,61,62,63,64,65,66,67,68,69,70,71,72,73,74,75,76,77,78,79,80,81,82,83,84,85,86,87,88,89,90,91,92,93,94,95,96,97,98,99,100,101,102,103,104,105,106,107,108,109,110,111,112,113,114,115,116,117,118,119,120,121,122,123,124,125,126,127…	1,2,3,4,5,6,7,8,9,10,11,12,13,14,15,16,17,18,19,20,21,22,23,24,25,26,27,28,29,30,31,32,33,34,35,36,37,38,39,40,41,42,43,44,45,46,47,48,49,50,51,52,53,54,55,56,57,58,59,60,61,62,63,64,65,66,67,68,69,70,71,72,73,74,75,76,77,78,79,80,81,82,83,84,85,86,87,88,89,90,91,92,93,94,95,96,97,98,99,100,101,102,103,104,105,106,107,108,109,110,111,112,113,114,115,116,117,118,119,120,121,122,123,124,125,126,127…	0	0	0
A8K008	P15056		BRAF	1	0.738767	3dj9_A	3q96_B	3dj9_A_001	3q96_B_005	1,2,3,4,5,6,7,8,9,10,11,12,13,14,15,16,17,18,19,20,21,22,23,24,25,26,27,28,29,30,31,32,33,34,35,36,37,38,39,40,41,42,43,44,45,46,47,48,49,50,51,52,53,54,55,56,57,58,59,60,61,62,63,64,65,66,67,68,69,70,71,72,73,74,75,76,77,78,79,80,81,82,83,84,85,86,87,88,89,90,91,92,93,94,95,96,97,98,99,100,101,102,103,104,105,106,107,108,109,110,111,112,113,114,115,116,117,118,119,120,121,122,123,124,125,126,127…	1,2,3,4,5,6,7,8,9,10,11,12,13,14,15,16,17,18,19,20,21,22,23,24,25,26,27,28,29,30,31,32,33,34,35,36,37,38,39,40,41,42,43,44,45,46,47,48,49,50,51,52,53,54,55,56,57,58,59,60,61,62,63,64,65,66,67,68,69,70,71,72,73,74,75,76,77,78,79,80,81,82,83,84,85,86,87,88,89,90,91,92,93,94,95,96,97,98,99,100,101,102,103,104,105,106,107,108,109,110,111,112,113,114,115,116,117,118,119,120,121,122,123,124,125,126,127…	0	0	0
P01857	P15056	IGHG1	BRAF	1	0.738767	3dj9_A	3q96_B	3dj9_A_001	3q96_B_005	1,2,3,4,5,6,7,8,9,10,11,12,13,14,15,16,17,18,19,20,21,22,23,24,25,26,27,28,29,30,31,32,33,34,35,36,37,38,39,40,41,42,43,44,45,46,47,48,49,50,51,52,53,54,55,56,57,58,59,60,61,62,63,64,65,66,67,68,69,70,71,72,73,74,75,76,77,78,79,80,81,82,83,84,85,86,87,88,89,90,91,92,93,94,95,96,97,98,99,100,101,102,103,104,105,106,107,108,109,110,111,112,113,114,115,116,117,118,119,120,121,122,123,124,125,126,127…	1,2,3,4,5,6,7,8,9,10,11,12,13,14,15,16,17,18,19,20,21,22,23,24,25,26,27,28,29,30,31,32,33,34,35,36,37,38,39,40,41,42,43,44,45,46,47,48,49,50,51,52,53,54,55,56,57,58,59,60,61,62,63,64,65,66,67,68,69,70,71,72,73,74,75,76,77,78,79,80,81,82,83,84,85,86,87,88,89,90,91,92,93,94,95,96,97,98,99,100,101,102,103,104,105,106,107,108,109,110,111,112,113,114,115,116,117,118,119,120,121,122,123,124,125,126,127…	0	0	0
P15056	S6B291	BRAF		1	0.738767	3q96_B	3dj9_A	3q96_B_005	3dj9_A_001	1,2,3,4,5,6,7,8,9,10,11,12,13,14,15,16,17,18,19,20,21,22,23,24,25,26,27,28,29,30,31,32,33,34,35,36,37,38,39,40,41,42,43,44,45,46,47,48,49,50,51,52,53,54,55,56,57,58,59,60,61,62,63,64,65,66,67,68,69,70,71,72,73,74,75,76,77,78,79,80,81,82,83,84,85,86,87,88,89,90,91,92,93,94,95,96,97,98,99,100,101,102,103,104,105,106,107,108,109,110,111,112,113,114,115,116,117,118,119,120,121,122,123,124,125,126,127…	1,2,3,4,5,6,7,8,9,10,11,12,13,14,15,16,17,18,19,20,21,22,23,24,25,26,27,28,29,30,31,32,33,34,35,36,37,38,39,40,41,42,43,44,45,46,47,48,49,50,51,52,53,54,55,56,57,58,59,60,61,62,63,64,65,66,67,68,69,70,71,72,73,74,75,76,77,78,79,80,81,82,83,84,85,86,87,88,89,90,91,92,93,94,95,96,97,98,99,100,101,102,103,104,105,106,107,108,109,110,111,112,113,114,115,116,117,118,119,120,121,122,123,124,125,126,127…	0	0	0
P15056	Q6PYX1	BRAF		1	0.738767	3q96_B	3dj9_A	3q96_B_005	3dj9_A_001	1,2,3,4,5,6,7,8,9,10,11,12,13,14,15,16,17,18,19,20,21,22,23,24,25,26,27,28,29,30,31,32,33,34,35,36,37,38,39,40,41,42,43,44,45,46,47,48,49,50,51,52,53,54,55,56,57,58,59,60,61,62,63,64,65,66,67,68,69,70,71,72,73,74,75,76,77,78,79,80,81,82,83,84,85,86,87,88,89,90,91,92,93,94,95,96,97,98,99,100,101,102,103,104,105,106,107,108,109,110,111,112,113,114,115,116,117,118,119,120,121,122,123,124,125,126,127…	1,2,3,4,5,6,7,8,9,10,11,12,13,14,15,16,17,18,19,20,21,22,23,24,25,26,27,28,29,30,31,32,33,34,35,36,37,38,39,40,41,42,43,44,45,46,47,48,49,50,51,52,53,54,55,56,57,58,59,60,61,62,63,64,65,66,67,68,69,70,71,72,73,74,75,76,77,78,79,80,81,82,83,84,85,86,87,88,89,90,91,92,93,94,95,96,97,98,99,100,101,102,103,104,105,106,107,108,109,110,111,112,113,114,115,116,117,118,119,120,121,122,123,124,125,126,127…	0	0	0
P15056	Q6GMX6	BRAF	IGH@	1	0.738767	3q96_B	3dj9_A	3q96_B_005	3dj9_A_001	1,2,3,4,5,6,7,8,9,10,11,12,13,14,15,16,17,18,19,20,21,22,23,24,25,26,27,28,29,30,31,32,33,34,35,36,37,38,39,40,41,42,43,44,45,46,47,48,49,50,51,52,53,54,55,56,57,58,59,60,61,62,63,64,65,66,67,68,69,70,71,72,73,74,75,76,77,78,79,80,81,82,83,84,85,86,87,88,89,90,91,92,93,94,95,96,97,98,99,100,101,102,103,104,105,106,107,108,109,110,111,112,113,114,115,116,117,118,119,120,121,122,123,124,125,126,127…	1,2,3,4,5,6,7,8,9,10,11,12,13,14,15,16,17,18,19,20,21,22,23,24,25,26,27,28,29,30,31,32,33,34,35,36,37,38,39,40,41,42,43,44,45,46,47,48,49,50,51,52,53,54,55,56,57,58,59,60,61,62,63,64,65,66,67,68,69,70,71,72,73,74,75,76,77,78,79,80,81,82,83,84,85,86,87,88,89,90,91,92,93,94,95,96,97,98,99,100,101,102,103,104,105,106,107,108,109,110,111,112,113,114,115,116,117,118,119,120,121,122,123,124,125,126,127…	0	0	0
P10276	P13631	RARA	RARG	5	0.738676	3kmz_A	1fcz_A	3kmz_A_004	1fcz_A_003	194,195,196,198,199,200,201,202,203,204,270,271,272,273,274,275,276,277,278,312,313,314,315,316,317,318,319,320,321,322,323,324,325,326,327	196,197,198,200,201,202,203,204,205,206,272,273,274,275,276,277,278,279,280,281,282,314,315,316,317,318,319,320,321,322,323,324,325,326,327,328,329	1	1	1
P61769	Q13451	B2M	FKBP5	1	0.738529	2gtz_B	3o5j_A	2gtz_B_001	3o5j_A_002	9,10,11,13,14,15,95,96,97,98,99	56,57,58,67,68,69,70,71,72,73,74,75,76,77,78,79	0	0	0
Q16539	Q9UH73	MAPK14	EBF1	1	0.738144	2i0h_A	3mqi_C	2i0h_A_005	3mqi_C_001	13,14,16,18,29,30,32,33,36,37,38,39	1,2,3,4,5,6,7,8,9,10,11,12,13,14,15,16,17,18,19,20,21,22,23,24,25,26,27,28,29,30,31,32,33,34,35,36,37,38,39,40,41,42,43,44,45,46,47,48,49,50,51,52,53,54,55,56,57,58,59,60,61,62,63,64,65,66,67,68,69,70,71,72,73,74,75,76,77,78,79,80,81,82,83,84,85,86,87,88,89,90,91,92,93,94,95,96,97,98,99,100,101,102,103,104,105,106,107,108,109,110,111,112,113,114,115,116,117,118,119,120,121,122,123,124,125,126,127…	0	0	0
O94972	Q70E73	TRIM37	RAPH1	1	0.737976	3lrq_B	4gn1_D	3lrq_B_001	4gn1_D_001	6,7,8,9,10,11,12,13,14,15,20,21,22,23,72,73,74,75,76,77,78,79,106	319,320,341,343,344,345,346,476,477	0	0	0
F5H747	O60701	UBC	UGDH	3	0.737787	3o65_D	3prj_E	3o65_D_001	3prj_E_004	22,23,24,26,27,28,40,41,42,43,44,48,49,50,51,52,53,71,72,73	1,2,3,4,5,6,7,8,9,10,11,12,13,14,15,16,17,18,19,20,21,22,23,24,25,26,27,28,29,30,31,32,33,34,35,36,37,38,39,40,41,42,43,44,45,46,47,48,49,50,51,52,53,54,55,56,57,58,59,60,61,62,63,64,65,66,67,68,69,70,71,72,73,74,75,76,77,78,79,80,81,82,83,84,85,86,87,88,89,90,91,92,93,94,95,96,97,98,99,100,101,102,103,104,105,106,107,108,109,110,111,112,113,114,115,116,117,118,119,120,121,122,123,124,125,126,127…	0	0	0
O60701	P0CG48	UGDH	UBC	3	0.737787	3prj_E	3o65_D	3prj_E_004	3o65_D_001	1,2,3,4,5,6,7,8,9,10,11,12,13,14,15,16,17,18,19,20,21,22,23,24,25,26,27,28,29,30,31,32,33,34,35,36,37,38,39,40,41,42,43,44,45,46,47,48,49,50,51,52,53,54,55,56,57,58,59,60,61,62,63,64,65,66,67,68,69,70,71,72,73,74,75,76,77,78,79,80,81,82,83,84,85,86,87,88,89,90,91,92,93,94,95,96,97,98,99,100,101,102,103,104,105,106,107,108,109,110,111,112,113,114,115,116,117,118,119,120,121,122,123,124,125,126,127…	22,23,24,26,27,28,40,41,42,43,44,48,49,50,51,52,53,71,72,73	0	0	0
O60701	P62987	UGDH	UBA52	3	0.737787	3prj_E	3o65_D	3prj_E_004	3o65_D_001	1,2,3,4,5,6,7,8,9,10,11,12,13,14,15,16,17,18,19,20,21,22,23,24,25,26,27,28,29,30,31,32,33,34,35,36,37,38,39,40,41,42,43,44,45,46,47,48,49,50,51,52,53,54,55,56,57,58,59,60,61,62,63,64,65,66,67,68,69,70,71,72,73,74,75,76,77,78,79,80,81,82,83,84,85,86,87,88,89,90,91,92,93,94,95,96,97,98,99,100,101,102,103,104,105,106,107,108,109,110,111,112,113,114,115,116,117,118,119,120,121,122,123,124,125,126,127…	22,23,24,26,27,28,40,41,42,43,44,48,49,50,51,52,53,71,72,73	0	0	0
J3QTR3	O60701	RPS27A	UGDH	3	0.737787	3o65_D	3prj_E	3o65_D_001	3prj_E_004	22,23,24,26,27,28,40,41,42,43,44,48,49,50,51,52,53,71,72,73	1,2,3,4,5,6,7,8,9,10,11,12,13,14,15,16,17,18,19,20,21,22,23,24,25,26,27,28,29,30,31,32,33,34,35,36,37,38,39,40,41,42,43,44,45,46,47,48,49,50,51,52,53,54,55,56,57,58,59,60,61,62,63,64,65,66,67,68,69,70,71,72,73,74,75,76,77,78,79,80,81,82,83,84,85,86,87,88,89,90,91,92,93,94,95,96,97,98,99,100,101,102,103,104,105,106,107,108,109,110,111,112,113,114,115,116,117,118,119,120,121,122,123,124,125,126,127…	0	0	0
O60701	P62979	UGDH	RPS27A	3	0.737787	3prj_E	3o65_D	3prj_E_004	3o65_D_001	1,2,3,4,5,6,7,8,9,10,11,12,13,14,15,16,17,18,19,20,21,22,23,24,25,26,27,28,29,30,31,32,33,34,35,36,37,38,39,40,41,42,43,44,45,46,47,48,49,50,51,52,53,54,55,56,57,58,59,60,61,62,63,64,65,66,67,68,69,70,71,72,73,74,75,76,77,78,79,80,81,82,83,84,85,86,87,88,89,90,91,92,93,94,95,96,97,98,99,100,101,102,103,104,105,106,107,108,109,110,111,112,113,114,115,116,117,118,119,120,121,122,123,124,125,126,127…	22,23,24,26,27,28,40,41,42,43,44,48,49,50,51,52,53,71,72,73	0	0	0
O60701	P0CG47	UGDH	UBB	3	0.737787	3prj_E	3o65_D	3prj_E_004	3o65_D_001	1,2,3,4,5,6,7,8,9,10,11,12,13,14,15,16,17,18,19,20,21,22,23,24,25,26,27,28,29,30,31,32,33,34,35,36,37,38,39,40,41,42,43,44,45,46,47,48,49,50,51,52,53,54,55,56,57,58,59,60,61,62,63,64,65,66,67,68,69,70,71,72,73,74,75,76,77,78,79,80,81,82,83,84,85,86,87,88,89,90,91,92,93,94,95,96,97,98,99,100,101,102,103,104,105,106,107,108,109,110,111,112,113,114,115,116,117,118,119,120,121,122,123,124,125,126,127…	22,23,24,26,27,28,40,41,42,43,44,48,49,50,51,52,53,71,72,73	0	0	0
P18465	P22894	HLA-B	MMP8	1	0.737237	3vh8_A	1i73_A	3vh8_A_002	1i73_A_002	1,2,3,4,102,103,104,105,106,107,108,109,164,165,166,167,168,169,170,171,172,173,174,179,180,181	108,111,112,115,184,190,192,224	0	0	0
P00374	P43235	DHFR	CTSK	3	0.73672	3ghw_A	1bgo_A	3ghw_A_003	1bgo_A_001	1,2,3,4,97,100,112,127	25,26,65,66,67,68,134,160,161,162,163,209	0	0	0
O75530	P0CG04	EED	IGLC1	1	0.736594	3k26_A	1zvo_B	3k26_A_003	1zvo_B_001	100,101,102,103,104,150,151,152,153,154,195,196,197,198,199,200,201,202,203,243,244,245,246,247,311,312,313,367,368,369,370,371,372,373,374,415,416,417,418,420	1,3,4,5,6,7,8,9,10,11,12,13,14,15,16,17,18,19,20,21,22,23,24,25,27,28,29,30,31,32,33,34,35,36,37,38,48,49,50,53,62,63,64,65,66,67,68,69,70,71,72,73,74,75,76,77,78,79,80,81,82,83	0	0	0
O75530	P04208	EED		1	0.736594	3k26_A	1zvo_B	3k26_A_003	1zvo_B_001	100,101,102,103,104,150,151,152,153,154,195,196,197,198,199,200,201,202,203,243,244,245,246,247,311,312,313,367,368,369,370,371,372,373,374,415,416,417,418,420	1,3,4,5,6,7,8,9,10,11,12,13,14,15,16,17,18,19,20,21,22,23,24,25,27,28,29,30,31,32,33,34,35,36,37,38,48,49,50,53,62,63,64,65,66,67,68,69,70,71,72,73,74,75,76,77,78,79,80,81,82,83	0	0	0
P00742	P12931	F10	SRC	3	0.736393	2vvc_A	1o4a_A	2vvc_A_003	1o4a_A_001	12,13,14,15,16,17,18,19,20,128,129,130,132,133,153,154,155,156,157,158,159,160,161,162,163,164,165,166,168,177,178,179,180,181,182,183,229,230,231,232,233	13,14,15,33,34,35,36,37,38,39,43,44,45,59,60,61,62,63	0	0	0
P03372	P15121	ESR1	AKR1B1	1	0.736139	1a52_A	3mc5_A	1a52_A_003	3mc5_A_002	330,331,332,335,336,337,341,344,345,348	125,126,127,128,129,130,131,132,133,134,135,136,137,138,139,140,164,211,212,213,214,215,216,217,218,219,220,221,222,223,224,225,226,227,228,229,230,260,261,262,263,264,265,266,267,268	0	0	0
P20248	Q3ZCW2	CCNA2	LGALSL	1	0.735262	1h28_B	2jj6_A	1h28_B_001	2jj6_A_001	189,190,191,192,193,194,195,196,210,211,212,232,233,234,235,236,237,238,239,240,241,242,266,307,308,309,310,311,312,313,336,337,338,339,340,341,342,343,344,345,346,347,348,349,350,351,352,353,354,355,356	1,2,3,4,30,31,32,33,34,35,36,38,39,40,41,42,43,44,45,46,47,48,49,50,63,64,65,68,69,70,123,124,125,126,127	0	0	0
P27487	Q12884	DPP4	FAP	23	0.734878	3g0g_D	1z68_A	3g0g_D_004	1z68_A_003	83,84,85,86,87,88,89,90,91,92,93,94,95,96,97,98,99,100,101,102,103,104,105,106,107,108,109,110,111,112,113,114,115,116,117,118,119,120,121,122,123,124,125,126,127,128,129,130,131,132,133,134,135,136,137,138,139,140,141,142,143,144,145,165,166,167,168,169,170,171,172,173,200,201,202,204,205,206,222,223,224,225,226,227,228,229,230,231,232,233,234,235,236,237,238,239,240,241,242,243,244,245,246,247,…	84,85,86,87,88,89,90,91,92,93,94,95,96,97,98,99,100,101,102,103,104,105,106,107,108,109,110,111,112,113,114,115,116,117,118,119,120,121,122,123,124,125,126,127,128,129,130,131,132,133,134,135,136,137,138,139,140,141,142,143,144,145,146,147,165,166,167,168,169,170,171,172,173,174,175,176,198,199,200,202,203,204,232,233,234,235,236,237,238,239,240,241,242,243,244,245,246,247,248,249,250,251,252,253…	1	1	1
P27338	Q99616	MAOB	CCL13	1	0.734653	2v61_A	2ra4_B	2v61_A_007	2ra4_B_001	301,302,303,305,376,379	12,15,16,17,18,19,20,21,23,24,25,47,48,49,50,51,52	0	0	0
P06737	P48736	PYGL	PIK3CG	4	0.733967	3ddw_B	3qar_A	3ddw_B_004	3qar_A_003	91,93,94,97,98,138,141,144,145,228,229,230,231,490	61,62,63,64,65,66,67,68,69,70,71,72,73,74,75,76,77,78,79,80,81,82,83,84,85,86,87,88,89,90,91,92,93,94,95,96,97,98,99,100,101,102,103,104,105,106,107,108,109,110,111,112,113,114,115,116,117,118,119,120,121,122,123,124,125,126,138,139,140,141,142,143,144,145,146,147,148,149,166,167,168,169,170,171,172,173,174,186,187,188,189,190,191,192,193,194,195,196,197,198,199,200,201,202,203,204,205,206,207,20…	0	0	0
P20231	Q15661	TPSB2	TPSAB1	11	0.733836	2za5_B	2zeb_B	2za5_B_002	2zeb_B_001	59,147,150,151,203,204,205,206,209,227,228,229,230,231,232,233,240,241	44,132,134,135,136,188,189,190,191,192,194,212,213,214,215,216,217,218,225,226	1	1	0
P00918	Q13526	CA2	PIN1	1	0.733779	1rza_A	3kaf_A	1rza_A_003	3kaf_A_003	13,14,17,23,24,246,247,249	10,11,12,30,31,32,33,34,35,36,96,97,98,140,141,142,143,144,145,146,147,148,149	0	0	0
P27487	P61326	DPP4	MAGOH	2	0.732981	2ole_A	1p27_A	2ole_A_004	1p27_A_001	222,270,271,272,275,283,285,330,335,337	8,9,10,11,12,85,86,87,102,103,104,105,106,107,121,122,123,124,125,126,127,128,129,130,131	0	0	0
P27487	Q96A72	DPP4	MAGOHB	2	0.732981	2ole_A	1p27_A	2ole_A_004	1p27_A_001	222,270,271,272,275,283,285,330,335,337	8,9,10,11,12,85,86,87,102,103,104,105,106,107,121,122,123,124,125,126,127,128,129,130,131	0	0	0
P01031	P52333	C5	JAK3	1	0.732961	3pvm_A	4hvd_A	3pvm_A_030	4hvd_A_003	1,2,3,4,5,6,7,8,9,10,11,12,13,14,15,16,17,18,19,20,21,22,23,24,25,26,27,28,29,30,31,32,33,34,35,36,37,38,39,40,41,42,43,44,45,46,47,48,49,50,51,52,53,54,55,56,57,58,59,60,61,62,63,64,65,66,67,68,69,70,71,72,73,74,75,76,77,78,79,80,81,82,83,84,85,86,87,88,89,90,91,92,93,94,95,96,97,98,99,100,101,102,103,104,105,106,107,108,109,110,111,112,113,114,115,116,117,118,119,120,121,122,123,124,125,126,127…	986,987,991,994,998,999,1002,1047	0	0	0
P00918	P12694	CA2	BCKDHA	1	0.732903	3s74_B	1wci_A	3s74_B_002	1wci_A_004	12,13,14,15,16,17,18,22,23,24,25,85,86,87,88,89,90,91,92,93,94,95,96,97,98,99,100,101,102,103,104,105,106,107,108,109,110,111,112,113,114,115,128,129,130,131,132,133,134,187,188,189,190,191,192,193,194,195,196,197,198,199,200,201,202,203,204,205,206,207	178,179,182,183,184,185,214,273,276	0	0	0
P06737	Q01082	PYGL	SPTBN1	2	0.732687	3ddw_B	1bkr_A	3ddw_B_004	1bkr_A_001	91,93,94,97,98,138,141,144,145,228,229,230,231,490	20,21,22,23,24,25,28,29,30,31,32,33,34,35,36,37,55,56,57	0	0	0
P30530	Q01780	AXL	EXOSC10	1	0.732432	2c5d_C	3sag_B	2c5d_C_001	3sag_B_001	58,59,60,61,62,63,64,67,68,69,70,71,72,73,74,75,76,77,92,93,94,95,96	205,210,211,212,213,251,252,253,255,256,257,258,259,260	0	0	0
P15559	P48736	NQO1	PIK3CG	5	0.731959	2f1o_H	3apd_A	2f1o_H_003	3apd_A_002	1,2,3,32,34,211,212,213,214,215,216	167,168,169,170,172,173,467,476,504,505,506,673,711	0	0	0
P09601	Q92859	HMOX1	NEO1	1	0.73175	1ozw_A	1x5g_A	1ozw_A_003	1x5g_A_001	33,36,37,41,42,43,46,218,221	1,2,3,4,5,6,86,87,88,98,99,100,101,102,103	0	0	0
O15294	Q08499	OGT	PDE4D	2	0.731635	3tax_A	2qyn_A	3tax_A_001	2qyn_A_003	1,2,3,4,5,6,7,8,9,10,11,12,13,14,15,16,17,18,19,20,21,22,23,24,25,26,27,28,29,30,31,32,33,34,35,36,37,38,39,40,41,42,43,44,45,46,47,48,49,50,51,52,53,54,55,56,57,58,59,60,61,62,63,64,65,66,67,68,69,70,71,72,73,74,75,76,77,78,79,80,81,82,83,84,85,86,87,88,89,90,91,92,93,94,95,96,97,98,99,100,101,102,103,104,105,106,107,108,109,110,111,112,113,114,115,116,117,118,119,120,121,122,123,124,125,126,127…	286,289,290,291,298,299,300,301,302,305	0	0	0
A8MVU1	P14598	NCF1C	NCF1	4	0.73123	1ng2_A	1uec_A	1ng2_A_001	1uec_A_001	70,71,72,73,74,75,76,77,78,79,80,81,82,83,84,85,86,87,88,89,90,91,92,93,94,95,96,97,98,99,100,101,102,103,104,105,106,107,108,109,110,111,112,113,114,115,116,117,118,119,120,121,122,123,124,125,126,127,128,129,130,131,132,133,134,135,136,137,138,139,140,141,142,143,144,145,146,147,148,149,150,151,152,153,154,155,156,157,163,164,165,166,167,168,169,170,171,172,173,174,175,176,177,178,179,180,181,1…	19,20,21,22,23,24,25,26,27,28,29,30,31,32,33,34,35,36,37,38,39,40,41,42,43,44,45,46,47,48,49,50,51,52,53,54,55,56,57,58,59,60,61,62,63,64,65,66,67,68,69,70,71,72,73,74,75,76,77,78,79,80,81,82,83,84,85,86,87,88,89,90,91,92,93,94,95,96,97,98,99,100,101,102,103,104,105,106,107,108,109,110,111,112,113,114,115,116,117,118,119,120,121,122,123,124,125,126,127,128,129,130,131,132,133,134,135,136,137,141,…	1	1	0
P00441	P61769	SOD1	B2M	4	0.731149	3qqd_B	2x70_E	3qqd_B_001	2x70_E_002	20,21,22,23,24,25,26,27,28,29,30,31,99,100,101	10,11,13,14,15,95,96,97,98,99	0	0	0
P18031	Q92731	PTPN1	ESR2	1	0.730951	2nta_A	1x78_B	2nta_A_003	1x78_B_003	70,71,72,73,74,77,78,79,80,81,82,202,203,204,205,206,207,208,209,210,211,212	1,2,3,4,5,6,7,8,9,10,11,12,13,14,15,16,17,18,19,20,21,22,23,24,25,26,27,28,29,30,31,32,33,34,35,36,37,38,39,40,41,42,43,44,45,46,47,48,49,50,51,52,53,54,55,56,57,58,59,60,61,62,63,64,65,66,67,68,69,70,71,72,73,74,75,76,77,78,79,80,81,82,83,84,85,86,87,88,89,90,91,92,93,94,95,96,97,98,99,100,101,102,103,104,105,106,107,108,109,110,111,112,113,114,115,116,117,118,119,120,121,122,123,124,125,126,127…	0	0	0
P28845	P35813	HSD11B1	PPM1A	1	0.730697	1xu9_A	3fxl_A	1xu9_A_004	3fxl_A_001	21,22,23,162,163,164,196,197,198,199,200,201,202,203,204,205,206,207,208,209,210,211,212,251,252,253,254,255	257,260,266,270,273,305,309,353,354,356,357	0	0	0
P07738	P45452	BPGM	MMP13	1	0.730445	2h4x_B	1ztq_A	2h4x_B_001	1ztq_A_002	10,11,12,13,14,16,17,21,22,23,24,28,62,89,92,100,116,117,189,190,214,248,251	103,104,105,107,108,109,110,111,112,113,114,115,116,182,183,184,185,186,187,189,190,191,192,193,194,220,221,222,223,224,225,226,227,228	0	0	0
P19793	P61978	RXRA	HNRNPK	1	0.730399	1xvp_C	1zzk_A	1xvp_C_004	1zzk_A_001	307,373,374,377,393,422,423,426	26,27,28,29,33,34,35,36,37,38,39,40,41,42,43,75,76,77,78,79,80,81,82,83,84,85	0	0	0
P01112	P06737	HRAS	PYGL	4	0.730267	6q21_C	3cem_B	6q21_C_003	3cem_B_001	96,97,98,106,107,108,109,110,111,112,136,137,138,139,140,141,161,162,163,164,165,166,167,168,169,170	91,93,94,97,98,101,138,141,144,145,228,229,230,231,490	0	0	0
P02766	P19623	TTR	SRM	1	0.729937	3fc8_B	2o07_A	3fc8_B_002	2o07_A_004	10,12,13,56,104,105,106,123	221,232,233,260,288,290,295,298,299	0	0	0
P17174	P48736	GOT1	PIK3CG	1	0.729855	3ii0_D	3dpd_A	3ii0_D_004	3dpd_A_001	1,2,3,4,5,6,7,8,9,10,11,12,13,14,15,16,17,18,19,20,21,22,23,24,25,26,27,28,29,30,31,32,33,34,35,36,37,38,39,40,41,42,43,44,45,46,47,48,49,50,51,52,53,54,55,56,57,58,59,60,61,62,63,64,65,66,67,68,69,70,71,72,73,74,75,76,77,78,79,80,81,82,83,84,85,86,87,88,89,90,91,92,93,94,95,96,97,98,99,100,101,102,103,104,105,106,107,108,109,110,111,112,113,114,115,116,117,118,119,120,121,122,123,124,125,126,127…	167,168,169,170,172,173,504,505,506,673,711	0	0	0
P27037	P41743	ACVR2A	PRKCI	1	0.729548	4asx_A	1wmh_A	4asx_A_001	1wmh_A_001	1,2,3,4,5,6,7,8,9,10,11,12,13,14,15,16,17,18,19,20,21,22,23,24,25,26,27,28,29,30,31,32,33,34,35,36,37,38,39,40,41,42,43,44,45,46,47,48,49,50,51,52,53,54,55,56,57,58,59,60,61,62,63,64,65,66,67,68,69,70,71,72,73,74,75,76,77,78,79,80,81,82,83,84,85,86,87,88,89,90,91,92,93,94,95,96,97,98,99,100,101,102,103,104,105,106,107,108,109,110,111,112,113,114,115,116,117,118,119,120,121,122,123,124,125,126,127…	37,38,39,41,42,43,45,46,47,54,55,56,57,58,59,60,69,70,71,72,73,74	1	1	0
P00918	P38919	CA2	EIF4A3	1	0.72923	3f4x_A	2xb2_X	3f4x_A_002	2xb2_X_005	13,14,17,23,24,246,247,249	1,2,3,4,5,6,7,8,9,10,11,12,13,14,15,16,17,18,19,20,21,22,23,24,25,26,27,28,29,30,31,32,33,34,35,36,37,38,39,40,41,42,43,44,45,46,47,48,49,50,51,52,53,54,55,56,57,58,59,60,61,62,63,64,65,66,67,68,69,70,71,72,73,74,75,76,77,78,79,80,81,82,83,84,85,86,87,88,89,90,91,92,93,94,95,96,97,98,99,100,101,102,103,104,105,106,107,108,109,110,111,112,113,114,115,116,117,118,119,120,121,122,123,124,125,126,127…	0	0	0
P15121	P27487	AKR1B1	DPP4	1	0.729084	1us0_A	3kwf_A	1us0_A_002	3kwf_A_007	212,213,215,217,220,221,222,224,225,226,227,229	42,43,44,46,47,48,49,50,51,52,53,54,55,56,100,101,102,103,104,105,106,107,108,109,110,111,112,113,114,115,116,117,118,119,120,121,122,123,124,125,126,127,128,153,154,155,156,157,158,159,160,161,230,231,232,233,234,235,236,237,238,239,240,241,242,243,244,245,246,247,248,249,250	0	0	0
P00734	P10721	F2	KIT	1	0.72889	3p70_B	1t45_A	3p70_B_003	1t45_A_001	1,2,3,4,5,6,7,8,9,10,11,12,13,14,15,16,17,18,19,20,21,22,23,24,25,26,27,28,29,30,31,32,33,34,35,36,37,38,39,40,41,42,43,44,45,46,47,48,49,50,51,52,53,54,55,56,57,58,59,60,61,62,63,64,65,66,67,68,69,70,71,72,73,74,75,76,77,78,79,80,81,82,83,84,85,86,87,88,89,90,91,92,93,94,95,96,97,98,99,100,101,102,103,104,105,106,107,108,109,110,111,112,113,114,115,116,117,118,119,120,121,122,123,124,125,126,127…	1,2,3,4,5,6,7,8,9,10,11,12,13,14,15,16,17,18,19,20,21,22,23,24,25,26,27,28,29,30,31,32,33,34,35,36,37,38,39,40,41,42,43,44,45,46,47,48,49,50,51,52,53,54,55,56,57,58,59,60,61,62,63,64,65,66,67,68,69,70,71,72,73,74,75,76,77,78,79,80,81,82,83,84,85,86,87,88,89,90,91,92,93,94,95,96,97,98,99,100,101,102,103,104,105,106,107,108,109,110,111,112,113,114,115,116,117,118,119,120,121,122,123,124,125,126,127…	0	0	0
P14735	P42574	IDE	CASP3	1	0.728653	3e4z_A	2c1e_B	3e4z_A_007	2c1e_B_002	1,2,3,4,5,6,7,8,9,10,11,12,13,14,15,16,17,18,19,20,21,22,23,24,25,26,27,28,29,30,31,32,33,34,35,36,37,38,39,40,41,42,43,44,45,46,47,48,49,50,51,52,53,54,55,56,57,58,59,60,61,62,63,64,65,66,67,68,69,70,71,72,73,74,75,76,77,78,79,80,81,82,83,84,85,86,87,88,89,90,91,92,93,94,95,96,97,98,99,100,101,102,103,104,105,106,107,108,109,110,111,112,113,114,115,116,117,118,119,120,121,122,123,124,125,126,127…	207,208,209,214,248,249,250	0	0	0
O75581	P27487	LRP6	DPP4	1	0.728358	3sov_A	1tkr_A	3sov_A_001	1tkr_A_005	53,54,55,56,57,58,97,98,99,100,101,102,140,141,142,143,144,145,184,185,186,187,188,189,227,228,229,230,231,232,269,270,271,272,273	222,270,271,272,275,283,285,330,335	0	0	0
P28845	Q86UL8	HSD11B1	MAGI2	1	0.728196	3h6k_D	1wfv_A	3h6k_D_004	1wfv_A_002	31,32,35,114,115,161,162,163,164,249,250,251,252	19,22,23,24,25,26,27,78,81,82	0	0	0
O43813	P02792	LANCL1	FTL	1	0.72793	3e6u_B	2fg8_A	3e6u_B_003	2fg8_A_002	180,183,184,187,233,234,235,236,239	49,50,51,52,53,54,55,56,57,58,146,147,148,150,151,152,173,174,175,176,177,178	0	0	0
O15194	Q9GZU7	CTDSPL	CTDSP1	4	0.727782	2hhl_B	1t9z_A	2hhl_B_001	1t9z_A_001	36,42,43,44,56,58,65,92,93,95,96,116	98,104,105,106,118,120,127,154,155,157,158,178	1	1	0
P14735	P63151	IDE	PPP2R2A	1	0.72746	3hgz_A	3dw8_E	3hgz_A_010	3dw8_E_007	1,2,3,4,5,6,7,8,9,10,11,12,13,14,15,16,17,18,19,20,21,22,23,24,25,26,27,28,29,30,31,32,33,34,35,36,37,38,39,40,41,42,43,44,45,46,47,48,49,50,51,52,53,54,55,56,57,58,59,60,61,62,63,64,65,66,67,68,69,70,71,72,73,74,75,76,77,78,79,80,81,82,83,84,85,86,87,88,89,90,91,92,93,94,95,96,97,98,99,100,101,102,103,104,105,106,107,108,109,110,111,112,113,114,115,116,117,118,119,120,121,122,123,124,125,126,127…	36,37,38,39,40,41,42,43,55,56,57,73,74,75,103,104,105,106,107,108,109,110,125,126,127	0	0	0
Q8IZA0	Q9H9B1	KIAA0319L	EHMT1	1	0.727257	2yrl_A	3mo0_A	2yrl_A_001	3mo0_A_006	5,6,8,32,33,34,35,79,81,83	1,2,3,4,5,6,7,8,9,10,11,12,13,14,15,16,17,18,19,20,21,22,23,24,25,26,27,28,29,30,31,32,33,34,35,36,37,38,39,40,41,42,43,44,45,46,47,48,49,50,51,52,53,54,55,56,57,58,59,60,61,62,63,64,65,66,67,68,69,70,71,72,73,74,75,76,77,78,79,80,81,82,83,84,85,86,87,88,89,90,91,92,93,94,95,96,97,98,99,100,101,102,103,104,105,106,107,108,109,110,111,112,113,114,115,116,117,118,119,120,121,122,123,124,125,126,127…	0	0	0
O60701	Q00341	UGDH	HDLBP	1	0.727028	3prj_E	2cte_A	3prj_E_004	2cte_A_002	1,2,3,4,5,6,7,8,9,10,11,12,13,14,15,16,17,18,19,20,21,22,23,24,25,26,27,28,29,30,31,32,33,34,35,36,37,38,39,40,41,42,43,44,45,46,47,48,49,50,51,52,53,54,55,56,57,58,59,60,61,62,63,64,65,66,67,68,69,70,71,72,73,74,75,76,77,78,79,80,81,82,83,84,85,86,87,88,89,90,91,92,93,94,95,96,97,98,99,100,101,102,103,104,105,106,107,108,109,110,111,112,113,114,115,116,117,118,119,120,121,122,123,124,125,126,127…	26,27,29,30,85,88,90,92	0	0	0
P01024	P20339	C3	RAB5A	4	0.726998	3ohx_D	3mjh_A	3ohx_D_004	3mjh_A_003	88,89,90,91,92,93,94,95,96,97,98,99,100,101,102,103,104,105,106,107,108,109,110,111,112,113,114,115,116,117,118,119,120,121,122,123,124,125,126,127,128,129,130,131,132,133,134,135,136,137,138,139,140,141,142,143,144,145,146,147,148,149,150,151,152,153,154,155,156,157,158,159,160,161,162,163,164,165,166,167,168,169,170,171,172,173,174,175,176,177,178,179,180,181,182,183,184,185,186,187,188,189,201…	114,115,116,117,118,119,120,122,123,124,125,126,127,128,129,154,155,156,157,158,179,180,181	0	0	0
Q13555	Q8NBK3	CAMK2G	SUMF1	1	0.726977	2ux0_C	2hi8_X	2ux0_C_001	2hi8_X_002	327,328,329,406,407,408,409,410,411,412,417,418,419,427,428,429,430,431,432,433,442,443,444,445,446,447,448,449,450,451,452,453,454,455,456,457,458,459,460,461,462,481,482,483,484,485,486,487,488,495,496,497,498,499,500,501,502,503,515,516,517,518,519,520,521	101,117,119,228,229,304,307,309,310,311,313,315,318,319,320,321,349	0	0	0
P16083	P35228	NQO2	NOS2	1	0.726795	2qx6_B	2nsi_A	2qx6_B_001	2nsi_A_003	11,16,17,18,102,103,147,148,149,192,193	103,104,105,142,145,146,358,360,485,486	0	1	0
P16442	P23297	ABO	S100A1	1	0.726558	1wt3_A	2lhl_B	1wt3_A_001	2lhl_B_001	72,73,74,75,76,77,78,79,80,81,82,83,84,85,86,87,88,89,90,91,92,93,94,95,96,97,98,99,100,101,102,103,104,105,106,107,108,109,110,111,112,113,114,115,116,117,118,119,120,121,122,123,124,125,126,127,128,129,130,131,132,133,134,135,136,137,138,139,140,141,142,143,144,145,146,147,148,149,150,151,166,167,168,169,170,171,172,173,174,175,176,177,178,179,180,181,182,232,233,234,235,236,237,238,239,240,241…	33,34,37,38,45,48,54,57,58,61,81	0	0	0
O95045	P01024	UPP2	C3	1	0.726498	2xrf_C	2xwj_D	2xrf_C_002	2xwj_D_003	166,167,168,172,173,174,215,217,258	1,2,3,4,5,6,7,8,9,10,11,12,13,14,15,16,17,18,19,20,21,22,23,24,25,26,27,28,29,30,31,32,33,34,35,36,37,38,39,40,41,42,43,44,45,46,47,48,49,50,51,52,53,54,55,56,57,58,59,60,61,62,63,64,65,66,67,68,69,70,71,72,73,74,75,76,77,78,79,80,81,82,83,84,85,86,87,88,89,90,91,92,93,94,95,96,97,98,99,100,101,102,103,104,105,106,107,108,109,110,111,112,113,114,115,116,117,118,119,120,121,122,123,124,125,126,127…	0	0	0
P01854	Q16539	IGHE	MAPK14	2	0.726385	4ezm_F	2i0h_A	4ezm_F_001	2i0h_A_005	342,343,345,348,349,410,435,436,471,473,529	13,14,16,18,29,30,32,33,36,37,38,39	0	0	0
P11498	P56817	PC	BACE1	1	0.726287	3bg9_B	2q11_C	3bg9_B_006	2q11_C_003	1,2,3,4,5,6,7,8,9,10,11,12,13,14,15,16,17,18,19,20,21,22,23,24,25,26,27,28,29,30,31,32,33,34,35,36,37,38,39,40,41,42,43,44,45,46,47,48,49,50,51,52,53,54,55,56,57,58,59,60,61,62,63,64,65,66,67,68,69,70,71,72,73,74,75,76,77,78,79,80,81,82,83,84,85,86,87,88,89,90,91,92,93,94,95,96,97,98,99,100,101,102,103,104,105,106,107,108,109,110,111,112,113,114,115,116,117,118,119,120,121,122,123,124,125,126,127…	288,289,291,292,293,378,379,380	0	0	0
P04062	Q6NS38	GBA	ALKBH2	1	0.726069	2v3d_B	3bty_A	2v3d_B_001	3bty_A_002	265,268,269,274,275,276,277,278,303,304,305,306	173,174,175,178,179,180,181,182,183,184,226,227,228,229,230,231,232	0	0	0
P08236	P10721	GUSB	KIT	1	0.726	3hn3_E	1t45_A	3hn3_E_005	1t45_A_001	24,25,26,27,28,29,30,31,32,33,34,35,36,37,38,39,40,41,42,43,44,45,46,47,48,49,50,51,52,53,54,55,56,57,58,59,60,61,62,63,64,65,66,67,68,69,70,71,72,73,74,75,76,77,78,79,80,81,82,83,84,85,86,87,88,89,90,91,92,93,94,95,96,97,98,99,100,101,102,103,104,105,106,107,108,109,110,111,112,113,114,115,116,117,118,119,120,121,122,123,124,125,126,127,128,129,136,137,138,139,140,141,142,143,144,145,146,147,148…	1,2,3,4,5,6,7,8,9,10,11,12,13,14,15,16,17,18,19,20,21,22,23,24,25,26,27,28,29,30,31,32,33,34,35,36,37,38,39,40,41,42,43,44,45,46,47,48,49,50,51,52,53,54,55,56,57,58,59,60,61,62,63,64,65,66,67,68,69,70,71,72,73,74,75,76,77,78,79,80,81,82,83,84,85,86,87,88,89,90,91,92,93,94,95,96,97,98,99,100,101,102,103,104,105,106,107,108,109,110,111,112,113,114,115,116,117,118,119,120,121,122,123,124,125,126,127…	0	1	0
P22301	Q71UZ1	IL10	IL10	5	0.725305	1inr_A	2h24_A	1inr_A_001	2h24_A_001	18,19,20,21,22,23,24,25,26,27,28,29,30,31,32,33,34,35,36,37,47,48,49,51,52,53,55,56,57,63,64,65,66,67,68,69,70,71,72,73,75,76,77,78,79,80,81,86,87,88,90,91,92,93,94,95,97,98,99,100,101,102,104,105,106,111,112,113	18,19,20,21,22,23,24,25,26,27,28,29,30,31,32,33,34,35,36,37,47,48,49,50,51,52,53,54,55,56,57,63,64,65,66,67,68,69,70,71,72,73,75,76,77,78,79,80,81,86,87,88,90,91,92,93,94,95,97,98,99,100,101,102,104,105,106,110,111,112,113	1	1	0
P68871	P69905	HBB	HBA1	16	0.725295	1a00_D	6hbw_A	1a00_D_002	6hbw_A_003	1,78,79,80,81,82,136,140	1,2,3,4,6,7,8,71,72,73,74,75,76,77,78,130,131,132,134,135,136	1	1	0
P24941	Q8NBK3	CDK2	SUMF1	1	0.725269	1okw_C	2aik_X	1okw_C_001	2aik_X_004	125,126,127,128,129,158,159,160,161,162,163,164,165,166,167,168,169,170,171,172,173,174,179,180,181,183,184,185,186,187,188,189	133,134,137,198,199,202	0	0	0
Q08499	Q8WUM4	PDE4D	PDCD6IP	1	0.725219	3g4l_C	2oex_A	3g4l_C_003	2oex_A_001	1,2,3,4,5,6,7,8,9,10,11,12,13,14,15,16,17,18,19,20,21,22,23,24,25,26,27,28,29,30,31,32,33,34,35,36,37,38,39,40,41,42,43,44,45,46,47,48,49,50,51,52,53,54,55,56,57,58,59,60,61,62,63,64,65,66,67,68,69,70,71,72,73,74,75,76,77,78,79,80,81,82,83,84,85,86,87,88,89,90,91,92,93,94,95,96,97,98,99,100,101,102,103,104,105,106,107,108,109,110,111,112,113,114,115,116,117,118,119,120,121,122,123,124,125,126,127…	1,2,3,4,5,6,7,8,9,10,11,12,13,14,15,16,17,18,19,20,21,22,23,24,25,26,27,28,29,30,31,32,33,34,35,36,37,38,39,40,41,42,43,44,45,46,47,48,49,50,51,52,53,54,55,56,57,58,59,60,61,62,63,64,65,66,67,68,69,70,71,72,73,74,75,76,77,78,79,80,81,82,83,84,85,86,87,88,89,90,91,92,93,94,95,96,97,98,99,100,101,102,103,104,105,106,107,108,109,110,111,112,113,114,115,116,117,118,119,120,121,122,123,124,125,126,127…	0	0	0
P08236	Q16853	GUSB	AOC3	1	0.724874	3hn3_E	1pu4_B	3hn3_E_005	1pu4_B_003	24,25,26,27,28,29,30,31,32,33,34,35,36,37,38,39,40,41,42,43,44,45,46,47,48,49,50,51,52,53,54,55,56,57,58,59,60,61,62,63,64,65,66,67,68,69,70,71,72,73,74,75,76,77,78,79,80,81,82,83,84,85,86,87,88,89,90,91,92,93,94,95,96,97,98,99,100,101,102,103,104,105,106,107,108,109,110,111,112,113,114,115,116,117,118,119,120,121,122,123,124,125,126,127,128,129,136,137,138,139,140,141,142,143,144,145,146,147,148…	68,69,70,71,72,73,74,75,76,77,78,79,80,81,82,83,84,85,86,87,88,89,90,91,92,93,94,95,96,97,98,99,100,101,102,103,104,105,106,107,108,109,110,111,112,113,114,115,116,117,118,119,120,121,122,123,124,125,126,127,128,129,130,131,132,133,134,135,136,137,138,139,140,141,142,143,144,145,146,147,148,149,150,151,152,153,154,155,156,157,158,159,160,169,170,171,172,173,174,175,176,177,178,179,210,211,212,213…	0	0	0
P02743	P24941	APCS	CDK2	1	0.724728	2a3w_C	1jst_C	2a3w_C_001	1jst_C_003	40,41,47,65,71,86,87,88,89,90,91,92	198,200,201,202,203,218,246,251	0	0	0
O14965	Q460N5	AURKA	PARP14	1	0.72444	3h0z_B	3smi_A	3h0z_B_003	3smi_A_002	254,255,256,257,258,292,295,296,314	1,2,3,4,5,6,7,8,9,10,11,12,13,14,15,16,17,18,19,20,21,22,23,24,25,26,27,28,29,30,31,32,33,34,35,36,37,38,39,40,41,42,43,44,45,46,47,48,49,50,51,52,53,54,55,56,57,58,59,60,61,62,63,64,65,66,67,68,69,70,71,72,73,74,75,76,77,78,79,80,81,82,83,84,85,86,87,88,89,90,91,92,93,94,95,96,97,98,99,100,101,102,103,104,105,106,107,108,109,110,111,112,113,114,115,116,117,118,119,120,121,122,123,124,125,126,127…	0	0	0
P02743	P31749	APCS	AKT1	1	0.723673	1lgn_D	3cqw_A	1lgn_D_001	3cqw_A_002	38,39,40,41,42,43,44,46,47,48,49,50,64,65,66,67,68,69,70,71,72,85,86,87,88,89,90,91,92,93,149,150,151	273,274,275,310,315,316,317,320,330,331,333,334	0	0	0
P00918	P37231	CA2	PPARG	8	0.72355	1h9q_A	3cwd_B	1h9q_A_003	3cwd_B_003	12,13,14,15,16,17,18,22,23,24,25,69,70,71,72,73,74,75,76,77,78,79,80,81,82,83,84,85,86,87,88,89,90,91,92,93,94,95,96,97,98,99,100,101,102,103,104,105,106,107,108,109,122,123,124,125,126,127,128,129,130,175,176,177,178,179,180,181,182,183,184,185,186,187,188,189,190,191,192,193,194,195,196,197,198,199,200,201,202,203,204,205	235,236,238,239,240,241,243,244,245,246	0	0	0
Q96I15	Q9UKK9	SCLY	NUDT5	1	0.723499	3gzd_B	2dsd_A	3gzd_B_001	2dsd_A_002	99,100,103,145,147,233,235,256,258,259	30,50,51,52,53,54,138	0	0	0
P01903	P23284	HLA-DRA	PPIB	1	0.723495	2ian_A	3ich_A	2ian_A_001	3ich_A_001	27,28,29,30,31,32,43,44,45,46,47,48,49,134,135,136,137,138,139,147,148,149,150,151	71,80,82,90,109,110,111,115,119	0	0	0
P23284	P30405	PPIB	PPIF	4	0.723495	3ich_A	2bit_X	3ich_A_001	2bit_X_001	71,80,82,90,109,110,111,115,119	72,73,74,82,101,102,103,107,110,111	1	1	0
Q01082	Q15399	SPTBN1	TLR1	1	0.72338	1bkr_A	2z7x_B	1bkr_A_001	2z7x_B_002	20,21,22,23,24,25,28,29,30,31,32,33,34,35,36,37,55,56,57	201,202,203,223,225,227,228,229,230,231,232	0	0	0
P14618	Q04756	PKM	HGFAC	1	0.723233	3bjt_A	2wub_A	3bjt_A_001	2wub_A_002	97,98,99,100,101,102,103,104,105,106,107,108,109,110,111,112,113,114,115,116,117,118,119,120,121,122,123,124,125,126,127,128,129,130,131,132,133,134,135,136,149,150,151,208,209,210,211,212,215,216,217,218,219,233,234,235,236,237,238,239,240,241,242,243,244,245,246,247,248,249,250,251	84,85,86,87,88,89,90,91,92,93,94,95,96,97,98,99,100,101,102,103,104,105,106,107,108,109,110,122,123,124,125,126,127,128,129,130,131,132,133,134,161,162,163,164,165,166,168,180,181,182,183,193,194,195,196,197,198,199,200,201,202,203,204,205,206,207,208	0	0	0
O15294	P56817	OGT	BACE1	2	0.723218	4ay5_B	4djy_B	4ay5_B_002	4djy_B_001	497,500,501,510,511,655,656,657,658,681,940,941	68,69,70,71,72,73,74,75,76,87,88,89,90,91,92,93,94,95,96,97,98,99,100,101,102,103,104,105,106,107,108,109,110,111,112,113,114,115,116,117,118,119,120,121,122,123,124,125,126,127,128,129,130,131,132,133,150,151,152,153,154,155,156,215,216,217,218,219,220,221,222,223,224,225,226,227,228,229,230,231,232,233,234,235,236,237,238,239,240,241,242,243,244,245,246,247,248,249,250,251,252,253,254,255	0	0	0
O00187	P43490	MASP2	NAMPT	1	0.723054	4fxg_I	3dkl_B	4fxg_I_001	3dkl_B_004	366,370,394,417,418,425,426,427	38,40,41,128,421,422,424,426,444	0	0	0
C5MK56	P30491	HLA-B	HLA-B	2	0.722987	3vfr_A	1a1o_A	3vfr_A_002	1a1o_A_003	13,14,15,16,18,19,20,75,78,79,82,88,89,91,93	11,12,13,14,15,16,17,18,19,20,21,74,75,76,77,78,79,80,81,82,83,87,88,89,90,91,92,93,94	1	1	0
O75164	P09603	KDM4A	CSF1	1	0.722985	2ox0_A	3uf2_F	2ox0_A_005	3uf2_F_003	83,230,237,240,242,243,309	35,36,56,59,60,63,64,100	0	0	0
P31749	P31751	AKT1	AKT2	2	0.722761	3cqw_A	2x39_A	3cqw_A_002	2x39_A_001	273,274,275,310,315,316,317,320,330,331,333,334	274,275,276,311,312,316,317,318,321,331,332,334,335	1	1	1
P09601	P80188	HMOX1	LCN2	3	0.722689	1xjz_A	3t1d_B	1xjz_A_003	3t1d_B_002	33,36,41,42,43,218,221	21,22,23,24,25,61,62,63,64,65,84,85,86,87,88,89,90,91,92,93	0	0	0
O75381	P02788	PEX14	LTF	3	0.72258	2w85_A	2bjj_X	2w85_A_001	2bjj_X_008	26,27,28,29,30,31,32,33,34,35,36,51,52,53,54,55,56,57,58,59	377,378,379,399,464,465,470,484,486,487,497,498,499,504,520,675,676,679,680,681,682	0	0	0
P24941	P98160	CDK2	HSPG2	1	0.722236	2wfy_C	3sh4_A	2wfy_C_002	3sh4_A_001	143,144,145,146,157,158,159,160,161,162,163,168,169,170,171,172,173,174,175,176,177,178,179,207,208,209,233,234,235,236	88,89,90,91,92,98,111,112,113,114,116,117,119	0	0	0
P48736	Q9UH73	PIK3CG	EBF1	3	0.722133	3csf_A	3mqi_C	3csf_A_001	3mqi_C_001	167,168,169,170,172,173,467,476,504,505,506,673,711	1,2,3,4,5,6,7,8,9,10,11,12,13,14,15,16,17,18,19,20,21,22,23,24,25,26,27,28,29,30,31,32,33,34,35,36,37,38,39,40,41,42,43,44,45,46,47,48,49,50,51,52,53,54,55,56,57,58,59,60,61,62,63,64,65,66,67,68,69,70,71,72,73,74,75,76,77,78,79,80,81,82,83,84,85,86,87,88,89,90,91,92,93,94,95,96,97,98,99,100,101,102,103,104,105,106,107,108,109,110,111,112,113,114,115,116,117,118,119,120,121,122,123,124,125,126,127…	0	0	0
P52895	Q16881	AKR1C2	TXNRD1	1	0.72162	2ipj_A	2zz0_B	2ipj_A_004	2zz0_B_008	119,120,121,140,141,142,314,315,316	128,129,130,142,143,144,148,149,150,152	0	0	0
P12004	Q8WTS6	PCNA	SETD7	1	0.721568	3p87_C	1h3i_A	3p87_C_003	1h3i_A_003	21,22,23,24,25,26,27,38,39,40,41,42,43,44,45,120,121,122,123,124,125	33,34,35,36,37,38,39,40,41,42,43,44,45,46,47,48,49,50,51,52,53,54,55,56,57,58,59,60,61,62,63,64,65,66,67,68,69,70,71,72,73,74,75,76,77,78,79,80,81,82,83,84,85,86,87,88,89,90,91,92,93,94,95,96,97,98,99,100,101,102,103,104,105,106,107,108,109,110,111,112,113,114,115,116,117,118,119,120,121,122,123,124,125,126,127,128,129,130,131,132,133,134,135,136,137,138,139,146,147,148,149,150,151,152,153,154,15…	0	0	0
P05106	P11940	ITGB3	PABPC1	1	0.721406	4g1e_B	2x04_B	4g1e_B_011	2x04_B_001	130,131,133,134,137,337,338,340,341	1,2,3,4,5,6,7,8,9,10,11,12,13,14,15,16,17,18,19,20,21,22,23,24,25,26,27,28,29,30,31,32,33,34,35,36,37,38,39,40,41,42,43,44,45,46,47,48,49,50,51,52,53,54,55,56,57,58,59,60,61,62,63,64,65,66,67,68,69,70,71,72,73,74,75,76,77,78,79,80,81,82,83,84,85,86,87,88,89,90,91,92,93,94,95,96,97,98,99,100,101,102,103,104,105,106,107,108,109,110,111,112,113,114,115,116,117,118,119,120,121,122,123,124,125,126,127…	0	0	0
P61077	Q92900	UBE2D3	UPF1	1	0.721332	3ugb_A	2gk7_A	3ugb_A_001	2gk7_A_005	41,42,43,44,45,46,109,110,111,112,113,114,126,127,128,130,131,132,133,134,135,136	1,2,3,4,5,6,7,8,9,10,11,12,13,14,15,16,17,18,19,20,21,22,23,24,25,26,27,28,29,30,31,32,33,34,35,36,37,38,39,40,41,42,43,44,45,46,47,48,49,50,51,52,53,54,55,56,57,58,59,60,61,62,63,64,65,66,67,68,69,70,71,72,73,74,75,76,77,78,79,80,81,82,83,84,85,86,87,88,89,90,91,92,93,94,95,96,97,98,99,100,101,102,103,104,105,106,107,108,109,110,111,112,113,114,115,116,117,118,119,120,121,122,123,124,125,126,127…	0	0	0
P01024	P01892	C3	HLA-A	5	0.720932	3ohx_D	3rew_A	3ohx_D_004	3rew_A_002	88,89,90,91,92,93,94,95,96,97,98,99,100,101,102,103,104,105,106,107,108,109,110,111,112,113,114,115,116,117,118,119,120,121,122,123,124,125,126,127,128,129,130,131,132,133,134,135,136,137,138,139,140,141,142,143,144,145,146,147,148,149,150,151,152,153,154,155,156,157,158,159,160,161,162,163,164,165,166,167,168,169,170,171,172,173,174,175,176,177,178,179,180,181,182,183,184,185,186,187,188,189,201…	10,11,12,13,14,15,18,19,20,21,22,23,35,36,37,38,39,40,42,43,44,67,68,69,70,71,72,73,74,75,76	0	1	0
O75844	Q96T88	ZMPSTE24	UHRF1	1	0.720703	2ypt_E	3fl2_A	2ypt_E_005	3fl2_A_002	99,102,103,377,378,379,380,381	1,2,3,4,5,6,7,8,9,10,11,12,13,14,15,16,17,18,19,20,21,22,23,24,25,26,27,28,29,30,31,32,33,34,35,36,37,38,39,40,41,42,43,44,45,46,47,48,49,50,51,52,53,54,55,56,57,58,59,60,61,62,63,64,65,66,67,68,69,70,71,72,73,74,75,76,77,78,79,80,81,82,83,84,85,86,87,88,89,90,91,92,93,94,95,96,97,98,99,100,101,102,103,104,105,106,107,108,109,110,111,112,113,114,115,116,117,118,119,120,121,122,123,124,125,126,127…	0	0	0
P24752	P45452	ACAT1	MMP13	1	0.72064	2ib9_A	3ljz_C	2ib9_A_002	3ljz_C_002	63,64,95,97,98,99,155,158,159	119,120,121,137,138,139,140,141,142,143,144,145,146,147,151,152,153,154,155,156	0	0	0
P49841	Q15185	GSK3B	PTGES3	1	0.72046	1q5k_B	1ejf_B	1q5k_B_005	1ejf_B_001	53,54,55,75,76,77,78,114	8,88,89,90,92,93,94,95,96,99,100,101	0	0	0
P27487	P29320	DPP4	EPHA3	3	0.720418	3ccc_C	2qoo_A	3ccc_C_009	2qoo_A_002	104,105,106,115,117,128,132,154,155,156,157	1,2,3,4,5,6,7,8,9,10,11,12,13,14,15,16,17,18,19,20,21,22,23,24,25,26,27,28,29,30,31,32,33,34,35,36,37,38,39,40,41,42,43,44,45,46,47,48,49,50,51,52,53,54,55,56,57,58,59,60,61,62,63,64,65,66,67,68,69,70,71,72,73,74,75,76,77,78,79,80,81,82,83,84,85,86,87,88,89,90,91,92,93,94,95,96,97,98,99,100,101,102,103,104,105,106,107,108,109,110,111,112,113,114,115,116,117,118,119,120,121,122,123,124,125,126,127…	0	0	0
P10826	P13631	RARB	RARG	12	0.720332	1xap_A	1exx_A	1xap_A_001	1exx_A_003	188,192,194,195,267,268,269,270,306,309,310,313,314,315,316,319	197,201,202,203,204,205,276,277,278,279,318,319,321,322,323,324,325,328	1	1	1
P27487	P61769	DPP4	B2M	9	0.719957	3opm_D	4e5x_B	3opm_D_009	4e5x_B_003	14,15,16,17,18,19,20,21,22,23,24,25,26,27,28,29,30,31,32,33,34,35,36,37,38,39,40,41,42,43,44,45,46,47,48,49,50,51,52,53,54,55,56,57,58,59,60,61,62,63,64,65,66,67,68,69,70,71,72,73,74,75,76,77,78,79,80,81,82,83,84,85,86,87,88,89,90,91,92,93,94,95,96,97,98,99,100,101,102,103,104,105,106,107,108,109,110,111,112,113,114,115,116,117,118,119,120,121,122,123,124,127,128,129,130,131,132,133,134,135,136,1…	73,74,75,76,77,78,94,95,96,97	0	0	0
P27487	Q9NWZ3	DPP4	IRAK4	1	0.719893	2onc_C	2o8y_A	2onc_C_005	2o8y_A_001	527,529,545,554,560,562,564,577	48,49,50,51,52,53,54,55,56,57,58,59,60,61,62,63,64,65,66,67,68,69,70,71,72,73,74,75,76,77,78,79,80,81,82,83,84,85,86,87,88,89,90,91,92,93,94,95,96,97,98,99,100,101,102,103,104,105,106,107,108,109,110,111,112,113,114,115,116,117,118,119,120,121,122,123,124,125,126,127,128,129,130,131,132,133,134,135,136,137,138,139,140,141,142,143,144,145,146,147,148,149,150,151,152,153,154,155,156,157,158,159,160…	0	0	0
P30460	P30481	HLA-B	HLA-B	8	0.71955	1agf_A	1m6o_A	1agf_A_001	1m6o_A_005	12,13,14,15,16,17,18,19,20,21,73,74,75,76,77,78,79,80,81,82,83,87,88,89,90,91,92,93,94	11,12,13,14,15,16,17,18,19,20,21,74,75,76,77,78,79,80,81,82,83,87,88,89,90,91,92,93,94	1	1	0
P58335	Q96QB1	ANTXR2	DLC1	1	0.719505	1tzn_a	3kuq_A	1tzn_a_001	3kuq_A_003	1,2,3,4,5,6,7,8,9,10,11,12,13,14,15,16,17,18,19,20,21,22,23,24,25,26,27,28,29,30,31,32,33,34,35,36,37,38,39,40,41,42,43,44,45,46,47,48,49,50,51,52,53,54,55,56,57,58,59,60,61,62,63,64,65,66,67,68,69,70,71,72,73,74,75,76,77,78,79,80,81,82,83,84,85,86,87,88,89,90,91,92,93,94,95,96,97,98,99,100,101,102,103,104,105,106,107,108,109,110,111,112,113,114,115,116,117,118,119,120,121,122,123,124,125,126,127…	1,2,3,4,5,6,7,8,9,10,11,12,13,14,15,16,17,18,19,20,21,22,23,24,25,26,27,28,29,30,31,32,33,34,35,36,37,38,39,40,41,42,43,44,45,46,47,48,49,50,51,52,53,54,55,56,57,58,59,60,61,62,63,64,65,66,67,68,69,70,71,72,73,74,75,76,77,78,79,80,81,82,83,84,85,86,87,88,89,90,91,92,93,94,95,96,97,98,99,100,101,102,103,104,105,106,107,108,109,110,111,112,113,114,115,116,117,118,119,120,121,122,123,124,125,126,127…	0	0	0
P24941	Q9UH73	CDK2	EBF1	1	0.719077	2v22_A	3mqi_C	2v22_A_002	3mqi_C_001	125,126,127,128,129,161,162,163,164,165,166,167,168,169,170,171,172,173,174,179,180,181,183,184,185,186,187,188,189	1,2,3,4,5,6,7,8,9,10,11,12,13,14,15,16,17,18,19,20,21,22,23,24,25,26,27,28,29,30,31,32,33,34,35,36,37,38,39,40,41,42,43,44,45,46,47,48,49,50,51,52,53,54,55,56,57,58,59,60,61,62,63,64,65,66,67,68,69,70,71,72,73,74,75,76,77,78,79,80,81,82,83,84,85,86,87,88,89,90,91,92,93,94,95,96,97,98,99,100,101,102,103,104,105,106,107,108,109,110,111,112,113,114,115,116,117,118,119,120,121,122,123,124,125,126,127…	0	0	0
P80188	Q13464	LCN2	ROCK1	1	0.719047	3ped_A	2esm_B	3ped_A_002	2esm_B_001	46,47,48,49,50,51,52,53,69,70,71,72,73	158,163,164,167,168,355,356,357,358,367	0	0	0
P31939	Q9H2K2	ATIC	TNKS2	1	0.719011	1pl0_B	3mhj_B	1pl0_B_005	3mhj_B_002	266,267,269,270,271,313,444,445,446,457,461	1,2,3,4,5,6,7,8,9,10,11,12,13,14,15,16,17,18,19,20,21,22,23,24,25,26,27,28,29,30,31,32,33,34,35,36,37,38,39,40,41,42,43,44,45,46,47,48,49,50,51,52,53,54,55,56,57,58,59,60,61,62,63,64,65,66,67,68,69,70,71,72,73,74,75,76,77,78,79,80,81,82,83,84,85,86,87,88,89,90,91,92,93,94,95,96,97,98,99,100,101,102,103,104,105,106,107,108,109,110,111,112,113,114,115,116,117,118,119,120,121,122,123,124,125,126,127…	0	0	0
P62873	P78536	GNB1	ADAM17	1	0.718968	3krx_B	3l0t_A	3krx_B_001	3l0t_A_003	94,95,96,97,98,99,100,101,113,114,115,116,117,118,119,120,121,122,123,124,125,134,135,136,137,138,139	1,2,3,4,5,6,7,8,9,10,11,12,13,14,15,16,17,18,19,20,21,22,23,24,25,26,27,28,29,30,31,32,33,34,35,36,37,38,39,40,41,42,43,44,45,46,47,48,49,50,51,52,53,54,55,56,57,58,59,60,61,62,63,64,65,66,67,68,69,70,71,72,73,74,75,76,77,78,79,80,81,82,83,84,85,86,87,88,89,90,91,92,93,94,95,96,97,98,99,100,101,102,103,104,105,106,107,108,109,110,111,112,113,114,115,116,117,118,119,120,121,122,123,124,125,126,127…	0	0	0
O15530	P02786	PDPK1	TFRC	1	0.71883	3nuy_A	1de4_I	3nuy_A_001	1de4_I_006	201,202,203,204,205,206,207,241,242,243,244,245,246,247,248,249,250,251,252,253,254,258,259,260,261,262,263,264,265,266,267,268	648,651,652,655,746,747,750,755,756	0	0	0
Q06187	Q8WLS4	BTK	HLA-A	2	0.718707	1qly_A	3v5d_A	1qly_A_001	3v5d_A_002	1,2,3,4,23,24,25,26,27,28,29,30,39,40,41,42,43,44,45	73,77,80,81,84,116,123,143,146,147	0	0	0
P01892	Q06187	HLA-A	BTK	2	0.718707	3v5d_A	1qly_A	3v5d_A_002	1qly_A_001	73,77,80,81,84,116,123,143,146,147	1,2,3,4,23,24,25,26,27,28,29,30,39,40,41,42,43,44,45	0	0	0
P45877	P62937	PPIC	PPIA	43	0.718621	2esl_A	1cwb_A	2esl_A_002	1cwb_A_001	96,97,98,105,106,107,108,109,110,111,114,115,116,117,133,134,135,136,137,138,140,141,142,143,144,145,146	62,63,64,71,72,73,74,75,76,77,80,81,82,83,100,101,102,103,104,105,106,107,108,109,110,111,112	1	1	0
P00480	P20783	OTC	NTF3	1	0.718555	1fvo_A	1b8k_A	1fvo_A_001	1b8k_A_001	34,35,36,37,38,39,54,55,56,58,59,60,61,62,63,64,65,66,67,68,69,70,71,72,73,74,75,76,77,78,79,80,81,82,83,84,85,86,87,88,89,90,91,92,93,94,95,96,97,98,99,100,101,102,103,104,105,106,107,108,109,110,111,112,113,114,115,116,117,118,119,120,121,122,123,124,136,137,138,139,140,141,142,143,144,195,196,197,198,199,200,201,202,203,204,205,206,207,208,209,210,211,212,213,214,215,216,217,218,219,220,221,22…	23,24,25,26,27,28,29,53,54,55,82,83,84,101,102,103,104,105,106	0	0	0
P23469	Q16531	PTPRE	DDB1	2	0.718555	2jjd_C	3ei1_A	2jjd_C_006	3ei1_A_001	525,526,527,529,530,592,593,595,596,597,636	12,13,14,15,16,17,18,19,20,21,22,23,24,25,26,27,28,29,30,31,32,33,34,35,36,37,38,39,40,41,42,43,44,45,46,47,48,49,50,51,52,53,54,55,56,57,58,59,60,61,62,63,64,65,66,67,68,69,70,71,72,73,74,75,76,77,78,79,80,81,82,83,84,85,86,87,88,89,90,91,92,93,94,95,96,97,98,99,100,101,102,103,104,105,106,107,108,109,110,111,112,113,114,115,116,117,118,119,120,121,122,123,124,125,126,127,128,129,130,131,132,133…	0	0	0
P01024	Q16853	C3	AOC3	1	0.718384	2ice_C	1pu4_A	2ice_C_002	1pu4_A_001	1,2,3,4,5,6,7,8,9,10,11,12,13,14,15,16,17,18,19,20,21,22,23,24,25,26,27,28,29,30,31,32,33,34,35,36,37,38,39,40,41,42,43,44,45,46,47,48,49,50,51,52,53,54,55,56,57,58,59,60,61,62,63,64,65,66,67,68,69,70,71,72,73,74,75,76,77,78,79,80,81,82,83,84,85,86,87,88,89,90,91,92,93,94,95,96,97,98,99,100,101,102,103,104,105,106,107,108,109,110,111,112,113,114,115,116,117,118,119,120,121,122,123,124,125,126,127…	84,85,86,87,88,89,90,91,92,93,94,95,96,97,98,99,100,101,102,103,104,105,106,107,108,109,110,111,112,113,114,115,116,117,118,119,120,121,122,123,124,125,126,127,128,129,130,131,132,133,134,135,136,137,138,139,140,141,142,143,144,145,146,147,148,149,150,151,152,153,154,155,156,157,158,159,160,161,162,163,164,165,166,167,168,169,170,171,172,173,174,175,176,186,187,188,189,190,191,192,193,194,195,196…	0	0	0
P01024	P61019	C3	RAB2A	1	0.718364	2xwj_A	1z0a_D	2xwj_A_009	1z0a_D_002	21,22,23,24,25,26,27,28,29,30,31,32,33,34,35,36,37,38,39,40,41,42,43,44,45,46,47,48,49,50,51,52,53,54,55,56,57,58,59,60,61,62,63,64,65,66,67,68,69,70,71,72,73,74,75,76,77,78,79,80,81,82,83,84,85,86,87,88,89,90,91,92,93,94,95,96,97,98,99,100,101,102,103,104,105,110,111,112,113,114,115,116,117,118,119,120,121,122,123,124,125,126,127,128,129,130,138,139,140,141,142,143,144,145,146,147,148,149,150,15…	14,15,16,17,18,19,20,21,37,61,62,63,64,65	0	0	0
O19626	P30464	B-3501	HLA-B	2	0.718037	2h6p_A	1xr9_A	2h6p_A_003	1xr9_A_003	11,12,13,14,15,16,17,18,19,20,21,74,75,76,77,78,79,80,81,82,83,87,88,89,90,91,92,93,94,117,118,119	11,12,13,14,15,16,17,18,19,20,21,74,75,76,77,78,79,81,82,83,87,88,89,90,91,92,93,94,117,118,119	1	1	0
P30464	P30685	HLA-B	HLA-B	3	0.718037	1xr9_A	2h6p_A	1xr9_A_003	2h6p_A_003	11,12,13,14,15,16,17,18,19,20,21,74,75,76,77,78,79,81,82,83,87,88,89,90,91,92,93,94,117,118,119	11,12,13,14,15,16,17,18,19,20,21,74,75,76,77,78,79,80,81,82,83,87,88,89,90,91,92,93,94,117,118,119	1	1	0
P06737	P49841	PYGL	GSK3B	5	0.718007	1em6_B	2o5k_A	1em6_B_001	2o5k_A_001	91,93,94,97,98,138,141,142,144,145,228,229,230,231,490	226,233,234,235,283,284,285,325,326	0	0	0
O14727	P27338	APAF1	MAOB	1	0.717948	1z6t_C	1s3e_A	1z6t_C_004	1s3e_A_005	145,146,147,231,232,235,236,237,238,257,258,259	69,72,73,77,78,79,210,469,471,472	0	0	0
P49257	Q08499	LMAN1	PDE4D	1	0.717578	3a4u_A	1xon_B	3a4u_A_002	1xon_B_003	157,161,162,164,166,180,181,182,183,186,189,191	286,289,290,291,299,300,301,305	0	0	0
P14780	P27487	MMP9	DPP4	2	0.717529	1gkc_A	3g0g_B	1gkc_A_003	3g0g_B_008	409,410,411,412,419,434,435,438,439	222,270,271,272,275,283,285,330,335,337	0	0	0
P09211	P37023	GSTP1	ACVRL1	1	0.717436	8gss_A	3my0_J	8gss_A_002	3my0_J_005	12,13,14,48,49,50,51,52,53,54,62,63,64,65,66,67,96,97,98	1,2,3,4,5,6,7,8,9,10,11,12,13,14,15,16,17,18,19,20,21,22,23,24,25,26,27,28,29,30,31,32,33,34,35,36,37,38,39,40,41,42,43,44,45,46,47,48,49,50,51,52,53,54,55,56,57,58,59,60,61,62,63,64,65,66,67,68,69,70,71,72,73,74,75,76,77,78,79,80,81,82,83,84,85,86,87,88,89,90,91,92,93,94,95,96,97,98,99,100,101,102,103,104,105,106,107,108,109,110,111,112,113,114,115,116,117,118,119,120,121,122,123,124,125,126,127…	0	0	0
P31785	Q08499	IL2RG	PDE4D	1	0.717248	3qaz_g	1q9m_D	3qaz_g_001	1q9m_D_002	51,52,53,54,55,56,57,84,85,86,87,88,89,90,91,92	286,289,290,291,298,299,300,301,302,305	0	0	0
Q13241	Q15436	KLRD1	SEC23A	1	0.717234	3bdw_A	3egx_A	3bdw_A_001	3egx_A_016	61,62,63,64,65,66,67,68,69,70,71,72,73,74,75,76,77,78,79,80,81,82,83,84,85,86,87,88,89,93,94,95,96,97,98,99,100,101,104,105,106,107,108,109,110,111,112,131,132,133,153,154,155,156,157,158,159,160,161,162,163,164,165,166,167,168,169,170,171,172	1,2,3,4,5,6,7,8,9,10,11,12,13,14,15,16,17,18,19,20,21,22,23,24,25,26,27,28,29,30,31,32,33,34,35,36,37,38,39,40,41,42,43,44,45,46,47,48,49,50,51,52,53,54,55,56,57,58,59,60,61,62,63,64,65,66,67,68,69,70,71,72,73,74,75,76,77,78,79,80,81,82,83,84,85,86,87,88,89,90,91,92,93,94,95,96,97,98,99,100,101,102,103,104,105,106,107,108,109,110,111,112,113,114,115,116,117,118,119,120,121,122,123,124,125,126,127…	0	0	0
Q13404	Q9BQF6	UBE2V1	SENP7	1	0.717076	2c2v_F	3eay_A	2c2v_F_001	3eay_A_002	42,43,44,45,46,47,48,49,50,51,61,62,63,101,102,103,140,141,142,143,144,145,146,147	918,919,921,929,952,953,955,956,957	0	0	0
P25440	Q13257	BRD2	MAD2L1	1	0.717031	4alh_C	3gmh_G	4alh_C_003	3gmh_G_003	115,116,117,118,119,142,143,146,147,148,149,150,151,152,153,154,155	37,38,39,40,41,42,43,44,45,46,47,48,49,50,51,52,53,54,55,56,57,58,59,60,61,62,63,64,65,66,67,68,69,70,71,72,73,74,75,76,77,78,79,80,81,82,83,84,85,86,87,88,89,90,91,92,93,98,99,100,101,102,103,104,105,106,107,108,130,131,132,133,134,135,136,137,138,139,140,141,142,143,144,145,146,147,148,149,150,151,152,153,154,155,156,157,158,159,160,161,162,163,164,165,166,167,168,169,170,171,172,173,174	0	0	0
P30044	P52732	PRDX5	KIF11	3	0.716993	1h4o_G	1x88_B	1h4o_G_002	1x88_B_004	63,68,69,70,92,93,94,95	20,22,70,84,85,88,89,329,331	0	0	0
P02792	P23497	FTL	SP100	1	0.716841	3hx7_X	1h5p_A	3hx7_X_001	1h5p_A_001	23,24,25,54,55,56,57,58,59,60,61,62,63,64,65,66,103,104,105,110,111,112,132,133,134,135,136,137,138,139,140,141,142,177,178	671,672,673,680,681,682,683,684,685,686,687,688	0	0	0
P08236	P30613	GUSB	PKLR	1	0.716766	3hn3_E	2vgi_D	3hn3_E_005	2vgi_D_002	24,25,26,27,28,29,30,31,32,33,34,35,36,37,38,39,40,41,42,43,44,45,46,47,48,49,50,51,52,53,54,55,56,57,58,59,60,61,62,63,64,65,66,67,68,69,70,71,72,73,74,75,76,77,78,79,80,81,82,83,84,85,86,87,88,89,90,91,92,93,94,95,96,97,98,99,100,101,102,103,104,105,106,107,108,109,110,111,112,113,114,115,116,117,118,119,120,121,122,123,124,125,126,127,128,129,136,137,138,139,140,141,142,143,144,145,146,147,148…	1,2,3,4,5,6,7,8,9,10,11,12,13,14,15,16,17,18,19,20,21,22,23,24,25,26,27,28,29,30,31,32,33,34,35,36,37,38,39,40,41,42,43,44,45,46,47,48,49,50,51,52,53,54,55,56,57,58,59,60,61,62,63,64,65,66,67,68,69,70,71,72,73,74,75,76,77,78,79,80,81,82,83,84,85,86,87,88,89,90,91,92,93,94,95,96,97,98,99,100,101,102,103,104,105,106,107,108,109,110,111,112,113,114,115,116,117,118,119,120,121,122,123,124,125,126,127…	0	1	0
O75880	P02743	SCO1	APCS	1	0.716753	1wp0_B	2w08_A	1wp0_B_001	2w08_A_001	137,138,140,152,155,156,160,241,267,268,270,271,272	38,39,40,41,42,43,44,46,47,48,64,65,66,67,68,69,70,71,72,85,86,87,88,89,90,91,92,93,94,95	0	0	0
O75164	P30519	KDM4A	HMOX2	1	0.716711	2p5b_B	2qpp_B	2p5b_B_003	2qpp_B_002	150,151,152,153,154,155,157,158,161,171,172,173,289,290,291	100,101,102,103,104,105,107,108,185,188,189,190,191	0	0	0
P16157	P41743	ANK1	PRKCI	1	0.716609	2yvi_A	3a8x_A	2yvi_A_003	3a8x_A_002	1425,1426,1427,1455,1458,1459,1467,1470,1471	1,2,3,4,5,6,7,8,9,10,11,12,13,14,15,16,17,18,19,20,21,22,23,24,25,26,27,28,29,30,31,32,33,34,35,36,37,38,39,40,41,42,43,44,45,46,47,48,49,50,51,52,53,54,55,56,57,58,59,60,61,62,63,64,65,66,67,68,69,70,71,72,73,74,75,76,77,78,79,80,81,82,83,84,85,86,87,88,89,90,91,92,93,94,95,96,97,98,99,100,101,102,103,104,105,106,107,108,109,110,111,112,113,114,115,116,117,118,119,120,121,122,123,124,125,126,127…	0	0	0
P04275	P48736	VWF	PIK3CG	2	0.716577	3ppy_A	3qar_A	3ppy_A_002	3qar_A_003	1,2,3,4,5,6,7,8,9,10,11,12,13,14,15,16,17,18,19,20,21,22,23,24,25,26,27,28,29,30,31,32,33,34,35,36,37,38,39,40,41,42,43,44,45,46,47,48,49,50,51,52,53,54,55,56,57,58,59,60,61,62,63,64,65,66,67,68,69,70,71,72,73,74,75,76,77,78,79,80,81,82,83,84,85,86,87,88,89,90,91,92,93,94,95,96,97,98,99,100,101,102,103,104,105,106,107,108,109,110,111,112,113,114,115,116,117,118,119,120,121,122,123,124,125,126,127…	61,62,63,64,65,66,67,68,69,70,71,72,73,74,75,76,77,78,79,80,81,82,83,84,85,86,87,88,89,90,91,92,93,94,95,96,97,98,99,100,101,102,103,104,105,106,107,108,109,110,111,112,113,114,115,116,117,118,119,120,121,122,123,124,125,126,138,139,140,141,142,143,144,145,146,147,148,149,166,167,168,169,170,171,172,173,174,186,187,188,189,190,191,192,193,194,195,196,197,198,199,200,201,202,203,204,205,206,207,20…	0	0	0
P02766	P22830	TTR	FECH	1	0.716559	1ijn_B	3hcn_A	1ijn_B_001	3hcn_A_005	10,11,12,60,61,62,63,64,65,66,67,96,97,98,99,100,101,102,103,104,105,106	78,79,80,84,87,88,91,133,166,167	0	0	0
O15085	Q99828	ARHGEF11	CIB1	1	0.716541	3kz1_A	1y1a_A	3kz1_A_001	1y1a_A_003	1,2,3,4,5,6,7,8,9,10,11,12,13,14,15,16,17,18,19,20,21,22,23,24,25,26,27,28,29,30,31,32,33,34,35,36,37,38,39,40,41,42,43,44,45,46,47,48,49,50,51,52,53,54,55,56,57,58,59,60,61,62,63,64,65,66,67,68,69,70,71,72,73,74,75,76,77,78,79,80,81,82,83,84,85,86,87,88,89,90,91,92,93,94,95,96,97,98,99,100,101,102,103,104,105,106,107,108,109,110,111,112,113,114,115,116,117,118,119,120,121,122,123,124,125,126,127…	104,105,106,107,108,109,173,174,175,176,177,178,179,180,181,182,183,184,185	0	0	0
P30566	Q99757	ADSL	TXN2	1	0.716178	2j91_B	1w89_A	2j91_B_003	1w89_A_002	239,240,241,242,243,244,245,246,322,325,327,328,329	1,2,3,4,5,6,7,8,9,10,11,12,13,14,15,16,17,18,19,20,21,22,23,49,50,51,52,53,54,126,127,128,129,130,131,132,149,150,151,152,153,154,155,156,157	0	0	0
O95147	Q6P5S8	DUSP14	IGK@	1	0.716151	2wgp_A	2ny4_C	2wgp_A_001	2ny4_C_001	38,39,40,41,42,43,44,55,56,57,58,59,62,63,64,65,66,67,68,72,73,74,109,110,111	2039,2040,2080,2081,2083,2084,2085,2105,2106,2107,2108,2167,2168,2169,2170,2171	0	0	0
P23141	P43246	CES1	MSH2	1	0.715615	1mx5_E	3thy_A	1mx5_E_002	3thy_A_005	5100,5101,5357,5358,5453,5455,5456,5457,5460,5467,5468,5469,5470,5473	74,75,76,77,78,79,80,81,82,83,84,85,86,87,88,89,90,91,92,93,94,95,96,97,98,99,100,101,102,103,104,105,106,107,108,109,110,111,112,113,114,115,116,117,118,119,120,121,122,123,124,125,126,127,128,129,130,131,132,133,134,135,136,137,138,139,140,141,142,143,144,145,146,147,148,149,150,151,165,166,167,168,169,170,171,172,173,174,175,176,177,178,179,180,235,236,237,238,239,240,241,242,243,244,245,246,2…	0	0	0
Q99816	Q9Y253	TSG101	POLH	1	0.715482	1s1q_A	4ecr_A	1s1q_A_001	4ecr_A_001	60,61,62,63,64,65,67,68,69,70,71,97,98,99,134,135,136,138,139,140,141,142,143	90,93,94,96,97,101,111,314,315,316,318,319,320,350,351,352,354,355,358,359,361	0	0	0
P16662	Q92900	UGT2B7	UPF1	1	0.715336	2o6l_A	2wjy_A	2o6l_A_001	2wjy_A_004	1,2,3,4,5,6,7,8,9,10,11,12,13,14,15,16,17,18,19,20,21,22,23,24,25,26,27,28,29,30,31,32,33,34,35,36,37,38,39,40,41,42,43,44,45,46,47,48,49,50,51,52,53,54,55,56,57,58,59,60,61,62,63,64,65,66,67,68,69,70,71,72,73,74,75,76,77,78,79,80,81,82,83,84,85,86,87,88,89,90,91,92,93,94,95,96,97,98,99,100,101,102,103,104,105,106,107,108,109,110,111,112,113,114,115,116,117,118,119,120,121,122,123,124,125,126,127…	1,2,3,4,5,6,7,8,9,10,11,12,13,14,15,16,17,18,19,20,21,22,23,24,25,26,27,28,29,30,31,32,33,34,35,36,37,38,39,40,41,42,43,44,45,46,47,48,49,50,51,52,53,54,55,56,57,58,59,60,61,62,63,64,65,66,67,68,69,70,71,72,73,74,75,76,77,78,79,80,81,82,83,84,85,86,87,88,89,90,91,92,93,94,95,96,97,98,99,100,101,102,103,104,105,106,107,108,109,110,111,112,113,114,115,116,117,118,119,120,121,122,123,124,125,126,127…	0	0	0
P06737	Q9NXA8	PYGL	SIRT5	1	0.715249	2zb2_A	2b4y_D	2zb2_A_003	2b4y_D_003	91,93,94,97,98,138,141,144,145,229,230,231,490	164,171,173,174,175,206,207,208,209,216	0	0	0
P03950	Q16531	ANG	DDB1	3	0.715169	1k59_A	4e5z_A	1k59_A_002	4e5z_A_012	78,80,97,98,99,100,101,119,120,121,122	433,434,435,445,446,447,448,451,452,453	0	0	0
P01112	Q9UJW3	HRAS	DNMT3L	1	0.715149	6q21_C	2pvc_B	6q21_C_003	2pvc_B_005	96,97,98,106,107,108,109,110,111,112,136,137,138,139,140,141,161,162,163,164,165,166,167,168,169,170	67,68,69,70,71,72,73,74,75,76,77,78,79,80,81,82,83,84,85,86,87,88,89,90,91,92,93,94,95,96,97,98,99,100,101,102,103,104,105,106,107,108,109,110,111,112,113,114,115,116,117,118,119,120,121,122,123,124,137,138,139,140,141,142,143,144,145,146,147,148,182,183,184,185,186,187,188,193,194,195,196,197,198,199,200,201,202,203,204,205,206,207,208,209,210,211,212,213,214,215,216,217,218,219,220,221,222,223,…	0	0	0
P06746	Q06124	POLB	PTPN11	1	0.715074	4do9_A	3tl0_A	4do9_A_001	3tl0_A_001	1,2,3,4,5,6,7,8,9,10,11,12,13,14,15,16,17,18,19,20,21,22,23,24,25,26,27,28,29,30,31,32,33,34,35,36,37,38,39,40,41,42,43,44,45,46,47,48,49,50,51,52,53,54,55,56,57,58,59,60,61,62,63,64,65,66,67,68,69,70,71,72,73,74,75,76,77,78,79,80,81,82,83,84,85,86,87,88,89,90,91,92,93,94,95,96,97,98,99,100,101,102,103,104,105,106,107,108,109,110,111,112,113,114,115,116,117,118,119,120,121,122,123,124,125,126,127…	25,26,27,28,29,45,46,47,48,49,94,95,96,97,98,99,100	0	0	0
P49761	Q14749	CLK3	GNMT	1	0.714853	3raw_B	2azt_B	3raw_B_003	2azt_B_002	1,2,3,4,5,6,7,8,9,10,11,12,13,14,15,16,17,18,19,20,21,22,23,24,25,26,27,28,29,30,31,32,33,34,35,36,37,38,39,40,41,42,43,44,45,46,47,48,49,50,51,52,53,54,55,56,57,58,59,60,61,62,63,64,65,66,67,68,69,70,71,72,73,74,75,76,77,78,79,80,81,82,83,84,85,86,87,88,89,90,91,92,93,94,95,96,97,98,99,100,101,102,103,104,105,106,107,108,109,110,111,112,113,114,115,116,117,118,119,120,121,122,123,124,125,126,127…	177,178,181,182,187,188,189,192,282,283,284	0	0	0
P04062	P08236	GBA	GUSB	1	0.71475	2nt0_A	3hn3_D	2nt0_A_002	3hn3_D_003	127,128,179,234,235,244,246,313,340,381,397	24,25,26,27,28,29,30,31,32,33,34,35,36,37,38,39,40,41,42,43,44,45,46,47,48,49,50,51,52,53,54,55,56,57,58,59,60,61,62,63,64,65,66,67,68,69,70,71,72,73,74,75,76,77,78,79,80,81,82,83,84,85,86,87,88,89,90,91,92,93,94,95,96,97,98,99,100,101,102,103,104,105,106,107,108,109,110,111,112,113,114,115,116,117,118,119,120,121,122,123,124,125,126,133,134,135,136,137,138,139,140,141,142,143,144,145,146,147,148…	0	1	0
P00533	Q9NXV2	EGFR	KCTD5	1	0.714559	2itq_A	3dry_E	2itq_A_004	3dry_E_001	871,872,873,874,876,878,881,885,886,889,891	42,43,44,45,46,47,48,58,59,60,83,84,85,86,87,88,89,90,91	0	0	0
P00918	Q8NBP7	CA2	PCSK9	3	0.714546	3s74_B	3sqo_A	3s74_B_002	3sqo_A_003	12,13,14,15,16,17,18,22,23,24,25,85,86,87,88,89,90,91,92,93,94,95,96,97,98,99,100,101,102,103,104,105,106,107,108,109,110,111,112,113,114,115,128,129,130,131,132,133,134,187,188,189,190,191,192,193,194,195,196,197,198,199,200,201,202,203,204,205,206,207	1,2,3,4,5,6,7,8,9,10,11,12,13,14,15,16,17,18,19,20,21,22,23,24,25,26,27,28,29,30,31,32,33,34,35,36,37,38,39,40,41,42,43,44,45,46,47,48,49,50,51,52,53,54,55,56,57,58,59,60,61,62,63,64,65,66,67,68,69,70,71,72,73,74,75,76,77,78,79,80,81,82,83,84,85,86,87,88,89,90,91,92,93,94,95,96,97,98,99,100,101,102,103,104,105,106,107,108,109,110,111,112,113,114,115,116,117,118,119,120,121,122,123,124,125,126,127…	0	0	0
P58335	Q53H47	ANTXR2	SETMAR	1	0.714518	1tzn_a	3k9j_B	1tzn_a_001	3k9j_B_003	1,2,3,4,5,6,7,8,9,10,11,12,13,14,15,16,17,18,19,20,21,22,23,24,25,26,27,28,29,30,31,32,33,34,35,36,37,38,39,40,41,42,43,44,45,46,47,48,49,50,51,52,53,54,55,56,57,58,59,60,61,62,63,64,65,66,67,68,69,70,71,72,73,74,75,76,77,78,79,80,81,82,83,84,85,86,87,88,89,90,91,92,93,94,95,96,97,98,99,100,101,102,103,104,105,106,107,108,109,110,111,112,113,114,115,116,117,118,119,120,121,122,123,124,125,126,127…	1,2,3,4,5,6,7,8,9,10,11,12,13,14,15,16,17,18,19,20,21,22,23,24,25,26,27,28,29,30,31,32,33,34,35,36,37,38,39,40,41,42,43,44,45,46,47,48,49,50,51,52,53,54,55,56,57,58,59,60,61,62,63,64,65,66,67,68,69,70,71,72,73,74,75,76,77,78,79,80,81,82,83,84,85,86,87,88,89,90,91,92,93,94,95,96,97,98,99,100,101,102,103,104,105,106,107,108,109,110,111,112,113,114,115,116,117,118,119,120,121,122,123,124,125,126,127…	0	0	0
P02743	P20248	APCS	CCNA2	1	0.713906	1lgn_D	1h1q_D	1lgn_D_001	1h1q_D_002	38,39,40,41,42,43,44,46,47,48,49,50,64,65,66,67,68,69,70,71,72,85,86,87,88,89,90,91,92,93,149,150,151	1,2,3,4,5,6,7,8,9,10,11,12,13,14,15,16,17,18,19,20,21,22,23,24,25,26,27,28,29,30,31,32,33,34,35,36,37,38,39,40,41,42,43,44,45,46,47,48,49,50,51,52,53,54,55,56,57,58,59,60,61,62,63,64,65,66,67,68,69,70,71,72,73,74,75,76,77,78,79,80,81,82,83,84,85,86,87,88,89,90,91,92,93,94,95,96,97,98,99,100,101,102,103,104,105,106,107,108,109,110,111,112,113,114,115,116,117,118,119,120,121,122,123,124,125,126,127…	0	0	0
O00206	Q06330	TLR4	RBPJ	1	0.713871	3ul8_A	3nbn_D	3ul8_A_003	3nbn_D_002	1,2,3,4,5,6,7,8,9,10,11,12,13,14,15,16,17,18,19,20,21,22,23,24,25,26,27,28,29,30,31,32,33,34,35,36,37,38,39,40,41,42,43,44,45,46,47,48,49,50,51,52,53,54,55,56,57,58,59,60,61,62,63,64,65,66,67,68,69,70,71,72,73,74,75,76,77,78,79,80,81,82,83,84,85,86,87,88,89,90,91,92,93,94,95,96,97,98,99,100,101,102,103,104,105,106,107,108,109,110,111,112,113,114,115,116,117,118,119,120,121,122,123,124,125,126,127…	100,101,102,103,104,105,106,107,108,109,110,111,112,113,114,115,116,117,118,119,120,121,122,123,138,139,140,141,142,143,144,145,208,209,210,211,212,213,214,215,216,217,218,219,220,221,222,223,224,225	0	0	0
P27338	P30419	MAOB	NMT1	1	0.7138	1ojd_C	1rxt_D	1ojd_C_006	1rxt_D_007	301,302,303,305,376,379	221,222,223,229,235,250,412,413,414,415	0	0	0
P06737	Q9UKV8	PYGL	AGO2	1	0.713618	1em6_B	4f3t_A	1em6_B_001	4f3t_A_012	91,93,94,97,98,138,141,142,144,145,228,229,230,231,490	192,193,194,196,236,237,239,257,261,357,360	0	0	0
P05089	P21860	ARG1	ERBB3	1	0.713506	3tf3_B	1m6b_A	3tf3_B_001	1m6b_A_004	144,145,146,147,148,149,151,152,153,154,155,156,157,158,159,160,161,162,163,164,165,166,167,168	83,84,85,116,117,118,119,120,121,122,123,145,146,147,148,171,175,176,177,182,183,184,185,186,187,188,224,225,226	0	0	0
O60701	P12694	UGDH	BCKDHA	1	0.713464	3khu_A	1u5b_A	3khu_A_002	1u5b_A_004	14,15,16,18,19,20,128,129,130,158,159,160,161,162,163,164,170,171,172,173,174,175,176,177,178,179,180,198,199,200,201,202,203,204	178,179,182,183,184,185,214,273,276	0	0	0
O75164	P01024	KDM4A	C3	2	0.713202	2pxj_A	3ohx_A	2pxj_A_004	3ohx_A_002	83,85,227,230,237,240,242,243	85,86,87,88,89,90,91,92,93,94,95,96,97,98,99,100,101,102,103,104,105,106,107,108,109,110,111,112,113,114,115,116,117,118,119,120,121,122,123,124,125,126,127,128,129,130,131,132,133,134,135,136,137,138,139,140,141,142,143,144,145,146,147,148,149,150,151,152,153,154,155,156,157,158,159,160,161,162,163,164,165,166,167,168,169,170,171,172,173,174,175,176,177,178,179,180,181,182,183,184,185,186,187,19…	0	0	0
P06744	P61769	GPI	B2M	2	0.713188	1nuh_A	1c16_H	1nuh_A_002	1c16_H_003	79,89,91,365,498,502,505,506,507,509	71,72,73,74,75,76,77,78,79,93,94,95,96,97,98	0	0	0
P98170	Q460N5	XIAP	PARP14	1	0.713098	3cm2_J	3smi_A	3cm2_J_002	3smi_A_002	271,272,273,274,275,276,277,291,293,294,295	1,2,3,4,5,6,7,8,9,10,11,12,13,14,15,16,17,18,19,20,21,22,23,24,25,26,27,28,29,30,31,32,33,34,35,36,37,38,39,40,41,42,43,44,45,46,47,48,49,50,51,52,53,54,55,56,57,58,59,60,61,62,63,64,65,66,67,68,69,70,71,72,73,74,75,76,77,78,79,80,81,82,83,84,85,86,87,88,89,90,91,92,93,94,95,96,97,98,99,100,101,102,103,104,105,106,107,108,109,110,111,112,113,114,115,116,117,118,119,120,121,122,123,124,125,126,127…	0	0	0
P12004	P48736	PCNA	PIK3CG	2	0.71301	3tbl_A	3r7r_A	3tbl_A_002	3r7r_A_011	5,6,7,8,9,10,11,12,54,55,56,57,58,59,71,72,73,74,75,76,77,78,79,80,81,82,83,84,85,86,87,88,89,90,91,92,93,94,95,96,97,98,99,100,101,111,112,113,166,167,168,169,170,171,172,173,174,175,176,177,178,179,180,181,182,183,184,185,186,187,188,189,190,191	66,67,68,69,70,71,72,73,74,75,76,77,78,79,80,81,82,83,84,85,86,87,88,89,90,91,92,93,94,95,96,97,98,99,100,101,102,103,104,105,106,107,108,109,110,111,112,113,114,115,116,117,132,133,134,181,182,183,184,185,186,187,188,189,190,191,192,193,194,195,196,197,198,199,200,201,202,203,204,205,206,207,208,209,210,211,212,213,214	0	0	0
P01903	P42658	HLA-DRA	DPP6	1	0.712906	2q6w_A	1xfd_A	2q6w_A_002	1xfd_A_001	11,12,13,18,19,20,21,22,23,32,33,34,35,36,37,114,115,116,135,136,137,138,146,147,148	1,2,3,4,5,6,7,8,9,10,11,12,13,14,15,16,17,18,19,20,21,22,23,24,25,26,27,28,29,30,31,32,33,34,35,36,37,38,39,40,41,42,43,44,45,46,47,48,49,50,51,52,53,54,55,56,57,58,59,60,61,62,63,64,65,66,67,68,69,70,71,72,73,74,75,76,77,78,79,80,81,82,83,84,85,86,87,88,89,90,91,92,93,94,95,96,97,98,99,100,101,102,103,104,105,106,107,108,109,110,111,112,113,114,115,116,117,118,119,120,121,122,123,124,125,126,127…	0	0	0
P04818	Q06609	TYMS	RAD51	1	0.712709	1ju6_C	1n0w_A	1ju6_C_003	1n0w_A_004	93,94,95,96,100,137,141,148,149,150,151,152,153,154	127,128,129,133,163,223,225,226,229,266,267	0	0	0
P00918	P48736	CA2	PIK3CG	17	0.712568	2x7t_A	3r7r_A	2x7t_A_002	3r7r_A_002	13,14,17,23,24,245,246,248	61,62,63,64,65,66,67,68,69,70,71,72,73,74,75,76,77,78,79,80,81,82,83,84,85,86,87,88,89,90,91,92,93,94,95,96,97,98,99,100,101,102,103,104,105,106,107,108,109,110,111,112,113,114,115,116,117,118,119,120,121,122,123,124,125,126,138,139,140,141,142,143,144,145,146,147,148,149,166,167,168,169,170,171,172,173,174,186,187,188,189,190,191,192,193,194,195,196,197,198,199,200,201,202,203,204,205,206,207,20…	0	0	0
P14384	P61769	CPM	B2M	1	0.712468	1uwy_A	3mrm_B	1uwy_A_003	3mrm_B_001	165,166,167,257,326,327,328,329,333,334,335,336	16,17,18,72,73,74,75,76,77,78,79,93,94,95,96,97,98,99,119,136,152,197	0	0	0
P04035	P98170	HMGCR	XIAP	1	0.712423	3ccz_B	3cm2_B	3ccz_B_003	3cm2_B_001	632,633,634,635,646,648,700	254,255,256,258,302,303,326,327,328	0	0	1
P18031	P23470	PTPN1	PTPRG	13	0.712331	1ph0_A	2h4v_A	1ph0_A_004	2h4v_A_002	45,46,47,48,49,50,109,110,111,112,114,115,116,117,119,120,121,178,179,180,181,182,183,184,185,214,215,216,217,218,219,220,221,222,261,262,263,264,265,266,267	880,882,883,955,958,960,1026,1027,1028,1029,1030,1060,1061,1062,1063,1064,1065,1066,1104,1105,1107,1108	1	1	0
F5H747	P04156	UBC	PRNP	1	0.712136	2xew_H	4dgi_A	2xew_H_001	4dgi_A_001	27,41,42,43,49,50,51,52,72	158,159,160,162,183,186,187,190	0	0	0
P04156	P62979	PRNP	RPS27A	1	0.712136	4dgi_A	2xew_H	4dgi_A_001	2xew_H_001	158,159,160,162,183,186,187,190	27,41,42,43,49,50,51,52,72	0	0	0
P04156	P62987	PRNP	UBA52	1	0.712136	4dgi_A	2xew_H	4dgi_A_001	2xew_H_001	158,159,160,162,183,186,187,190	27,41,42,43,49,50,51,52,72	0	0	0
P04156	P0CG47	PRNP	UBB	1	0.712136	4dgi_A	2xew_H	4dgi_A_001	2xew_H_001	158,159,160,162,183,186,187,190	27,41,42,43,49,50,51,52,72	0	0	0
P04156	P0CG48	PRNP	UBC	1	0.712136	4dgi_A	2xew_H	4dgi_A_001	2xew_H_001	158,159,160,162,183,186,187,190	27,41,42,43,49,50,51,52,72	0	0	0
J3QTR3	P04156	RPS27A	PRNP	1	0.712136	2xew_H	4dgi_A	2xew_H_001	4dgi_A_001	27,41,42,43,49,50,51,52,72	158,159,160,162,183,186,187,190	0	0	0
P30460	P30685	HLA-B	HLA-B	11	0.712074	1agc_A	1a1n_A	1agc_A_002	1a1n_A_002	11,12,13,14,15,16,17,18,19,20,21,74,75,76,77,78,79,80,81,82,83,87,88,89,90,91,92,93,94	11,12,13,14,15,16,17,18,19,20,21,73,74,75,76,77,78,79,80,81,82,83,87,88,89,90,91,92,93,94,117,118,119	1	1	0
P01850	P27487	TRBC1	DPP4	1	0.711943	3ffc_E	2bgn_B	3ffc_E_001	2bgn_B_008	14,132,133,134,238,239,240,241	79,80,81,82,83,84,85,86,87,88,89,90,91,92,93,94,95,96,97,98,99,100,101,102,103,104,105,106,107,108,109,110,111,112,113,114,115,116,117,118,119,120,121,122,123,124,125,126,127,128,129,130,131,132,133,134,135,136,137,138,139,140,141,142,143,144,145,146,147,148,149,150,151,152,153,154,155,156,157,158,159,160,161,162,163,164,165,166,167,168,169,170,171,172,173,174,175,176,177,178,179,180,181,182,183,…	0	0	0
P15531	Q70E73	NME1	RAPH1	2	0.711536	1jxv_C	4gn1_D	1jxv_C_002	4gn1_D_001	4,5,31,32,33,34,35,78,79,80,81,141,142,143,144,145,146,147,148,149,150,151,152,162	319,320,341,343,344,345,346,476,477	0	0	0
P01857	P08754	IGHG1	GNAI3	2	0.71148	1gaf_H	2ihb_A	1gaf_H_002	2ihb_A_002	190,191,192,193,194,195,211,212,213,214	254,255,256,257,259,260,313,317	0	0	0
P02787	P38919	TF	EIF4A3	1	0.711402	3v83_B	2xb2_A	3v83_B_006	2xb2_A_004	1,2,3,4,5,6,7,8,9,10,11,12,13,14,15,16,17,18,19,20,21,22,23,24,25,26,27,28,29,30,31,32,33,34,35,36,37,38,39,40,41,42,43,44,45,46,47,48,49,50,51,52,53,54,55,56,57,58,59,60,61,62,63,64,65,66,67,68,69,70,71,72,73,74,75,76,77,78,79,80,81,82,83,84,85,86,87,88,89,90,91,92,93,94,95,96,97,98,99,100,101,102,103,104,105,106,107,108,109,110,111,112,113,114,115,116,117,118,119,120,121,122,123,124,125,126,127…	104,105,106,107,108,151,152,153,154,155,156,157,158,173,174,175,176,177,178,179,180,181	0	0	0
P00918	Q14393	CA2	GAS6	2	0.7113	3dvd_A	2c5d_B	3dvd_A_003	2c5d_B_001	3,4,5,6,7,9,10,11,12,13,14,15,16,17,18,19,20,21	1,2,3,4,5,6,7,8,9,10,11,12,13,14,15,16,17,18,19,20,21,22,23,24,25,26,27,28,29,30,31,32,33,34,35,36,37,38,39,40,41,42,43,44,45,46,47,48,49,50,51,52,53,54,55,56,57,58,59,60,61,62,63,64,65,66,67,68,69,70,71,72,73,74,75,76,77,78,79,80,81,82,83,84,85,86,87,88,89,90,91,92,93,94,95,96,97,98,99,100,101,102,103,104,105,106,107,108,109,110,111,112,113,114,115,116,117,118,119,120,121,122,123,124,125,126,127…	0	0	0
P04818	Q5T5U3	TYMS	ARHGAP21	1	0.711294	3ob7_B	2j59_P	3ob7_B_002	2j59_P_002	92,93,94,95,96,97,98,136,137,138,139,140,141,142,147,148,149,150,151,152,153,154,155	990,991,992,993,994,995,1034,1035,1038,1040,1045,1048,1049	0	0	0
P27707	P48736	DCK	PIK3CG	5	0.711285	2qro_D	3r7q_A	2qro_D_002	3r7q_A_003	215,219,221,222,223,225,226,228,229	44,45,46,47,48,49,50,51,52,53,54,55,56,57,58,59,60,61,62,63,64,65,66,67,68,69,70,71,72,73,74,75,76,77,78,79,80,81,82,83,84,85,86,87,88,89,90,91,92,93,94,95,96,97,98,99,100,101,102,103,104,105,106,107,108,109,110,111,112,113,114,115,116,117,118,119,120,121,122,123,124,125,126,127,128,129,130,131,132,133,134,135,136,137,138,139,140,141,142,143,144,145,146,147,148,149,150,151,152,153,154,155,156,157…	0	0	0
P16455	Q15485	MGMT	FCN2	2	0.71125	1eh6_A	2j1g_F	1eh6_A_002	2j1g_F_002	111,149,153,154,155,169,174,176	93,105,140,141,142,143,144,148,149,150	0	0	0
P27487	Q15369	DPP4	TCEB1	1	0.711145	2oag_C	3zun_H	2oag_C_008	3zun_H_001	185,186,187,188,189,190,191,192,193,194,195,196,197,198,199,200,201,202,203,204,205,206,207,208,209,210,211,212,213,214,215,216,217,218,219,220,221,222,223,224,225,226,227,228,264,265,301,302,303,346,347,348,353,354,355,356,357,358,359,360,361,362,363,364,372,373,374,375,376,381,382,383,403,404,405,406,407,408,409,410,411,412,413,414,415,416,417,418,419	73,76,93,95,103,104,107,112	0	0	0
P14735	P19235	IDE	EPOR	1	0.71104	2wby_A	1eer_C	2wby_A_015	1eer_C_001	1,2,3,4,5,6,7,8,9,10,11,12,13,14,15,16,17,18,19,20,21,22,23,24,25,26,27,28,29,30,31,32,33,34,35,36,37,38,39,40,41,42,43,44,45,46,47,48,49,50,51,52,53,54,55,56,57,58,59,60,61,62,63,64,65,66,67,68,69,70,71,72,73,74,75,76,77,78,79,80,81,82,83,84,85,86,87,88,89,90,91,92,93,94,95,96,97,98,99,100,101,102,103,104,105,106,107,108,109,110,111,112,113,114,115,116,117,118,119,120,121,122,123,124,125,126,127…	8,9,10,11,12,28,29,30,31,32,33,34,35,36,37,38,67,81,82,83,84,85,86,146,228,258,267	0	0	0
P00519	Q9NY33	ABL1	DPP3	1	0.710981	2f4j_A	3t6j_A	2f4j_A_002	3t6j_A_001	362,363,364,401,402,405,406,416,420,421,424	35,38,39,42,676,677,678,702,703,704,705,706	0	0	0
Q16531	Q8WUM0	DDB1	NUP133	1	0.710899	3ei4_A	3cqg_B	3ei4_A_013	3cqg_B_004	1,2,3,4,5,6,7,8,9,10,11,12,13,14,15,16,17,18,19,20,21,22,23,24,25,26,27,28,29,30,31,32,33,34,35,36,37,38,39,40,41,42,43,44,45,46,47,48,49,50,51,52,53,54,55,56,57,58,59,60,61,62,63,64,65,66,67,68,69,70,71,72,73,74,75,76,77,78,79,80,81,82,83,84,85,86,87,88,89,90,91,92,93,94,95,96,97,98,99,100,101,102,103,104,105,106,107,108,109,110,111,112,113,114,115,116,117,118,119,120,121,122,123,124,125,126,127…	1,2,3,4,5,6,7,8,9,10,11,12,13,14,15,16,17,18,19,20,21,22,23,24,25,26,27,28,29,30,31,32,33,34,35,36,37,38,39,40,41,42,43,44,45,46,47,48,49,50,51,52,53,54,55,56,57,58,59,60,61,62,63,64,65,66,67,68,69,70,71,72,73,74,75,76,77,78,79,80,81,82,83,84,85,86,87,88,89,90,91,92,93,94,95,96,97,98,99,100,101,102,103,104,105,107,108,109,110,111,112,113,114,115,116,117,118,119,120,121,122,123,124,125,126,127,128…	0	1	0
P21953	P68400	BCKDHB	CSNK2A1	1	0.710824	1x7z_B	3owl_A	1x7z_B_001	3owl_A_005	34,37,38,92,128,129,179,180,181,182	25,26,27,49,50,51,73,74,75,76,77,78,79,80,81,154,155,156,176,177,178,179,180,181,185,186,187,188,189,190,191,192,193,208,209,210	0	0	0
O15294	P00747	OGT	PLG	1	0.710683	4ay5_C	1i5k_A	4ay5_C_001	1i5k_A_001	497,500,501,510,511,655,656,657,658,681,940,941	5,6,7,8,9,10,11,41,42,43,44,45,46,50,51,52,53,54	0	0	0
P12259	P20783	F5	NTF3	1	0.710322	1czs_A	1b8k_A	1czs_A_001	1b8k_A_001	5,11,12,16,62,63,66	23,24,25,26,27,28,29,53,54,55,82,83,84,101,102,103,104,105,106	0	0	0
O43813	P06737	LANCL1	PYGL	2	0.710069	3e6u_B	3cem_A	3e6u_B_007	3cem_A_005	226,287,291,334,337,338,392,393,398,399	91,93,94,97,98,138,141,144,145,229,230,231,490	0	0	0
P00734	P24941	F2	CDK2	5	0.709966	3egk_H	2v22_A	3egk_H_001	2v22_A_002	23,24,25,26,27,28,69,70,71,117,155	125,126,127,128,129,161,162,163,164,165,166,167,168,169,170,171,172,173,174,179,180,181,183,184,185,186,187,188,189	0	0	0
P11387	P30153	TOP1	PPP2R1A	1	0.709819	1sc7_A	2pkg_B	1sc7_A_001	2pkg_B_003	1,2,3,4,5,6,7,8,9,10,11,12,13,14,15,16,17,18,19,20,21,22,23,24,25,26,27,28,29,30,31,32,33,34,35,36,37,38,39,40,41,42,43,44,45,46,47,48,49,50,51,52,53,54,55,56,57,58,59,60,61,62,63,64,65,66,67,68,69,70,71,72,73,74,75,76,77,78,79,80,81,82,83,84,85,86,87,88,89,90,91,92,93,94,95,96,97,98,99,100,101,102,103,104,105,106,107,108,109,110,111,112,113,114,115,116,117,118,119,120,121,122,123,124,125,126,127…	54,55,56,57,58,59,60,61,65,66,67,68,69,70,90,91,92,93,94,95,96,97,98,99,100	0	0	0
O00757	P09467	FBP2	FBP1	42	0.709648	3ifa_B	2y5k_C	3ifa_B_002	2y5k_C_002	69,70,71,73,74,75,96,97,98,117,118,119,120,121,122,123,124,125,126,211,212,213,214,215,216,243,244,245,246,247,248,249,250,251,252,261,262,263,264,265,273,274,275,276,277,278,279,280,312,313,314	97,98,118,120,121,122,123,124,125,212,244,246,247,248,262,264,274,275,276,280,313	1	1	0
P00734	P06400	F2	RB1	2	0.709358	3jz1_B	4elj_A	3jz1_B_001	4elj_A_008	21,22,23,24,25,26,27,28,29,30,31,68,69,70,71,72,73,115,116,117,118,119,140,141,142,154,155,156	1,2,3,4,5,6,7,8,9,10,11,12,13,14,15,16,17,18,19,20,21,22,23,24,25,26,27,28,29,30,31,32,33,34,35,36,37,38,39,40,41,42,43,44,45,46,47,48,49,50,51,52,53,54,55,56,57,58,59,60,61,62,63,64,65,66,67,68,69,70,71,72,73,74,75,76,77,78,79,80,81,82,83,84,85,86,87,88,89,90,91,92,93,94,95,96,97,98,99,100,101,102,103,104,105,106,107,108,109,110,111,112,113,114,115,116,117,118,119,120,121,122,123,124,125,126,127…	0	0	0
P02787	P06746	TF	POLB	1	0.709196	2hau_B	2pxi_A	2hau_B_005	2pxi_A_001	22,23,25,27,29,30,35,37,266,269,270,274	33,34,35,36,37,38,39,40,41,42,43,44,45,46,47,48,49,50,51,52,53,54,55,56,57,58,59,60,61,62,63,64,65,66,67,68,69,70,71,72,73,74,75,76,77,78,79,80,81,82,83,84,85,86,87,88,89,90,91,92,93,94,95,96,97,98,99,100,101,102,103,104,105,106,107,113,114,115,116,117,118,119,120,121,122,123,143,144,145,146,147,148,149,150,151,152,153,154,155,156,157,158,159,160,161,162,163,164,165,166,167,168,169,170,171,172,17…	0	0	0
O15530	P48736	PDPK1	PIK3CG	3	0.709075	2pe0_A	3r7r_A	2pe0_A_002	3r7r_A_002	204,205,206,244,245,248,249,250,253,259,263,264,267	61,62,63,64,65,66,67,68,69,70,71,72,73,74,75,76,77,78,79,80,81,82,83,84,85,86,87,88,89,90,91,92,93,94,95,96,97,98,99,100,101,102,103,104,105,106,107,108,109,110,111,112,113,114,115,116,117,118,119,120,121,122,123,124,125,126,138,139,140,141,142,143,144,145,146,147,148,149,166,167,168,169,170,171,172,173,174,186,187,188,189,190,191,192,193,194,195,196,197,198,199,200,201,202,203,204,205,206,207,20…	0	1	0
P22692	Q86WV6	IGFBP4	TMEM173	1	0.708964	2dsr_G	4emt_A	2dsr_G_002	4emt_A_001	1,2,3,4,5,6,7,8,9,10,11,12,13,14,15,16,17,18,19,20,21,22,23,24,25,26,27,28,29,30,31,32,33,34,35,36,37,38,39,40,41,42,43,44,45,46,47,48,49,50,51,52,53,54,55,56,57,58,59,60,61,62,63,64,65,66,67,68,69,70,71,72,73,74,75,76,77,78,79,80,81,82,83,84,85,86,87,88,89,90,91,92,93,94,95,96,97,98,99,100,101,102,103,104,105,106,107,108,109,110,111,112,113,114,115,116,117,118,119,120,121,122,123,124,125,126,127…	73,74,75,76,77,78,79,80,81,82,83,84,85,86,87,88,89,90,91,92,93,94,95,96,97,98,99,100,101,102,103,104,105,106,107,108,109,110,111,112,113,114,115,116,117,118,119,120,121,122,123,124,125,126,127,128,129,130,131,132,133,134,139,140,197,198,199,200,201,202,203,204,205,206,207,208,209,210,211,212,213,214,215,216,217,218,219,220,221,222,223,224,225,226,227,228,229,230,231,232,233,234,235,236,237,238	0	0	0
P04275	P50591	VWF	TNFSF10	1	0.70891	3hxo_A	1d4v_B	3hxo_A_001	1d4v_B_001	1,2,3,4,5,6,7,8,9,10,11,12,13,14,15,16,17,18,19,20,21,22,23,24,25,26,27,28,29,30,31,32,33,34,35,36,37,38,39,40,41,42,43,44,45,46,47,48,49,50,51,52,53,54,55,56,57,58,59,60,61,62,63,64,65,66,67,68,69,70,71,72,73,74,75,76,77,78,79,80,81,82,83,84,85,86,87,88,89,90,91,92,93,94,95,96,97,98,99,100,101,102,103,104,105,106,107,108,109,110,111,112,113,114,115,116,117,118,119,120,121,122,123,124,125,126,127…	72,73,74,75,76,77,78,79,80,81,82,83,84,85,86,87,88,89,90,91,92,93,94,95,96,97,98,99,100,101,102,103,104,105,106,107,108,109,110,111,112,113,114,115,116,117,118,119,120,121,122,123,124,125,126,127,128,129,130,131,132,133,134,135,136,137,148,149,150,151,152,153,154,155,156,157,158,159,209,210,211,212,213,214,215,216,217,218,219,220,221,222,223,224,225,226,227,228,229,230,231,232,233,234,235,236,237…	0	0	0
P12931	P29320	SRC	EPHA3	2	0.708749	1a07_B	2qok_A	1a07_B_001	2qok_A_003	158,178,180,181,182,183,187,188,204,206	612,613,614,674,675,676,677,678,684,685	1	1	1
P43490	P69905	NAMPT	HBA1	1	0.708618	2e5d_A	1bz1_C	2e5d_A_006	1bz1_C_003	36,38,40,41,42,128,421,422,424,425,426	1,2,3,8,74,75,76,77,78,132	0	0	0
P00441	P14555	SOD1	PLA2G2A	1	0.708332	3h2q_B	3u8b_A	3h2q_B_001	3u8b_A_002	20,21,22,23,24,25,26,27,28,29,30,31,79,99,100,101	27,32,33,45,48,49,52,121,122,123,124	0	0	0
P11413	Q01780	G6PD	EXOSC10	1	0.708136	1qki_A	3sah_A	1qki_A_004	3sah_A_003	180,181,184,185,455,456,458,459,462	205,210,211,212,213,251,252,253,255,256,257,258,259,260,261	0	0	0
P27338	Q9NR56	MAOB	MBNL1	1	0.708075	1ojd_C	3d2q_C	1ojd_C_006	3d2q_C_001	301,302,303,305,376,379	209,210,211,212,219,235,236	0	0	0
P01024	P48736	C3	PIK3CG	5	0.708033	2xwj_A	2chw_A	2xwj_A_009	2chw_A_002	21,22,23,24,25,26,27,28,29,30,31,32,33,34,35,36,37,38,39,40,41,42,43,44,45,46,47,48,49,50,51,52,53,54,55,56,57,58,59,60,61,62,63,64,65,66,67,68,69,70,71,72,73,74,75,76,77,78,79,80,81,82,83,84,85,86,87,88,89,90,91,92,93,94,95,96,97,98,99,100,101,102,103,104,105,110,111,112,113,114,115,116,117,118,119,120,121,122,123,124,125,126,127,128,129,130,138,139,140,141,142,143,144,145,146,147,148,149,150,15…	1,2,3,4,5,6,7,8,9,10,11,12,13,14,15,16,17,18,19,20,21,22,23,24,25,26,27,28,29,30,31,32,33,34,35,36,37,38,39,40,41,42,43,44,45,46,47,48,49,50,51,52,53,54,55,56,57,58,59,60,61,62,63,64,65,66,67,68,69,70,71,72,73,74,75,76,77,78,79,80,81,82,83,84,85,86,87,88,89,90,91,92,93,94,95,96,97,98,99,100,101,102,103,104,105,106,107,108,109,110,111,112,113,114,115,116,117,118,119,120,121,122,123,124,125,126,127…	0	0	0
P00734	P04062	F2	GBA	1	0.707876	3u8o_H	3gxm_A	3u8o_H_004	3gxm_A_003	1,2,3,4,5,6,7,8,9,10,11,12,13,14,15,16,17,18,19,20,21,22,23,24,25,26,27,28,29,30,31,32,33,34,35,36,37,38,39,40,41,42,43,44,45,46,47,48,49,50,51,52,53,54,55,56,57,58,59,60,61,62,63,64,65,66,67,68,69,70,71,72,73,74,75,76,77,78,79,80,81,82,83,84,85,86,87,88,89,90,91,92,93,94,95,96,97,98,99,100,101,102,103,104,105,106,107,108,109,110,111,112,113,114,115,116,117,118,119,120,121,122,123,124,125,126,127…	66,67,68,69,70,71,72,73,74,75,76,77,78,79,80,81,82,83,84,85,86,87,88,89,90,91,92,93,94,95,96,97,98,99,100,101,102,103,104,105,106,107,108,109,110,111,112,113,114,115,116,117,118,119,120,121,122,123,124,125,126,127,128,129,130,131,132,133,134,135,136,137,138,139,140,151,152,153,154,155,156,157,158,159,160,161,162,163,164,165,166,167,168,169,217,218,219,220,221,222,223,224,225,226,227,228,229,230,2…	0	0	0
P04275	P18031	VWF	PTPN1	1	0.707843	3ppy_A	3sme_A	3ppy_A_002	3sme_A_002	1,2,3,4,5,6,7,8,9,10,11,12,13,14,15,16,17,18,19,20,21,22,23,24,25,26,27,28,29,30,31,32,33,34,35,36,37,38,39,40,41,42,43,44,45,46,47,48,49,50,51,52,53,54,55,56,57,58,59,60,61,62,63,64,65,66,67,68,69,70,71,72,73,74,75,76,77,78,79,80,81,82,83,84,85,86,87,88,89,90,91,92,93,94,95,96,97,98,99,100,101,102,103,104,105,106,107,108,109,110,111,112,113,114,115,116,117,118,119,120,121,122,123,124,125,126,127…	19,20,21,22,23,24,25,26,27,28,40,41,42,43,44,45,46,47,48,49,50,51,52,53,54,55,56,57,58,59,60,61,62,63,64,65,66,67,68,69,70,71,72,73,74,75,76,77,78,79,80,81,82,83,84,85,86,87,88,89,90,91,92,93,94,95,96,97,98,99,100,101,102,103,104,105,106,107,108,109,114,115,116,117,118,119,120,121,122,123,124,125,157,158,159,160,161,162,163,164,165,166,167,168,169,170,171,172,173,174,175,176,177,178,179,180,181,1…	0	0	0
P20248	P27487	CCNA2	DPP4	2	0.707819	4eoi_D	2g5t_A	4eoi_D_004	2g5t_A_008	197,198,199,200,201,208,344,345,346,348,349	104,105,106,115,117,128,132,154,155,156	0	0	0
P02749	P14735	APOH	IDE	1	0.707776	1qub_A	2ypu_B	1qub_A_001	2ypu_B_014	5,6,7,8,9,10,11,27,28,29,30,31,44,45,46,52,53,54,55,56,57	558,579,724,726,763,914,916	0	0	0
P45452	P69905	MMP13	HBA1	1	0.707773	3i7g_B	1yff_E	3i7g_B_003	1yff_E_002	39,40,41,42,43,44,45,46,47,48,49,50,51,52,53,54,55,56,57,58,59,60,61,62,63,64,65,66,67,68,69,70,71,72,73,74,75,76,77,78,79,80,81,82,83,84,85,86,87,88,89,90,91,92,93,94,95,108,109,110,111,112,113,144,145,146,147,148,149,150,151,152,153,154,155,156,157,158,159,160,161,162,163,164,165,166,167,168,169,170,171,172,173,174,175,176,177,178,179,180,181,182,183,184,185,186,187,188,189	23,26,27,30,50,51,52,55,56	0	0	0
P20248	P30613	CCNA2	PKLR	2	0.707765	4eor_B	2vgi_D	4eor_B_002	2vgi_D_001	190,193,194,195,211,233,236,237,240,309,310,311,340,341,347,348,350,351,352,355	48,49,50,51,52,53,54,55,56,57,58,59,60,61,62,63,64,65,66,67,68,69,70,71,72,73,74,75,76,77,78,79,80,81,82,83,84,85,86,87,88,89,90,91,92,93,94,95,96,97,98,99,100,101,102,103,104,105,106,107,108,109,110,111,112,113,114,115,116,117,118,119,120,121,122,123,124,125,126,127,128,129,130,131,132,133,134,135,136,137,138,139,140,141,142,143,144,145,146,147,148,149,150,151,152,153,154,155,156,157,158,159,160…	0	0	0
O14727	P22830	APAF1	FECH	1	0.707482	1z6t_B	2hrc_A	1z6t_B_008	2hrc_A_007	145,146,147,231,232,235,236,237,238,256,257,258,259	223,224,225,226,227,384,387,388,391,393,395,396	0	0	0
P06737	P35052	PYGL	GPC1	1	0.707362	1l5r_A	4ad7_A	1l5r_A_007	4ad7_A_005	91,93,94,97,98,138,141,145,229,230,231,490	29,30,31,32,34,35,53,68,261,262,263	0	0	0
P06746	P84243	POLB	H3F3A	1	0.70719	3rjk_A	4h9s_B	3rjk_A_001	4h9s_B_001	9,10,11,12,13,14,15,16,17,18,19,20,21,22,23,24,25,26,27,28,29,30,31,32,33,34,35,36,37,38,39,40,41,42,43,44,45,46,47,48,49,50,51,52,53,54,55,56,57,58,59,60,61,62,63,64,65,66,67,68,69,70,71,72,73,74,75,76,77,78,79,80,81,82,83,84,85,86,87,88,89,90,91,92,93,94,95,96,97,98,99,100,101,102,103,104,105,106,107,108,109,110,111,112,113,114,115,116,117,118,119,120,121,122,123,124,125,129,130,131,132,133,134…	107,110,111,112,113,123,126,127	0	0	0
O19626	P30460	B-3501	HLA-B	3	0.707159	1zhk_A	3spv_A	1zhk_A_004	3spv_A_004	11,12,13,14,15,16,17,18,19,20,21,74,75,76,77,78,79,80,81,82,83,86,87,88,89,90,91,92,93,94,117,118,119	13,14,15,16,18,19,20,75,78,79,82,89,91,93	1	1	0
P05091	P28845	ALDH2	HSD11B1	1	0.707115	1o02_C	3d4n_A	1o02_C_006	3d4n_A_002	38,39,40,195,196,345,346,347,379	174,254,255,257,269,270,271,273,274	0	0	0
P51570	Q92688	GALK1	ANP32B	1	0.707036	1wuu_A	2rr6_A	1wuu_A_004	2rr6_A_001	5,6,7,8,58,59,379,380,381,382	75,99,101,124,126,151,153,154,155,162,167,168	0	0	0
P18031	P23467	PTPN1	PTPRB	48	0.706893	2f6y_A	2h02_B	2f6y_A_002	2h02_B_001	45,46,47,48,49,50,115,116,117,119,120,121,138,139,140,141,142,143,144,145,146,147,174,175,180,181,182,183,214,215,216,217,218,219,220,221,222,260,261,262,263,264,265	1733,1736,1870,1871,1904,1905,1906,1908,1909,1948	1	1	0
O43252	P27487	PAPSS1	DPP4	2	0.70679	2qjf_A	3eio_A	2qjf_A_008	3eio_A_009	1,2,3,4,5,6,7,8,9,10,11,12,13,14,15,16,17,18,19,20,21,22,23,24,25,26,27,28,29,30,31,32,33,34,35,36,37,38,39,40,41,42,43,44,45,46,47,48,49,50,51,52,53,54,55,56,57,58,59,60,61,62,63,64,65,66,67,68,69,70,71,72,73,74,75,76,77,78,79,80,81,82,83,84,85,86,87,88,89,90,91,92,93,94,95,96,97,98,99,100,101,102,103,104,105,106,107,108,109,110,111,112,113,114,115,116,117,118,119,120,121,122,123,124,125,126,127…	475,509,510,511,512,529,558,559,560,561,565	0	0	0
P24941	Q92876	CDK2	KLK6	1	0.706732	3ej1_C	1gvl_A	3ej1_C_002	1gvl_A_003	158,159,160,161,162,169,173,174,176,177,208,235	22,24,25,27,71,144,154,155,156,157,190	0	0	0
P02768	Q16531	ALB	DDB1	1	0.706663	3b9l_A	4a0l_C	3b9l_A_015	4a0l_C_001	31,34,38,39,41,42,45,73,76,77,78,79	43,44,45,46,47,48,49,50,51,52,53,54,55,56,57,58,59,60,61,62,63,64,65,66,67,68,69,70,71,72,73,74,75,76,77,78,79,80,81,82,83,84,85,86,87,88,89,90,91,92,93,94,95,96,97,98,99,100,101,102,103,104,105,106,107,108,109,110,111,112,113,114,115,116,117,118,119,120,121,122,123,124,125,126,127,128,129,130,131,132,133,134,135,136,137,138,139,140,141,142,143,144,145,146,147,148,149,150,151,152,153,154,155,156,…	0	0	0
P61769	Q92547	B2M	TOPBP1	1	0.706584	3d18_B	2xnh_A	3d18_B_001	2xnh_A_005	73,74,75,76,77,78,94,95,96,97	87,88,89,90,91,92,93,94,95,96,97,98,99,100,101,102,103,104,105,106,107,108,109,110,111,112,133,134,135,136,137,155,156,157,158,159,160,161,162,163,164,165,166,167,195,196,197,211,212,213,214,215,216,217,218,219,220,221,222,223,224,225,226,227,228,229,230	0	0	0
P04818	Q99757	TYMS	TXN2	1	0.706486	1juj_A	1uvz_A	1juj_A_003	1uvz_A_002	86,89,90,92,93,104,288,289,291,292,293	1,2,3,4,5,6,7,8,9,10,11,12,13,14,15,16,17,18,19,20,21,22,23,49,50,51,52,53,54,126,127,128,129,130,131,132,149,150,151,152,153,154,155,156,157	0	0	0
O94925	P80188	GLS	LCN2	2	0.706476	3czd_A	3tf6_C	3czd_A_001	3tf6_C_002	314,316,317,321,322,330,334,335,336,387,391	46,47,48,49,50,51,52,53,69,70,71,72,73,74,171,172,173	0	0	0
P00734	Q13370	F2	PDE3B	1	0.706377	1d3d_B	1so2_B	1d3d_B_001	1so2_B_004	224,225,226,227,228,232,233,234,235,268,269,270,271,272,273	754,762,787,788,789,792,793,794,801,803,804	0	0	0
P61769	Q9Y2Z4	B2M	YARS2	1	0.706364	1kpr_D	2pid_A	1kpr_D_001	2pid_A_005	16,17,18,71,72,73,74,75,76,77,78,79,93,94,95,96,97,98,99	117,118,119,120,128,129,130,131,132,215,217,218	0	0	0
P25440	Q9BV47	BRD2	DUSP26	1	0.70635	4alh_C	4hrf_D	4alh_C_003	4hrf_D_002	115,116,117,118,119,142,143,146,147,148,149,150,151,152,153,154,155	119,120,121,122,124,126,157,158,161	0	0	0
P00918	P17480	CA2	UBTF	1	0.706215	1bnw_A	1l8y_A	1bnw_A_003	1l8y_A_001	13,14,17,23,24,246,247,249	5,6,7,12,59,60,62,63	0	0	0
P01040	P02788	CSTA	LTF	1	0.706127	1nb3_I	1cb6_A	1nb3_I_001	1cb6_A_006	26,27,28,29,30,31,32,33,34,35,56,57,58,59,60,61,62,63,92,93,100,101,102,103,104,105,106,107,108,109,131,132,133,134,135,136,137,138,139,140,141,155,156,157,158,159,160,161	1415,1416,1417,1418,1419,1434,1435,1436,1547,1548,1587,1646	0	0	0
P06280	P06737	GLA	PYGL	3	0.705902	3tv8_A	1xoi_A	3tv8_A_001	1xoi_A_002	32,33,34,35,36,37,186,187,188,189,190,191,192,193,194,195,196,197,198,199,200,201,223,224,225	49,52,53,125,126,127,182,185,186,187,188,189	0	0	0
P13747	Q16658	HLA-E	FSCN1	1	0.705844	3bzf_C	4gp0_B	3bzf_C_001	4gp0_B_001	69,70,71,72,73,74,75,76,77,78,79,80,81,82,83,84,85,94,95,96,97,98,113,114,115,116,117,122,123,124,125,132,133,134,139,140,141,142,143,144,145,146,147,148,151,152,153,154,155,156,157,379,384	9,10,11,12,48,49,50,60,216,217,218,219,220,221,254,255,256	0	0	0
P00742	P04062	F10	GBA	1	0.705693	3k9x_A	2v3f_A	3k9x_A_001	2v3f_A_002	124,125,126,127,128,129,133,134,135,136,137,144,145,146,147,148,149,150,159,160,161,162,163	265,268,269,274,275,276,277,278,303,304,306	0	0	0
Q9HC16	Q9UDY8	APOBEC3G	MALT1	1	0.70566	3v4j_A	3v4o_A	3v4j_A_003	3v4o_A_003	1,2,3,4,5,6,7,8,9,10,11,12,13,14,15,16,17,18,19,20,21,22,23,24,25,26,27,28,29,30,31,32,33,34,35,36,37,38,39,40,41,42,43,44,45,46,47,48,49,50,51,52,53,54,55,56,57,58,59,60,61,62,63,64,65,66,67,68,69,70,71,72,73,74,75,76,77,78,79,80,81,82,83,84,85,86,87,88,89,90,91,92,93,94,95,96,97,98,99,100,101,102,103,104,105,106,107,108,109,110,111,112,113,114,115,116,117,118,119,120,121,122,123,124,125,126,127…	1,2,3,4,5,6,7,8,9,10,11,12,13,14,15,16,17,18,19,20,21,22,23,24,25,26,27,28,29,30,31,32,33,34,35,36,37,38,39,40,41,42,43,44,45,46,47,48,49,50,51,52,53,54,55,56,57,58,59,60,61,62,63,64,65,66,67,68,69,70,71,72,73,74,75,76,77,78,79,80,81,82,83,84,85,86,87,88,89,90,91,92,93,94,95,96,97,98,99,100,101,102,103,104,105,106,107,108,109,110,111,112,113,114,115,116,117,118,119,120,121,122,123,124,125,126,127…	0	0	0
P00441	P12931	SOD1	SRC	2	0.705544	2gbv_A	1o4a_A	2gbv_A_001	1o4a_A_001	63,64,65,66,67,68,80,81,82,101,102,103,104,105,106,107,108,109,110,111,112	13,14,15,33,34,35,36,37,38,39,43,44,45,59,60,61,62,63	0	0	0
P61769	Q9Y2H6	B2M	FNDC3A	1	0.705506	2dyp_B	1x4x_A	2dyp_B_001	1x4x_A_001	35,36,37,38,39,40,44,45,46,47,48,49,50,51,52,65,66,67,104,117	5,6,7,8,9,32,33,34,35,36	0	1	0
O96017	P42574	CHEK2	CASP3	1	0.705369	2wti_A	2c2o_B	2wti_A_003	2c2o_B_001	312,318,319,320,323,327,355,360	206,207,208,209,214,248,249,250	0	0	0
O15527	P51946	OGG1	CCNH	1	0.705282	1lwy_A	1jkw_A	1lwy_A_004	1jkw_A_008	39,40,41,44,45,46,47,48,55,152,156	29,30,31,45,46,47,48,49,50,51,52,53,54,55,56,57,58,59,60,61,62,63,64,65,66,67,68,69,70,71,72,73,74,75,76,77,78,79,80,81,82,83,84,85,86,87,88,89,90,91,92,93,94,95,96,97,98,99,100,101,102,108,109,110,111,112,113,114,115,116,117,146,147,148,149,150,151,152,153,154,155,156,157,158,159,160,161,162,163,164,165,166,167,168,169,170,171,172,173,174,175,176,177,178,179,180,181,182,183,184,185,186,187,188,1…	0	0	0
O15527	P00918	OGG1	CA2	2	0.705268	1lwv_A	1hca_A	1lwv_A_004	1hca_A_001	119,123,126,127,277,278,318,321,322,325	160,161,162,163,164,165,166,167,168,169,223,224,225,226,227,228,229,230,231	0	0	0
P21583	Q9NY33	KITLG	DPP3	1	0.705219	1exz_D	3t6j_A	1exz_D_001	3t6j_A_001	626,627,628,629,655,658,659,662	35,38,39,42,676,677,678,702,703,704,705,706	0	0	0
P36952	Q08499	SERPINB5	PDE4D	1	0.705144	1xqj_A	1zkn_C	1xqj_A_001	1zkn_C_003	172,173,203,204,205,218,220,224,266	129,176,177,178,181,182,183,184,185,190	0	0	0
P53350	Q59GD0	PLK1		17	0.705083	3hih_B	2ogq_A	3hih_B_002	2ogq_A_002	1,2,3,4,5,6,7,8,9,10,11,12,13,14,15,16,17,18,19,20,21,22,23,24,25,26,27,28,29,30,31,32,33,34,35,36,37,38,39,40,41,42,43,44,45,46,47,48,49,50,51,52,53,54,55,56,57,58,59,60,61,62,63,64,65,66,67,68,69,70,71,72,73,74,75,76,77,78,79,80,81,82,83,84,85,86,87,88,89,90,91,92,93,94,95,96,97,98,99,100,101,102,103,104,105,106,107,108,109,110,111,112,113,114,115,116,117,118,119,120,121,122,123,124,125,126,127…	46,47,48,49,50,51,52,53,54,55,56,57,58,59,60,61,62,63,64,65,66,67,68,69,70,71,72,73,74,75,76,77,78,79,80,81,82,83,84,85,86,87,88,89,90,91,92,93,94,95,96,97,98,99,100,101,102,103,104,105,106,107,108,109,110,111,112,113,114,115,116,117,118,119,120,121,122,123,124,125,126,127,128,129,130,131,132,133,134,135,136,137,138,139,140,141,142,143,144,145,146,147,148,149,150,151,152,153,154,155,156,157,158,1…	1	1	0
P19784	P38919	CSNK2A2	EIF4A3	1	0.704889	3e3b_X	2xb2_X	3e3b_X_004	2xb2_X_005	249,250,254,279,282,303,306,307,308,309,312	1,2,3,4,5,6,7,8,9,10,11,12,13,14,15,16,17,18,19,20,21,22,23,24,25,26,27,28,29,30,31,32,33,34,35,36,37,38,39,40,41,42,43,44,45,46,47,48,49,50,51,52,53,54,55,56,57,58,59,60,61,62,63,64,65,66,67,68,69,70,71,72,73,74,75,76,77,78,79,80,81,82,83,84,85,86,87,88,89,90,91,92,93,94,95,96,97,98,99,100,101,102,103,104,105,106,107,108,109,110,111,112,113,114,115,116,117,118,119,120,121,122,123,124,125,126,127…	0	0	0
Q14353	Q16531	GAMT	DDB1	1	0.704672	3orh_A	2b5m_A	3orh_A_001	2b5m_A_016	41,42,46,135,136,137,138,147,169,170,171,172,4000	54,55,56,57,58,59,60,61,62,63,64,65,66,67,68,69,70,71,72,73,74,75,76,77,78,79,80,81,82,83,84,85,86,87,88,89,90,91,92,93,94,95,96,97,98,99,100,101,102,103,104,105,106,107,108,109,110,111,112,113,114,115,116,117,118,119,120,121,122,123,124,125,126,127,128,129,130,131,132,133,134,135,136,137,138,139,140,141,142,143,144,145,146,147,148,149,150,151,152,153,154,155,156,157,158,159,160,161,162,163,164,1…	0	0	0
P05156	Q05BQ5	CFI	MBTD1	1	0.704619	2xrc_B	3feo_A	2xrc_B_001	3feo_A_002	31,33,67,71,169,171,172,173,177,293,294,297	95,96,97,98,99,100,144,145,148	0	0	0
P11926	P67775	ODC1	PPP2CA	1	0.704473	2on3_B	2iae_C	2on3_B_005	2iae_C_004	25,26,27,28,29,30,31,32,33,34,35,36,37,38,39,40,41,42,43,44,45,46,47,48,49,50,51,52,53,54,55,56,57,58,59,60,61,62,63,64,65,66,67,68,69,70,71,72,73,74,75,76,77,78,79,80,81,82,83,84,85,86,87,88,89,90,91,92,93,94,95,96,97,98,99,100,101,102,110,111,112,113,114,115,116,117,118,119,120,121,122,123,124,140,141,142,143,144,145,146,147,148,149,150,151,152,153,154,155,156,157,158,159,160,161,162,163,164,16…	56,57,58,59,60,84,85,86,88,89,90,116,117,118,119,122,123,124,126,127,128,166,167,168,199,200,201,213,214,215,240,241,242,243,244,259,260,261,266,267,268,310,311	0	0	0
P22830	P42574	FECH	CASP3	2	0.704434	2qd3_A	2dko_B	2qd3_A_001	2dko_B_002	194,196,200,203,204,226,398,399,401,402,403,411,412,414,415	206,207,208,214,247,248,249,250,251	0	0	0
P16157	P61964	ANK1	WDR5	1	0.704424	3ud1_A	3n0e_A	3ud1_A_002	3n0e_A_002	1,2,3,4,5,6,7,8,9,10,11,12,13,14,15,16,17,18,19,20,21,22,23,24,25,26,27,28,29,30,31,32,33,34,35,36,37,38,39,40,41,42,43,44,45,46,47,48,49,50,51,52,53,54,55,56,57,58,59,60,61,62,63,64,65,66,67,68,69,70,71,72,73,74,75,76,77,78,79,80,81,82,83,84,85,86,87,88,89,90,91,92,93,94,95,96,97,98,99,100,101,102,103,104,105,106,107,108,109,110,111,112,113,114,115,116,117,118,119,120,121,122,123,124,125,126,127…	113,114,115,116,117,118,119,120,121,122,123,124,125,126,127,128,129,146,192,193,194,195,196,208,209,210,211,212,213,214,215,216,217,218,230,231,232,233,234,235,236,237,238,239	0	0	0
P08253	Q9Y3Y4	MMP2	PYGO1	1	0.704237	1ck7_A	2vpd_A	1ck7_A_013	2vpd_A_002	1,2,3,4,5,6,7,8,9,10,11,12,13,14,15,16,17,18,19,20,21,22,23,24,25,26,27,28,29,30,31,32,33,34,35,36,37,38,39,40,41,42,43,44,45,46,47,48,49,50,51,52,53,54,55,56,57,58,59,60,61,62,63,64,65,66,67,68,69,70,71,72,73,74,75,76,77,78,79,80,81,82,83,84,85,86,87,88,89,90,91,92,93,94,95,96,97,98,99,100,101,102,103,104,105,106,107,108,109,110,111,112,113,114,115,116,117,118,119,120,121,122,123,124,125,126,127…	1,2,3,4,5,6,7,8,9,10,11,12,13,14,15,16,17,18,19,20,21,22,23,24,25,26,27,28,29,30,31,32,33,34,35,36,37,38,39,40,41,42,43,44,45,46,47,48,49,50,51,52,53,54,55,56,57,58,59,60,61,62,63,64,65,66,67,68,69,70,71,72,73,74,75,76,77,78,79,80,81,82,83,84,85,86,87,88,89,90,91,92,93,94,95,96,97,98,99,100,101,102,103,104,105,106,107,108,109,110,111,112,113,114,115,116,117,118,119,120,121,122,123,124,125,126,127…	0	0	0
P11498	P13726	PC	F3	1	0.704226	3bg9_B	1ahw_F	3bg9_B_006	1ahw_F_003	1,2,3,4,5,6,7,8,9,10,11,12,13,14,15,16,17,18,19,20,21,22,23,24,25,26,27,28,29,30,31,32,33,34,35,36,37,38,39,40,41,42,43,44,45,46,47,48,49,50,51,52,53,54,55,56,57,58,59,60,61,62,63,64,65,66,67,68,69,70,71,72,73,74,75,76,77,78,79,80,81,82,83,84,85,86,87,88,89,90,91,92,93,94,95,96,97,98,99,100,101,102,103,104,105,106,107,108,109,110,111,112,113,114,115,116,117,118,119,120,121,122,123,124,125,126,127…	12,13,14,15,16,17,87,88,89,90,91,92,93,94,95,96,98,99,100,101,104,105,106,107,108,114,115,168,169,170,171	0	0	0
P25942	P39900	CD40	MMP12	2	0.704216	3qd6_R	3f18_A	3qd6_R_001	3f18_A_002	26,32,33,34,35,36,37,38,39,49,50,51,52,53,54	116,135,138,139,142,147,148,149	0	0	0
P00374	P14921	DHFR	ETS1	1	0.7042	1drf_A	1gvj_A	1drf_A_003	1gvj_A_002	158,159,160,161,162,165,166,167,178,179,180,181	1,2,3,4,5,6,7,8,9,10,11,12,13,14,15,16,17,18,19,20,21,22,23,24,25,26,27,28,29,30,31,32,33,34,35,36,37,38,39,40,41,42,43,44,45,46,47,48,49,50,51,52,53,54,55,56,57,58,59,60,61,62,63,64,65,66,67,68,69,70,71,72,73,74,75,76,77,78,79,80,81,82,83,84,85,86,87,88,89,90,91,92,93,94,95,96,97,98,99,100,101,102,103,104,105,106,107,108,109,110,111,112,113,114,115,116,117,118,119,120,121,122,123,124,125,126,127…	0	0	0
P12319	Q13873	FCER1A	BMPR2	1	0.70419	1rpq_B	3g2f_B	1rpq_B_001	3g2f_B_001	106,107,108,109,112,113,114,115,133	332,333,334,376,377,378,379,382,383,384,387,404,405,408	0	0	0
P00734	Q09161	F2	NCBP1	1	0.704183	4bam_B	1h2t_C	4bam_B_001	1h2t_C_007	43,44,45,46,47,48,49,51,100,101,102,150,190	1,2,3,4,5,6,7,8,9,10,11,12,13,14,15,16,17,18,19,20,21,22,23,24,25,26,27,28,29,30,31,32,33,34,35,36,37,38,39,40,41,42,43,44,45,46,47,48,49,50,51,52,53,54,55,56,57,58,59,60,61,62,63,64,65,66,67,68,69,70,71,72,73,74,75,76,77,78,79,80,81,82,83,84,85,86,87,88,89,90,91,92,93,94,95,96,97,98,99,100,101,102,103,104,105,106,107,108,109,110,111,112,113,114,115,116,117,118,119,120,121,122,123,124,125,126,127…	0	0	0
O75164	P23528	KDM4A	CFL1	1	0.704152	2ybs_A	1q8g_A	2ybs_A_003	1q8g_A_001	148,149,150,151,152,153,154,155,156,157,158,159,160,161,162,163,166,167,168,170,171,172,173,174,175,288,289,290,291,292,293	37,38,39,40,41,42,43,44,45,47,48,49,50,51,77,78,79,80,81,82,109,110,111,112,113,114,115	0	0	0
P00519	P25440	ABL1	BRD2	1	0.704134	2g2f_A	4a9f_C	2g2f_A_002	4a9f_C_002	1,2,3,4,5,6,7,8,9,10,11,12,13,14,15,16,17,18,19,20,21,22,23,24,25,26,27,28,29,30,31,32,33,34,35,36,37,38,39,40,41,42,43,44,45,46,47,48,49,50,51,52,53,54,55,56,57,58,59,60,61,62,63,64,65,66,67,68,69,70,71,72,73,74,75,76,77,78,79,80,81,82,83,84,85,86,87,88,89,90,91,92,93,94,95,96,97,98,99,100,101,102,103,104,105,106,107,108,109,110,111,112,113,114,115,116,117,118,119,120,121,122,123,124,125,126,127…	76,77,78,79,80,81,82,83,84,85,128,129,130,131,132,133,134,135,136	0	0	0
P30405	Q05066	PPIF	SRY	1	0.704034	2bit_X	1j46_A	2bit_X_001	1j46_A_001	72,73,74,82,101,102,103,107,110,111	9,10,11,55,58,59,62	0	0	0
P13746	Q8WLS4	HLA-A	HLA-A	6	0.70402	1q94_A	1hhi_D	1q94_A_003	1hhi_D_005	11,12,13,14,15,16,17,18,19,20,21,73,74,75,76,77,78,79,80,81,82,83,87,88,89,90,91,92,93,94,117,118,119	11,12,13,14,15,16,17,18,19,20,21,73,74,75,76,77,78,79,80,81,82,83,86,87,88,89,90,91,92,93,94,117,118,119	1	1	0
P01892	P13746	HLA-A	HLA-A	6	0.70402	1hhi_D	1q94_A	1hhi_D_005	1q94_A_003	11,12,13,14,15,16,17,18,19,20,21,73,74,75,76,77,78,79,80,81,82,83,86,87,88,89,90,91,92,93,94,117,118,119	11,12,13,14,15,16,17,18,19,20,21,73,74,75,76,77,78,79,80,81,82,83,87,88,89,90,91,92,93,94,117,118,119	1	1	0
P19623	P48736	SRM	PIK3CG	1	0.703891	2o07_A	2chx_A	2o07_A_004	2chx_A_002	221,232,233,260,288,290,295,298,299	61,62,63,64,65,66,67,68,69,70,71,72,73,74,75,76,77,78,79,80,81,82,83,84,85,86,87,88,89,90,91,92,93,94,95,96,97,98,99,100,101,102,103,104,105,106,107,108,109,110,111,112,113,114,115,116,117,118,119,120,121,122,123,124,125,126,127,128,129,130,131,132,133,134,146,147,148,149,150,151,152,153,154,155,156,157,158,166,167,168,169,170,171,172,173,174,195,196,197,198,199,200,201,202,203,204,205,206,207,20…	0	0	0
O15294	Q96DC9	OGT	OTUB2	1	0.703761	3pe4_A	1tff_A	3pe4_A_001	1tff_A_002	1,2,3,4,5,6,7,8,9,10,11,12,13,14,15,16,17,18,19,20,21,22,23,24,25,26,27,28,29,30,31,32,33,34,35,36,37,38,39,40,41,42,43,44,45,46,47,48,49,50,51,52,53,54,55,56,57,58,59,60,61,62,63,64,65,66,67,68,69,70,71,72,73,74,75,76,77,78,79,80,81,82,83,84,85,86,87,88,89,90,91,92,93,94,95,96,97,98,99,100,101,102,103,104,105,106,107,108,109,110,111,112,113,114,115,116,117,118,119,120,121,122,123,124,125,126,127…	47,48,49,50,51,52,174,175,222,223,224,225	0	0	0
P01024	P18887	C3	XRCC1	1	0.703703	3l3o_D	3k77_A	3l3o_D_007	3k77_A_001	21,22,23,24,25,26,27,28,29,30,31,32,33,34,35,36,37,38,39,40,41,42,43,44,45,46,47,48,49,50,51,52,53,54,55,56,57,58,59,60,61,62,63,64,65,66,67,68,69,70,71,72,73,74,75,76,77,78,79,80,81,82,83,84,85,86,87,88,89,90,91,92,93,94,95,96,97,98,99,100,101,102,103,104,105,106,107,108,109,110,111,112,113,114,115,116,117,122,123,124,125,126,127,128,129,130,131,132,133,134,135,136,137,138,139,140,141,142,143,15…	33,34,35,62,63,64,65,66,93,94,95,97,98,99,100,101,102,103,104,105,106,133,134,135,136,137,138,139,140,141,142,143,144	0	0	0
O15294	Q01082	OGT	SPTBN1	1	0.703698	4ay5_D	1bkr_A	4ay5_D_001	1bkr_A_001	497,500,501,510,511,655,656,657,658,681,940	20,21,22,23,24,25,28,29,30,31,32,33,34,35,36,37,55,56,57	0	0	0
Q16740	Q16836	CLPP	HADH	1	0.703559	1tg6_D	3had_A	1tg6_D_002	3had_A_001	80,81,83,84,85,86,87,105,106,107,108	13,128,129,131,152,153,178,180,181,184	0	0	0
P45974	Q13085	USP5	ACACA	1	0.703448	2g45_D	4asi_F	2g45_D_003	4asi_F_004	1,2,3,4,5,6,7,8,9,10,11,12,13,14,15,16,17,18,19,20,21,22,23,24,25,26,27,28,29,30,31,32,33,34,35,36,37,38,39,40,41,42,43,44,45,46,47,48,49,50,51,52,53,54,55,56,57,58,59,60,61,62,63,64,65,66,67,68,69,70,71,72,73,74,75,76,77,78,79,80,81,82,83,84,85,86,87,88,89,90,91,92,93,94,95,96,97,98,99,100,101,102,103,104,105,106,107,108,109,110,111,112,113,114,115,116,117,118,119,120,121,122,123,124,125,126,127…	1652,1653,1656,1934,1995,2014	0	0	0
P08238	P34913	HSP90AB1	EPHX2	1	0.703435	3pry_B	3ans_A	3pry_B_004	3ans_A_004	1,2,3,4,5,6,7,8,9,10,11,12,13,14,15,16,17,18,19,20,21,22,23,24,25,26,27,28,29,30,31,32,33,34,35,36,37,38,39,40,41,42,43,44,45,46,47,48,49,50,51,52,53,54,55,56,57,58,59,60,61,62,63,64,65,66,67,68,69,70,71,72,73,74,75,76,77,78,79,80,81,82,83,84,85,86,87,88,89,90,91,92,93,94,95,96,97,98,99,100,101,102,103,104,105,106,107,108,109,110,111,112,113,114,115,116,117,118,119,120,121,122,123,124,125,126,127…	416,417,418,419,421,422,425,427,428,431	0	0	0
P08236	P50053	GUSB	KHK	2	0.703412	3hn3_D	3nc9_A	3hn3_D_003	3nc9_A_002	24,25,26,27,28,29,30,31,32,33,34,35,36,37,38,39,40,41,42,43,44,45,46,47,48,49,50,51,52,53,54,55,56,57,58,59,60,61,62,63,64,65,66,67,68,69,70,71,72,73,74,75,76,77,78,79,80,81,82,83,84,85,86,87,88,89,90,91,92,93,94,95,96,97,98,99,100,101,102,103,104,105,106,107,108,109,110,111,112,113,114,115,116,117,118,119,120,121,122,123,124,125,126,133,134,135,136,137,138,139,140,141,142,143,144,145,146,147,148…	9,10,11,12,13,14,58,59,60,61,62,63,64,92,93,94,95,96,113,114,115,116,117,118,119,120,121,140,141,142	0	0	0
Q01082	Q13370	SPTBN1	PDE3B	1	0.703336	1aa2_A	1so2_B	1aa2_A_001	1so2_B_004	20,21,22,23,24,25,28,29,30,31,32,33,34,35,36,37,55,56,57	754,762,787,788,789,792,793,794,801,803,804	0	0	0
P09874	Q9UKV8	PARP1	AGO2	1	0.703221	1uk0_A	4f3t_A	1uk0_A_002	4f3t_A_012	177,178,179,180,182,183,184,191,337,338,339	192,193,194,196,236,237,239,257,261,357,360	0	0	0
O15294	P06737	OGT	PYGL	3	0.703217	4ay5_B	2zb2_A	4ay5_B_002	2zb2_A_003	497,500,501,510,511,655,656,657,658,681,940,941	91,93,94,97,98,138,141,144,145,229,230,231,490	0	1	0
P05230	P18031	FGF1	PTPN1	2	0.703175	3bav_B	1xbo_A	3bav_B_001	1xbo_A_002	4,5,6,7,8,12,46,87,95,97,134	73,74,75,78,79,80,204,205,206,208,209,210	0	0	0
P00734	Q16881	F2	TXNRD1	3	0.703149	1shh_B	2cfy_F	1shh_B_002	2cfy_F_005	184,185,186,187,188,189,221,222,223,224	42,43,44,52,53,54,55,117,127,129,145	0	0	0
P00918	P15529	CA2	CD46	1	0.702948	1xev_C	3l89_Q	1xev_C_002	3l89_Q_001	2,3,4,5,6,7,9,10,11,12,13,14,15,16,17,18,19,20,21,129,130,131,132	12,13,15,17,20,24,25,26,27	0	0	0
P06737	P30519	PYGL	HMOX2	1	0.702947	3ddw_A	2rgz_B	3ddw_A_003	2rgz_B_003	91,94,97,98,138,141,144,145,228,229,230,231,490	161,165,187,188,189,192,193,195	0	0	0
P09488	P28161	GSTM1	GSTM2	24	0.702937	1yj6_B	2c4j_A	1yj6_B_001	2c4j_A_003	7,8,9,32,33,34,206,208,209,210,217	8,9,10,33,34,35,207,210,211,217	1	1	0
P08174	Q13332	CD55	PTPRS	1	0.702898	1ok2_A	2yd3_A	1ok2_A_002	2yd3_A_002	72,74,122,123,124,125,126	63,64,65,66,67,71,72,73,74,79,80,81,82,83,85,86,87,88,89,90,91	0	0	0
P02741	P27986	CRP	PIK3R1	1	0.702886	3pvo_B	2iug_A	3pvo_B_002	2iug_A_002	43,44,45,46,47,66,67,68,69,70,71,72,73,85,86,87,88,89,90	68,69,70,71,72,73,74,75,76,77,78,82,83,84,85,86,87,88,93,94,95,96	0	0	0
P11586	Q13564	MTHFD1	NAE1	1	0.702528	1dib_A	3dbh_E	1dib_A_003	3dbh_E_005	220,235,251,252,253,254,256,258,259,270,271	22,23,24,25,26,27,28,29,30,31,32,33,34,35,36,37,38,39,40,41,42,43,44,45,46,47,48,49,50,51,52,53,54,55,56,57,58,59,60,61,62,63,64,65,66,67,68,69,70,71,72,73,74,75,76,77,78,79,80,81,82,83,84,85,86,87,88,89,90,91,92,93,94,95,96,97,98,99,100,101,102,103,104,105,108,109,110,111,112,113,114,115,116,117,118,119,120,121,132,133,134,136,137,138,139,140,141,142,143,144,145,146,147,148,149,150,151,152,153,1…	0	0	0
P27487	P98170	DPP4	XIAP	1	0.702489	2ole_B	3eyl_B	2ole_B_013	3eyl_B_001	222,270,271,272,275,283,285,330,335	274,275,276,277,293,294,295	0	0	1
P04035	P27338	HMGCR	MAOB	2	0.702432	3cd0_A	2byb_A	3cd0_A_001	2byb_A_007	633,634,635,646,648,700	66,69,70,73,466,467,468,469,470,471	0	0	0
P00918	P12004	CA2	PCNA	1	0.702341	3ibi_A	1vym_A	3ibi_A_003	1vym_A_003	3,4,5,6,7,9,10,11,12,13,14,15,16,17,18,19,20,21,200,201,202	63,64,65,66,67,68,69,70,92,93,94,95,96,97,98,99,117,118,119,120,121	0	0	0
P06276	P21980	BCHE	TGM2	3	0.702192	2pm8_A	1kv3_C	2pm8_A_001	1kv3_C_006	240,244,247,248,253,254,255,257,260	241,243,245,252,276,278,515,516,517,556,557,558	0	0	0
P05534	P30481	HLA-A	HLA-B	5	0.702135	4f7m_A	3dx6_A	4f7m_A_004	3dx6_A_002	13,14,15,18,19,20,75,78,79,82,89,91,93	11,12,13,14,15,16,17,18,19,20,21,74,75,76,77,78,79,80,81,82,83,87,88,89,90,91,92,93,94	1	1	0
P49366	Q9UH73	DHPS	EBF1	1	0.70212	1roz_A	3mqi_C	1roz_A_001	3mqi_C_001	85,88,90,92,93,94,95,98,126,269,272,273	1,2,3,4,5,6,7,8,9,10,11,12,13,14,15,16,17,18,19,20,21,22,23,24,25,26,27,28,29,30,31,32,33,34,35,36,37,38,39,40,41,42,43,44,45,46,47,48,49,50,51,52,53,54,55,56,57,58,59,60,61,62,63,64,65,66,67,68,69,70,71,72,73,74,75,76,77,78,79,80,81,82,83,84,85,86,87,88,89,90,91,92,93,94,95,96,97,98,99,100,101,102,103,104,105,106,107,108,109,110,111,112,113,114,115,116,117,118,119,120,121,122,123,124,125,126,127…	0	0	0
O15294	O75582	OGT	RPS6KA5	1	0.702074	4ay5_A	3kn6_B	4ay5_A_001	3kn6_B_004	497,500,501,510,655,656,657,658,681,940,941	1,2,3,4,5,6,7,8,9,10,11,12,13,14,15,16,17,18,19,20,21,22,23,24,25,26,27,28,29,30,31,32,33,34,35,36,37,38,39,40,41,42,43,44,45,46,47,48,49,50,51,52,53,54,55,56,57,58,59,60,61,62,63,64,65,66,67,68,69,70,71,72,73,74,75,76,77,78,79,80,81,82,83,84,85,86,87,88,89,90,91,92,93,94,96,97,98,99,100,101,102,103,104,105,106,107,108,109,110,111,112,113,114,115,116,117,118,119,120,121,122,123,124,125,126,127,12…	0	0	0
P06746	P47712	POLB	PLA2G4A	1	0.702035	3c2k_A	1rlw_A	3c2k_A_002	1rlw_A_003	13,14,15,16,17,18,19,20,21,22,75,76,77,79,80,81,82,83,84,85,86,87,88,89,90	53,54,55,56,58,76,77,78	0	0	0
P02766	P12104	TTR	FABP2	2	0.701994	1zcr_B	1kzx_A	1zcr_B_002	1kzx_A_001	10,11,12,13,14,55,56,57,93,94,103,104,105,106,107,120,121,122,123,124	14,34,36,51,53,56,70,71,72,73,115,126	0	0	0
P29074	Q9Y4K3	PTPN4	TRAF6	1	0.701946	2vph_A	1lb4_A	2vph_A_001	1lb4_A_002	1,2,3,4,5,6,7,8,9,10,11,12,13,14,15,16,17,18,19,20,21,22,23,24,25,26,27,28,29,30,31,32,33,34,35,36,37,38,39,40,41,42,43,44,45,46,47,48,49,50,51,52,53,54,55,56,57,58,59,60,61,62,63,64,65,66,67,68,69,70,71,72,73,74,75,76,77,78,79,80,81,82,83,84,85,86,87,88,89,90,91,92,93,94,95,96,97,98,99,100,101,102,103,104,105,106,107,108,109,110,111,112,113,114,115,116,117,118,119,120,121,122,123,124,125,126,127…	1,2,3,4,5,6,7,8,9,10,11,12,13,14,15,16,17,18,19,20,21,22,23,24,25,26,27,28,29,30,31,32,33,34,35,36,37,38,39,40,41,42,43,44,45,46,47,48,49,50,51,52,53,54,55,56,57,58,59,60,61,62,63,64,65,66,67,68,69,70,71,72,73,74,75,76,77,78,79,80,81,82,83,84,85,86,87,88,89,90,91,92,93,94,95,96,97,98,99,100,101,102,103,104,105,106,107,108,109,110,111,112,113,114,115,116,117,118,119,120,121,122,123,124,125,126,127…	0	0	0
P11086	P60763	PNMT	RAC3	1	0.701865	1n7i_A	2ov2_F	1n7i_A_003	2ov2_F_002	76,100,155,156,157,164,165,166,169,171,173,204	44,45,46,166,170,173,174	0	0	0
P15121	Q05193	AKR1B1	DNM1	1	0.701821	2pzn_A	3zys_A	2pzn_A_002	3zys_A_001	212,213,215,217,220,221,222,224,225,226,227,228,229	37,38,39,40,41,42,43,44,45,46,47,57,58,59,60,61,62,63,64,65,66,67,135,136,137,138,139,140,141,142,238,239,240,241,242,243	0	0	0
O60256	Q9Y233	PRPSAP2	PDE10A	1	0.701702	2ji4_A	3ui7_B	2ji4_A_002	3ui7_B_001	29,30,31,32,33,34,35,36,37,38,60,61,62,63,64,65,66,67,68,69,70,71,72,73,74,75,76,77,78,79,80,81,82,83,84,85,86,87,88,89,90,91,92,93,94,95,96,97,98,99,100,101,102,103,104,105,106,107,108,109,110,111,112,113,114,115,116,117,118,119,120,121,122,123,124,125,126,127,128,129,130,131,132,133,134,135,136,137,138,139,140,141,142,143,144,145,146,147,160,161,162,163,164,165,166,167,168,169,170,171,172,173,2…	1,2,3,4,5,6,7,8,9,10,11,12,13,14,15,16,17,18,19,20,21,22,23,24,25,26,27,28,29,30,31,32,33,34,35,36,37,38,39,40,41,42,43,44,45,46,47,48,49,50,51,52,53,54,55,56,57,58,59,60,61,62,63,64,65,66,67,68,69,70,71,72,73,74,75,76,77,78,79,80,81,82,83,84,85,86,87,88,89,90,91,92,93,94,95,96,97,98,99,100,101,102,103,104,105,106,107,108,109,110,111,112,113,114,115,116,117,118,119,120,121,122,123,124,125,126,127…	0	0	0
P30464	P30481	HLA-B	HLA-B	3	0.701666	1xr9_A	1sys_A	1xr9_A_004	1sys_A_004	7,8,9,10,11,95,96,97,98,99,114,115,116,117,118,119,120,121,122,123	7,8,9,10,11,95,96,97,98,99,114,115,116,117,118,119,120,121,122,123,124,125	1	1	0
P00441	Q9UK53	SOD1	ING1	1	0.701521	2zky_D	2qic_A	2zky_D_001	2qic_A_001	20,21,22,23,24,25,26,27,28,29,30,31,99,100,101	223,224,225,227,238,246,247,249,250,251	0	0	0
P14174	Q9NZJ5	MIF	EIF2AK3	1	0.701497	3l5t_C	4g34_A	3l5t_C_002	4g34_A_003	10,11,12,13,14,15,16,17,18,19,20,40,41,42,43,44,80,81,129	910,911,914,915,918,1075,1076,1077,1078	0	0	0
P00918	P23919	CA2	DTYMK	4	0.701495	3p5a_A	1e9d_A	3p5a_A_001	1e9d_A_002	12,13,14,15,16,17,18,22,23,24,25,26,27,28,29,245,246,247,248,249,250,251,252,253	4,5,6,35,36,90,92,199,203	0	0	0
P00374	P48736	DHFR	PIK3CG	1	0.701488	2w3m_A	3ps6_A	2w3m_A_003	3ps6_A_003	122,125,126,149,150,151,152,155,156	55,56,57,58,59,60,61,62,63,64,65,66,67,68,69,70,71,72,73,74,75,76,77,78,79,80,81,82,83,84,85,86,87,88,89,90,91,92,93,94,95,96,97,98,99,100,101,102,103,104,105,106,107,108,109,110,111,112,113,114,115,116,117,118,119,120,121,122,123,124,125,126,127,128,129,130,131,132,133,134,135,136,146,147,148,149,150,151,152,153,154,155,156,157,158,159,160,161,166,167,168,169,170,171,172,173,174,196,197,198,199,…	0	0	0
P00918	Q13133	CA2	NR1H3	2	0.701465	2x7t_A	3ips_A	2x7t_A_002	3ips_A_002	13,14,17,23,24,245,246,248	1,2,3,4,5,6,7,8,9,10,11,12,13,14,15,16,17,18,19,20,21,22,23,24,25,26,27,28,29,30,31,32,33,34,35,36,37,38,39,40,41,42,43,44,45,46,47,48,49,50,51,52,53,54,55,56,57,58,59,60,61,62,63,64,65,66,67,68,69,70,71,72,73,74,75,76,77,78,79,80,81,82,83,84,85,86,87,88,89,90,91,92,93,94,95,96,97,98,99,100,101,102,103,104,105,106,107,108,109,110,111,112,113,114,115,116,117,118,119,120,121,122,123,124,125,126,127…	0	0	0
P01857	P11387	IGHG1	TOP1	1	0.701327	1fcc_B	1sc7_A	1fcc_B_001	1sc7_A_001	20,21,22,23,24,25,26,27,28,29,30,31,32,33,34,35,36,37,38,39,40,41,42,43,44,45,46,47,48,49,50,51,52,53,54,55,56,57,58,59,60,61,62,63,64,65,66,67,68,69,70,71,72,73,74,75,76,77,78,79,80,81,82,83,84,85,86,87,88,89,90,91,92,93,94,95,96,97,98,99,100,101,102,103,104,105,106,107,108,109,110,111,112,113,114,115,116,117,118,119,120,121,122,123,124,125,126,127,128,129,130,131,132,133,134,135,137,138,139,140…	1,2,3,4,5,6,7,8,9,10,11,12,13,14,15,16,17,18,19,20,21,22,23,24,25,26,27,28,29,30,31,32,33,34,35,36,37,38,39,40,41,42,43,44,45,46,47,48,49,50,51,52,53,54,55,56,57,58,59,60,61,62,63,64,65,66,67,68,69,70,71,72,73,74,75,76,77,78,79,80,81,82,83,84,85,86,87,88,89,90,91,92,93,94,95,96,97,98,99,100,101,102,103,104,105,106,107,108,109,110,111,112,113,114,115,116,117,118,119,120,121,122,123,124,125,126,127…	0	0	0
O14713	P13501	ITGB1BP1	CCL5	1	0.701209	4dx9_G	2vxw_D	4dx9_G_002	2vxw_D_001	60,114,115,116,186,189,190,193	7,8,9,10,11,12,13,27,28,29,30,31,34,39,40,41,47,48,49,50,51,93,94,95,96	0	0	0
P10599	Q16539	TXN	MAPK14	2	0.701196	1erw_A	2zb0_A	1erw_A_001	2zb0_A_004	3,4,5,25,26,27,28,29,30,31,32,33,34,35,36,37,38,39,40,55,56,57,58,59	1,2,3,4,5,6,7,8,9,10,11,12,13,14,15,16,17,18,19,20,21,22,23,24,25,26,27,28,29,30,31,32,33,34,35,36,37,38,39,40,41,42,43,44,45,46,47,48,49,50,51,52,53,54,55,56,57,58,59,60,61,62,63,64,65,66,67,68,69,70,71,72,73,74,75,76,77,78,79,80,81,82,83,84,85,86,87,88,89,90,91,92,93,94,95,96,97,98,99,100,101,102,103,104,105,106,107,108,109,110,111,112,113,114,115,116,117,118,119,120,121,122,123,124,125,126,127…	0	0	0
P05161	Q13469	ISG15	NFATC2	1	0.701173	3rt3_B	1owr_M	3rt3_B_001	1owr_M_001	40,41,42,43,44,45,75,76,77,78,79,80,81,82,83,99,100,101,137,138,139	1,2,3,4,5,6,7,8,9,10,11,12,13,14,15,16,17,18,19,20,21,22,23,24,25,26,27,28,29,30,31,32,33,34,35,36,37,38,39,40,41,42,43,44,45,46,47,48,49,50,51,52,53,54,55,56,57,58,59,60,61,62,63,64,65,66,67,68,69,70,71,72,73,74,75,76,77,78,79,80,81,82,83,84,85,86,87,88,89,90,91,92,93,94,95,96,97,98,99,100,101,102,103,104,105,106,107,108,109,110,111,112,113,114,115,116,117,118,119,120,121,122,123,124,125,126,127…	0	0	0
P03950	P18031	ANG	PTPN1	1	0.701139	1a4y_B	2cm3_A	1a4y_B_001	2cm3_A_003	14,15,16,17,18,19,20,21,23,24,25,26,27,28,29,30,31,32,33,34,81,128	59,60,61,62,92,93,94,95,96,97,98,99,100,101,102,136,137,138,139,140,141,161,162,163,164,165,166	0	0	0
P02788	Q13564	LTF	NAE1	1	0.701061	2bjj_X	3dbr_G	2bjj_X_008	3dbr_G_001	377,378,379,399,464,465,470,484,486,487,497,498,499,504,520,675,676,679,680,681,682	123,124,125,126,142,143,144,145,146,147,148,149,150,151,164,165,166,167,168,169,170,171,189,190,191,192,193,194,195,196,197,198,199,200,201,202,203,204,205,206,207,208,209,210,211,212,213,214,215,216,217,249,250,251,252,292,293,294,301,302,303,304,305,306,401,402,403,404,405,406,407,408,409,410,411,412,413,414,415,416,417,418,419,420,421,422,423,424,425,426,427,428,429,430,431	0	0	0
P07477	P35030	PRSS1	PRSS3	5	0.700945	2ra3_A	4dg4_G	2ra3_A_001	4dg4_G_001	40,41,42,43,56,57,58,59,140,188,189,190,191,192,193,194,195,196,197,212,213,214,215,216,217,219,220,225,226,227,228,229	41,57,190,191,192,193,194,195,213,214,215,216,219,220,226	1	1	1
P17612	P31785	PRKACA	IL2RG	1	0.700838	3ovv_A	3qaz_C	3ovv_A_003	3qaz_C_001	28,29,30,33,34,35,36,37,38,94,95,96,97,98,99,104,105,106,107,108,109,110	51,52,53,54,55,56,84,85,86,87,88,89,90,91,92	0	0	0
P50053	Q16666	KHK	IFI16	1	0.700652	3nbw_A	3rlo_A	3nbw_A_002	3rlo_A_003	35,36,37,38,39,40,41,44,45,46,47,48,49,70,71,72,74,75,76,77,78,79,80,118,119,120,121,122,123,124,125,126,127,128,129,130,131,132,133,134,135,136,137,138,139,140,141,142,143,144,145,146,147,148,149,150,151,185,186,187,188,189,256,257,258,259,260,261,262,263,264,265,266,267,268,269,270,271,272,273,274	1,2,3,4,5,6,7,8,9,10,11,12,13,14,15,16,17,18,19,20,21,22,23,24,25,26,27,28,29,30,31,32,33,34,35,36,37,38,39,40,41,42,43,44,45,46,47,48,49,50,51,52,53,54,55,56,57,58,59,60,61,62,63,64,65,66,67,68,69,70,71,72,73,74,75,76,77,78,79,80,81,82,83,84,85,86,87,88,89,90,91,92,93,94,95,96,97,98,99,100,101,102,103,104,105,106,107,108,109,110,111,112,113,114,115,116,117,118,119,120,121,122,123,124,125,126,127…	0	0	0
P01892	P30443	HLA-A	HLA-A	11	0.700634	3fqt_A	3bo8_A	3fqt_A_005	3bo8_A_003	13,14,15,18,19,20,75,78,79,82,88,89,91,93	13,14,15,16,18,19,20,75,78,79,82,88,89,91,93	1	1	0
P30443	Q8WLS4	HLA-A	HLA-A	11	0.700634	3bo8_A	3fqt_A	3bo8_A_003	3fqt_A_005	13,14,15,16,18,19,20,75,78,79,82,88,89,91,93	13,14,15,18,19,20,75,78,79,82,88,89,91,93	1	1	0
P22894	Q8NBP7	MMP8	PCSK9	1	0.700607	2oy2_F	2p4e_A	2oy2_F_001	2p4e_A_005	158,159,160,161,162,193,194,197,198,201,207,213,214,216,217,218,219,220,222	1,2,3,4,5,6,7,8,9,10,11,12,13,14,15,16,17,18,19,20,21,22,23,24,25,26,27,28,29,30,31,32,33,34,35,36,37,38,39,40,41,42,43,44,45,46,47,48,49,50,51,52,53,54,55,56,57,58,59,60,61,62,63,64,65,66,67,68,69,70,71,72,73,74,75,76,77,78,79,80,81,82,83,84,85,86,87,88,89,90,91,92,93,94,95,96,97,98,99,100,101,102,103,104,105,106,107,108,109,110,111,112,113,114,115,116,117,118,119,120,121,122,123,124,125,126,127…	0	0	0
P23921	P61077	RRM1	UBE2D3	1	0.700605	3hnc_B	3ugb_A	3hnc_B_006	3ugb_A_001	27,28,29,30,31,32,33,34,35,36,37,38,39,40,41,42,43,44,45,46,47,48,49,50,51,52,53,54,55,56,57,58,59,60,61,62,63,64,65,66,67,68,69,70,71,72,73,74,75,76,77,78,79,80,81,82,83,84,85,86,87,88,89,90,91,99,100,101,102,103,104,105,106,107,108,109,110,111,112,116,117,118,119,120,121,128,129,130,131,132,133,134,135,136,137,138,139,140,141,142,143,144,145,146,147,148,149,150,151,152,153,154,155,156,157,158,1…	41,42,43,44,45,46,109,110,111,112,113,114,126,127,128,130,131,132,133,134,135,136	0	0	0
P62937	Q9UNP9	PPIA	PPIE	22	0.70049	1awr_B	3uch_A	1awr_B_001	3uch_A_002	1,2,3,4,5,6,7,8,9,10,11,12,13,14,15,16,17,18,19,20,21,22,23,24,25,26,27,28,29,30,31,32,33,34,35,36,37,38,39,40,41,42,43,44,45,46,47,48,49,50,51,52,53,54,55,56,57,58,59,60,61,62,63,64,65,66,67,68,69,70,71,72,73,74,75,76,77,78,79,80,81,82,83,84,85,86,87,88,89,90,91,92,93,94,95,96,97,98,99,100,101,102,103,104,105,106,107,108,109,110,111,112,113,114,115,116,117,118,119,120,121,122,123,124,125,126,127…	1,2,3,4,5,6,7,8,9,10,11,12,13,14,15,16,17,18,19,20,21,22,23,24,25,26,27,28,29,30,31,32,33,34,35,36,37,38,39,40,41,42,43,44,45,46,47,48,49,50,51,52,53,54,55,56,57,58,59,60,61,62,63,64,65,66,67,68,69,70,71,72,73,74,75,76,77,78,79,80,81,82,83,84,85,86,87,88,89,90,91,92,93,94,95,96,97,98,99,100,101,102,103,104,105,106,107,108,109,110,111,112,113,114,115,116,117,118,119,120,121,122,123,124,125,126,127…	1	1	0
P00734	P68871	F2	HBB	4	0.700407	3b9f_H	1j3y_B	3b9f_H_002	1j3y_B_002	184,185,186,187,188,189,221,222,223,224,225	1,78,79,80,81,82,136	0	0	0
P08581	Q07343	MET	PDE4B	1	0.700395	2uzy_D	3kkt_B	2uzy_D_003	3kkt_B_003	1,2,3,4,5,6,7,8,9,10,11,12,13,14,15,16,17,18,19,20,21,22,23,24,25,26,27,28,29,30,31,32,33,34,35,36,37,38,39,40,41,42,43,44,45,46,47,48,49,50,51,52,53,54,55,56,57,58,59,60,61,62,63,64,65,66,67,68,69,70,71,72,73,74,75,76,77,78,79,80,81,82,83,84,85,86,87,88,89,90,91,92,93,94,95,96,97,98,99,100,101,102,103,104,105,106,107,108,109,110,111,112,113,114,115,116,117,118,119,120,121,122,123,124,125,126,127…	1,2,3,4,5,6,7,8,9,10,11,12,13,14,15,16,17,18,19,20,21,22,23,24,25,26,27,28,29,30,31,32,33,34,35,36,37,38,39,40,41,42,43,44,45,46,47,48,49,50,51,52,53,54,55,56,57,58,59,60,61,62,63,64,65,66,67,68,69,70,71,72,73,74,75,76,77,78,79,80,81,82,83,84,85,86,87,88,89,90,91,92,93,94,95,96,97,98,99,100,101,102,103,104,105,106,107,108,109,110,111,112,113,114,115,116,117,118,119,120,121,122,123,124,125,126,127…	0	0	0
P01112	P04062	HRAS	GBA	1	0.700341	2rgg_A	2v3f_B	2rgg_A_002	2v3f_B_002	5,6,7,39,54,55,56,71,74,75	67,372,436,437,438,442,444,445,446	0	0	0
P15289	Q92859	ARSA	NEO1	1	0.700339	1n2k_A	1x5g_A	1n2k_A_001	1x5g_A_001	29,30,31,67,68,69,70,90,91,92,93,94,122,123,124,125,126,149,150,151,152,153,154,172,173,174,183,184,185,186,187,188,189,190,191,192,193,194,220,228,229,230,231,284,285,286,287,288,289,301,302,303,342,343,344,345,346,347	1,2,3,4,5,6,86,87,88,98,99,100,101,102,103	0	0	0
P00918	P09651	CA2	HNRNPA1	1	0.700295	2ax2_A	1u1k_A	2ax2_A_002	1u1k_A_002	12,13,14,15,16,17,18,22,23,24,25,69,70,71,72,73,74,75,76,77,78,79,80,81,82,83,84,85,86,87,88,89,90,91,92,93,94,95,96,97,98,99,100,101,102,103,104,105,106,107,108,109,122,123,124,125,126,127,128,129,130,175,176,177,178,179,180,181,182,183,184,185,186,187,188,189,190,191,192,193,194,195,196,197,198,199,200,201,202,203,204,205	8,9,10,12,13,14,15,64,65,66,67,68,69,70,87,88,89,127,128,129,147,148,149,150,159,160,161,162,163,164,165,166,197,231,234,236,248,250	0	0	0
P48736	Q01082	PIK3CG	SPTBN1	1	0.70027	3r7r_A	1bkr_A	3r7r_A_002	1bkr_A_001	61,62,63,64,65,66,67,68,69,70,71,72,73,74,75,76,77,78,79,80,81,82,83,84,85,86,87,88,89,90,91,92,93,94,95,96,97,98,99,100,101,102,103,104,105,106,107,108,109,110,111,112,113,114,115,116,117,118,119,120,121,122,123,124,125,126,138,139,140,141,142,143,144,145,146,147,148,149,166,167,168,169,170,171,172,173,174,186,187,188,189,190,191,192,193,194,195,196,197,198,199,200,201,202,203,204,205,206,207,20…	20,21,22,23,24,25,28,29,30,31,32,33,34,35,36,37,55,56,57	0	0	0
P06280	Q9UKV8	GLA	AGO2	1	0.70027	1r47_B	4f3t_A	1r47_B_003	4f3t_A_012	32,34,36,188,191,192,195,196,197,198	192,193,194,196,236,237,239,257,261,357,360	0	0	0
O76074	P11940	PDE5A	PABPC1	1	0.700151	3mf0_B	2x04_B	3mf0_B_001	2x04_B_001	82,83,84,85,86,87,88,89,90,91,92,93,94,95,96,97,98,99,100,101,102,103,104,105,106,107,108,109,110,111,112,113,114,115,116,117,118,119,120,121,123,124,125,126,127,128,129,130,135,136,137,138,139,140,141,142,143,144,145,208,209,210,211,212,213,214,215,216,217,218,219,220,221,222,223,224,225,226,227	1,2,3,4,5,6,7,8,9,10,11,12,13,14,15,16,17,18,19,20,21,22,23,24,25,26,27,28,29,30,31,32,33,34,35,36,37,38,39,40,41,42,43,44,45,46,47,48,49,50,51,52,53,54,55,56,57,58,59,60,61,62,63,64,65,66,67,68,69,70,71,72,73,74,75,76,77,78,79,80,81,82,83,84,85,86,87,88,89,90,91,92,93,94,95,96,97,98,99,100,101,102,103,104,105,106,107,108,109,110,111,112,113,114,115,116,117,118,119,120,121,122,123,124,125,126,127…	0	0	0
P02766	P15531	TTR	NME1	1	0.700129	2b14_B	1ucn_C	2b14_B_001	1ucn_C_001	11,61,64,97,98,99,101,102,103,104,105	2,3,4,32,34,79,142,143,144,147,150,151	0	0	0
P22830	P28482	FECH	MAPK1	1	0.700109	3hcr_B	3sa0_A	3hcr_B_001	3sa0_A_004	1,2,3,4,5,6,7,8,9,10,11,12,13,14,15,16,17,18,19,20,21,22,23,24,25,26,27,28,29,30,31,32,33,34,35,36,37,38,39,40,41,42,43,44,45,46,47,48,49,50,51,52,53,54,55,56,57,58,59,60,61,62,63,64,65,66,67,68,69,70,71,72,73,74,75,76,77,78,79,80,81,82,83,84,85,86,87,88,89,90,91,92,93,94,95,96,97,98,99,100,101,102,103,104,105,106,107,108,109,110,111,112,113,114,115,116,117,118,119,120,121,122,123,124,125,126,127…	45,46,47,48,49,50,51,52,53,54,55,56,57,58,59,60,61,62,63,64,65,66,67,68,69,70,71,72,73,74,75,76,77,78,79,80,81,82,83,84,85,86,87,88,89,90,91,92,93,94,95,96,97,98,99,100,101,102,103,104,114,115,116,117,118,119,120,121,122,123,124,125,126,127,152,153,154,155,156,157,158,159,160,161,162,163,164,165,166,167,168,169,170,171,172,173,174,175,176,177,178,179,180,181,182,183,184,185,186,187,188,189,190,19…	0	0	0
P03951	P15531	F11	NME1	1	0.700091	2f83_A	1ucn_B	2f83_A_002	1ucn_B_001	1,2,3,4,5,6,7,8,9,10,11,12,13,14,15,16,17,18,19,20,21,22,23,24,25,26,27,28,29,30,31,32,33,34,35,36,37,38,39,40,41,42,43,44,45,46,47,48,49,50,51,52,53,54,55,56,57,58,59,60,61,62,63,64,65,66,67,68,69,70,71,72,73,74,75,76,77,78,79,80,81,82,83,84,85,86,87,88,89,90,91,92,93,94,95,96,97,98,99,100,101,102,103,104,105,106,107,108,109,110,111,112,113,114,115,116,117,118,119,120,121,122,123,124,125,126,127…	2,3,32,33,34,79,80,144,147,150,151	0	0	0
P24941	Q10471	CDK2	GALNT2	1	0.700056	1pxp_A	2ffv_A	1pxp_A_002	2ffv_A_003	88,91,92,95,195,199,200,201	75,76,77,78,79,80,81,82,83,84,85,86,87,88,89,90,91,92,93,94,95,96,97,98,99,100,101,102,103,104,105,106,107,108,109,110,111,112,113,114,115,116,117,118,119,120,121,122,123,124,125,126,127,128,129,130,131,132,133,134,135,136,137,138,139,140,141,142,143,144,145,146,147,148,149,150,174,175,176,177,178,179,180,181,182,183,184,185,199,200,201,202,203,204,205,206,207,235,236,237,238,239,240,241,242,243,…	0	0	0
P00918	P02753	CA2	RBP4	1	0.699937	3dbu_A	1brp_A	3dbu_A_002	1brp_A_002	13,14,17,23,24,246,249,250,252	4,9,30,118,128,129,130,132,159,160,161,164	0	0	0
O00602	Q15485	FCN1	FCN2	26	0.699903	2d39_A	2j3u_D	2d39_A_003	2j3u_D_003	130,131,132,141,142,143,144,145,176,177,178,179,180,181,182,183,184,185,186,187,188,189,190,191,192,193	93,104,105,139,140,141,142,143,144,148,149,150,154	1	1	0
Q16853	Q9UJY5	AOC3	GGA1	1	0.699896	1pu4_A	1om9_A	1pu4_A_001	1om9_A_002	84,85,86,87,88,89,90,91,92,93,94,95,96,97,98,99,100,101,102,103,104,105,106,107,108,109,110,111,112,113,114,115,116,117,118,119,120,121,122,123,124,125,126,127,128,129,130,131,132,133,134,135,136,137,138,139,140,141,142,143,144,145,146,147,148,149,150,151,152,153,154,155,156,157,158,159,160,161,162,163,164,165,166,167,168,169,170,171,172,173,174,175,176,186,187,188,189,190,191,192,193,194,195,196…	1,2,3,4,5,6,7,8,9,10,11,12,13,14,15,16,17,18,19,20,21,22,23,24,25,26,27,28,29,30,31,32,33,34,35,36,37,38,39,40,41,42,43,44,45,46,47,48,49,50,51,52,53,54,55,56,57,58,59,60,61,62,63,64,65,66,67,68,69,70,71,72,73,74,75,76,77,78,79,80,81,82,83,84,85,86,87,88,89,90,91,92,93,94,95,96,97,98,99,100,101,102,103,104,105,106,107,108,109,110,111,112,113,114,115,116,117,118,119,120,121,122,123,124,125,126,127…	0	0	0
P02741	P30101	CRP	PDIA3	1	0.699885	3l2y_F	2dmm_A	3l2y_F_002	2dmm_A_002	1,2,22,23,24,25,26,181,182,183,184,185,186,187,188,189,190,191,192	58,59,60,99,100,101,102,103,104,105,106,116,117,118,119,120,121,122,123	0	0	0
P24941	P39900	CDK2	MMP12	3	0.699776	1okw_A	3ehy_A	1okw_A_002	3ehy_A_002	157,158,159,160,161,162,163,168,169,170,171,172,173,174,175,176,177,178,179,180,181,207,208,209,233,234,235,236	116,135,138,139,142,148,149	0	0	0
O15294	P00734	OGT	F2	6	0.699753	4ay5_A	3d49_H	4ay5_A_001	3d49_H_001	497,500,501,510,655,656,657,658,681,940,941	22,23,24,25,26,27,28,69,70,71,117,155	0	0	0
P11413	P15927	G6PD	RPA2	1	0.699743	1qki_H	2pqa_C	1qki_H_006	2pqa_C_003	65,66,67,68,69,70,71,72,73,74,75,76,77,78,79,80,81,82,83,84,85,86,87,88,89,90,91,92,93,94,95,96,97,98,99,100,101,102,103,104,105,106,107,108,109,110,111,112,113,114,115,116,117,118,119,120,121,122,123,124,125,140,141,142,143,144,145,146,147,148,149,179,180,181,182,183,184,185,186,187,188,189,190,191,192,193,194,195,196,197,198,199,200,201,202,203,204,205,206,207,208,209,210,211,212,213,214,215,21…	44,45,46,47,48,68,69,70,71,72,73,74,75	0	0	0
P02042	P68871	HBD	HBB	52	0.699613	1si4_D	1yff_B	1si4_D_001	1yff_B_001	28,31,38,41,42,45,63,66,67,70,71,85,88,91,92,96,98,102,103,106,137,138,141	28,31,38,41,42,45,63,66,67,70,71,85,88,91,92,96,98,102,103,106,137,138,141	1	1	0
P55072	P56817	VCP	BACE1	2	0.699545	3qq7_A	3l5f_B	3qq7_A_001	3l5f_B_001	35,36,37,38,39,66,67,68,69,70,84,85,86,87,88,89,90,91,92,137,138,139,143,144,145,146,147,148,149,150,151,152,153,164,165,166	68,69,70,71,72,73,74,75,76,87,88,89,90,91,92,93,94,95,96,97,98,99,100,101,102,103,104,105,106,107,108,109,110,111,112,113,114,115,116,117,118,119,120,121,122,123,124,125,126,127,128,129,130,131,132,133,134,135,136,137,138,139,140,141,142,143,144,145,146,147,148,149,150,151,152,153,170,171,172,173,174,175,176,177,178,215,216,217,218,219,220,221,222,223,239,240,241,242,243,244,245,246,247,248,249,2…	0	0	0
P02794	P05231	FTH1	IL6	2	0.699529	3es3_A	1p9m_B	3es3_A_001	1p9m_B_005	53,54,55,57,58,59,60,61,62,63,64,65,66,106,107,108,139,140,141,142,143,144,145,146,147,148	90,91,92,93,94,95,96,97,98,99,100,137,138,139,140,141,142,143,144,145,146	0	0	0
P49137	Q9NXV2	MAPKAPK2	KCTD5	1	0.699481	3a2c_L	3dry_E	3a2c_L_003	3dry_E_001	49,50,51,52,53,54,55,56,108,109,110,119,120,121,122,123,124	42,43,44,45,46,47,48,58,59,60,83,84,85,86,87,88,89,90,91	0	0	0
P00734	Q9NUX5	F2	POT1	1	0.699453	1hai_H	3kjo_A	1hai_H_002	3kjo_A_004	184,185,186,187,188,189,221,222,223,224,225	31,32,75,163,242,243,271,272	0	0	0
P49137	Q13464	MAPKAPK2	ROCK1	1	0.699452	2pzy_A	2v55_A	2pzy_A_003	2v55_A_002	289,290,291,292,293,294,334,335,336,337,340	35,39,67,70,71,72,73,74,144,145,146	1	1	0
P14598	Q9NWT6	NCF1	HIF1AN	1	0.699396	1uec_A	1h2l_A	1uec_A_001	1h2l_A_004	19,20,21,22,23,24,25,26,27,28,29,30,31,32,33,34,35,36,37,38,39,40,41,42,43,44,45,46,47,48,49,50,51,52,53,54,55,56,57,58,59,60,61,62,63,64,65,66,67,68,69,70,71,72,73,74,75,76,77,78,79,80,81,82,83,84,85,86,87,88,89,90,91,92,93,94,95,96,97,98,99,100,101,102,103,104,105,106,107,108,109,110,111,112,113,114,115,116,117,118,119,120,121,122,123,124,125,126,127,128,129,130,131,132,133,134,135,136,137,141,…	17,18,19,20,26,44,213,266,267,269	0	0	0
P26010	P52732	ITGB7	KIF11	1	0.69938	3v4v_D	3k5e_B	3v4v_D_001	3k5e_B_004	85,86,87,88,89,90,91,92,93,94,95,96,97,98,99,100,101,102,103,104,105,106,107,108,109,110,111,112,113,114,115,116,117,118,119,120,121,122,123,124,125,126,127,128,129,130,131,132,133,134,135,136,137,138,139,140,141,142,143,161,162,163,164,165,166,167,168,227,228,229,230,231,232,233,234,235,236,237,238,239,240,241,242,243,244,245,246,247,248,249,250,251,252,253,254,255,256,257,258,259,260,261,262,26…	96,97,98,99,100,101,102,103,104,105,106,107,108,109,110,111,112,113,114,115,116,117,118,119,120,121,122,123,124,125,126,127,128,129,130,131,161,162,163,164,224,225,226,227,228,229,230,231,232,233,234,235,236,237,238,239,240,241,242,243,244,245,246,247,248,249	0	0	0
P02679	Q14116	FGG	IL18	1	0.699231	2hlo_C	4eee_D	2hlo_C_002	4eee_D_001	179,213,214,215,216,217,218,226,227,228,229,232	14,15,16,18,127,128,134,147,148	0	0	0
P05106	Q9Y5X1	ITGB3	SNX9	1	0.699204	2vc2_B	3dyt_A	2vc2_B_001	3dyt_A_006	296,299,300,304,305,306,325,326,327,328	1,2,3,4,5,6,7,8,9,10,11,12,13,14,15,16,17,18,19,20,21,22,23,24,25,26,27,28,29,30,31,32,33,34,35,36,37,38,39,40,41,42,43,44,45,46,47,48,49,50,51,52,53,54,55,56,57,58,59,60,61,62,63,64,65,66,67,68,69,70,71,72,73,74,75,76,77,78,79,80,81,82,83,84,85,86,87,88,89,90,91,92,93,94,95,96,97,98,99,100,101,102,103,104,105,106,107,108,109,110,111,112,113,114,115,116,117,118,119,120,121,122,123,124,125,126,127…	0	0	0
O15294	P30685	OGT	HLA-B	1	0.699177	4ay5_A	2ak4_F	4ay5_A_001	2ak4_F_004	497,500,501,510,655,656,657,658,681,940,941	1,2,3,4,5,6,7,8,9,10,11,12,13,14,15,16,17,18,19,20,21,22,23,24,25,26,27,28,29,30,31,32,33,34,35,36,37,38,39,40,41,42,43,44,45,46,47,48,49,50,51,52,53,54,55,56,57,58,59,60,61,62,63,64,65,66,67,68,69,70,71,72,73,74,75,76,77,78,79,80,81,82,83,84,85,86,87,88,89,90,91,92,93,94,95,96,97,98,99,100,101,102,103,104,105,106,107,108,109,110,111,112,113,114,115,116,117,118,119,120,121,122,123,124,125,126,127…	0	0	0
C5MK56	O15294	HLA-B	OGT	1	0.699177	2ak4_F	4ay5_A	2ak4_F_004	4ay5_A_001	1,2,3,4,5,6,7,8,9,10,11,12,13,14,15,16,17,18,19,20,21,22,23,24,25,26,27,28,29,30,31,32,33,34,35,36,37,38,39,40,41,42,43,44,45,46,47,48,49,50,51,52,53,54,55,56,57,58,59,60,61,62,63,64,65,66,67,68,69,70,71,72,73,74,75,76,77,78,79,80,81,82,83,84,85,86,87,88,89,90,91,92,93,94,95,96,97,98,99,100,101,102,103,104,105,106,107,108,109,110,111,112,113,114,115,116,117,118,119,120,121,122,123,124,125,126,127…	497,500,501,510,655,656,657,658,681,940,941	0	0	0
Q16539	Q92900	MAPK14	UPF1	1	0.699169	2i0h_A	2wjv_B	2i0h_A_005	2wjv_B_002	13,14,16,18,29,30,32,33,36,37,38,39	1,2,3,4,5,6,7,8,9,10,11,12,13,14,15,16,17,18,19,20,21,22,23,24,25,26,27,28,29,30,31,32,33,34,35,36,37,38,39,40,41,42,43,44,45,46,47,48,49,50,51,52,53,54,55,56,57,58,59,60,61,62,63,64,65,66,67,68,69,70,71,72,73,74,75,76,77,78,79,80,81,82,83,84,85,86,87,88,89,90,91,92,93,94,95,96,97,98,99,100,101,102,103,104,105,106,107,108,109,110,111,112,113,114,115,116,117,118,119,120,121,122,123,124,125,126,127…	0	0	0
P04035	P50226	HMGCR	SULT1A2	1	0.699075	2r4f_A	1z29_A	2r4f_A_002	1z29_A_003	596,597,601,604,605,674,675,676,677	8,23,86,87,147,148,244,246,247	0	0	0
P04818	P06276	TYMS	BCHE	1	0.699063	1hvy_B	3o9m_B	1hvy_B_002	3o9m_B_001	93,94,95,96,97,100,141,148,149,150,151,152,153,154	7,8,9,10,11,31,32,33,34,35,46,47,48,49,50,51,172,173,174,175,176,177,178,179,180,181,182	0	0	0
P04745	P04746	AMY1A	AMY2A	62	0.699005	3blp_X	1hny_A	3blp_X_001	1hny_A_002	58,59,62,63,101,151,162,163,165,195,197,198,200,201,233,234,235,299,300,305,306	58,59,62,63,101,151,162,163,165,195,197,198,200,201,233,235,299,300,305,307	1	1	0
O43157	P42262	PLXNB1	GRIA2	1	0.698955	3sua_F	3rnn_B	3sua_F_002	3rnn_B_001	1,2,3,4,5,6,7,8,9,10,11,12,13,14,15,16,17,18,19,20,21,22,23,24,25,26,27,28,29,30,31,32,33,34,35,36,37,38,39,40,41,42,43,44,45,46,47,48,49,50,51,52,53,54,55,56,57,58,59,60,61,62,63,64,65,66,67,68,69,70,71,72,73,74,75,76,77,78,79,80,81,82,83,84,85,86,87,88,89,90,91,92,93,94,95,96,97,98,99,100,101,102,103,104,105,106,107,108,109,110,111,112,113,114,115,116,117,118,119,120,121,122,123,124,125,126,127…	12,13,14,60,61,62,88,89,90,91,92,95,96,97,136,137,138,139,140,141,142,143,144,145,173,174,175,189,190,191,192,193,194,195,196,197,219,220,221	0	0	0
P40337	Q15782	VHL	CHI3L2	1	0.698949	1lm8_V	4ay1_J	1lm8_V_001	4ay1_J_002	122,123,124,125,126,127,128,162,163,164,165,166,167,168,169,171,172,173,174,175,176,187,188,189,190,191,192,193,214,216,227	318,319,320,323,324,340,344	0	0	0
P12931	P15559	SRC	NQO1	1	0.698948	2bdf_A	2f1o_A	2bdf_A_003	2f1o_A_003	431,432,435,436,476,501,502,503	1,2,3,32,34,211,212,213,214,215,216	0	0	0
P68871	Q08499	HBB	PDE4D	2	0.698712	1k0y_B	2fm0_C	1k0y_B_002	2fm0_C_004	201,278,280,281,282,336,339,340	129,176,177,178,181,182,183,184,185,190	0	0	0
P00480	P05107	OTC	ITGB2	1	0.698638	1fvo_A	3k72_D	1fvo_A_001	3k72_D_008	34,35,36,37,38,39,54,55,56,58,59,60,61,62,63,64,65,66,67,68,69,70,71,72,73,74,75,76,77,78,79,80,81,82,83,84,85,86,87,88,89,90,91,92,93,94,95,96,97,98,99,100,101,102,103,104,105,106,107,108,109,110,111,112,113,114,115,116,117,118,119,120,121,122,123,124,136,137,138,139,140,141,142,143,144,195,196,197,198,199,200,201,202,203,204,205,206,207,208,209,210,211,212,213,214,215,216,217,218,219,220,221,22…	26,27,28,29,30,31,32,33,35,36,37,38,39,40,71,72,73,74,75,76,77,78,79,80,81,82,83,84,85,86,87,88,89,90,91,92,93,94,95,96,97,98,99,100,101,102,103,104,105,106,107,108,109,110,111,112,113,114,115,116,117,118,119,120,121,122,123,124,125,140,141,142,143,144,145,146,147,148,195,196,197,198,199,200,201,202,203,204,205,206,207,208,209,210,211,212,213,214,215,216,217,218,219,220,221,222,223,224,225,226,22…	0	0	0
P15529	P50616	CD46	TOB1	1	0.698622	3l89_Q	2d5r_B	3l89_Q_001	2d5r_B_001	12,13,15,17,20,24,25,26,27	28,29,30,31,32,33,34,35,36,37,38,40,41,42,48,49,50,51,52,53,54,55,56,57,58,142	0	0	0
O75643	P04062	SNRNP200	GBA	1	0.698603	4f91_B	2v3f_B	4f91_B_010	2v3f_B_002	503,504,505,653,654,678,681,685,687,850,853,882,883,884,885	67,372,436,437,438,442,444,445,446	0	0	0
P01850	P31946	TRBC1	YWHAB	1	0.698573	3ffc_E	2c23_A	3ffc_E_001	2c23_A_001	14,132,133,134,238,239,240,241	51,52,53,54,55,56,57,58,59,60,61,62,63,64,65,66,67,68,69,70,71,72,73,74,75,76,77,78,79,80,81,82,83,84,85,86,87,88,89,90,91,101,102,103,104,105,106,107,144,145,146,147,148,149,150,151,152,153,154,155,156,157,158,159,160,161,162,163,164,165,166,167,168,169,170	0	0	0
P00797	P42574	REN	CASP3	3	0.698569	3g70_B	2xyh_B	3g70_B_003	2xyh_B_001	250,251,252,253,254,255,301,302	206,207,208,214,248,249,250	0	0	1
P49366	Q06124	DHPS	PTPN11	1	0.698543	1rqd_A	3tkz_A	1rqd_A_001	3tkz_A_001	85,88,90,92,93,94,95,98,126,268,269,272,273	25,26,27,28,29,44,45,46,47,48,49,93,94,95,96,97,98,99,100	0	0	0
P06737	P18054	PYGL	ALOX12	1	0.698519	1em6_B	3d3l_A	1em6_B_001	3d3l_A_006	91,93,94,97,98,138,141,142,144,145,228,229,230,231,490	391,392,394,605,610,612,658,659,660,662	0	0	0
P18031	P49841	PTPN1	GSK3B	4	0.698357	3zv2_A	4ach_A	3zv2_A_001	4ach_A_004	47,48,49,50,67,68,69,82,83,84,85,86,87,212,213,214,215,216,217,218,219,220,221,222,223,224,256,257,258,259,260,261,262,263	66,67,68,69,70,71,72,73,74,75,76,77,78,79,80,81,82,83,84,85,86,87,88,89,90,91,92,93,94,95,96,97,98,99,100,101,102,103,104,114,115,116,117,118,119,120,121,175,176,177,178,179,180,181,182,183,184,185,186,187,188,189,190,191,192,193,194,195,196,197,198,199,200,201,202,203	0	0	0
P48551	P55075	IFNAR2	FGF8	1	0.698357	1n6u_A	2fdb_M	1n6u_A_001	2fdb_M_003	13,14,15,16,17,18,96,97,98,99,100,101,103,104,105,106,107	43,44,45,46,47,48,49,50,51,89,90,91,92,93,94,95	0	0	0
P06746	Q9Y275	POLB	TNFSF13B	2	0.698249	2pxi_A	1otz_7	2pxi_A_001	1otz_7_001	33,34,35,36,37,38,39,40,41,42,43,44,45,46,47,48,49,50,51,52,53,54,55,56,57,58,59,60,61,62,63,64,65,66,67,68,69,70,71,72,73,74,75,76,77,78,79,80,81,82,83,84,85,86,87,88,89,90,91,92,93,94,95,96,97,98,99,100,101,102,103,104,105,106,107,113,114,115,116,117,118,119,120,121,122,123,143,144,145,146,147,148,149,150,151,152,153,154,155,156,157,158,159,160,161,162,163,164,165,166,167,168,169,170,171,172,17…	50,51,52,53,54,55,56,57,58,59,60,61,62,63,64,65,66,67,68,69,70,71,72,73,74,75,76,77,78,79,80,81,82,83,84,85,86,87,88,89,90,91,92,93,94,95,96,97,98,99,100,101,102,103,104,105,106,107,108,109,110,111,112,113,114,124,125,126,127,128,129,130,131,132,133,134,135,136,137,138,139,140,176,177,178,179,180,181,182,183,184,185,186,187,188,189,190,191,192,193,194,195,196,197,198,199,200,201,202,203,204,205,2…	0	0	0
P21589	Q02078	NT5E	MEF2A	1	0.698183	4h1y_P	1egw_C	4h1y_P_001	1egw_C_002	42,43,50,51,54,316,321,324,325,328	2,3,5,6,7,10,11,12,15,16,17,18,19,20,21,22,23,24,25,85,86,87,88	0	0	0
O00408	P00734	PDE2A	F2	2	0.698146	3ibj_A	1c5n_H	3ibj_A_001	1c5n_H_001	1,2,3,4,5,6,7,8,9,10,11,12,13,14,15,16,17,18,19,20,21,22,23,24,25,26,27,28,29,30,31,32,33,34,35,36,37,38,39,40,41,42,43,44,45,46,47,48,49,50,51,52,53,54,55,56,57,58,59,60,61,62,63,64,65,66,67,68,69,70,71,72,73,74,75,76,77,78,79,80,81,82,83,84,85,86,87,88,89,90,91,92,93,94,95,96,97,98,99,100,101,102,103,104,105,106,107,108,109,110,111,112,113,114,115,116,117,118,119,120,121,122,123,124,125,126,127…	184,185,186,187,188,189,221,222,223,224,225	0	0	0
O75164	P11362	KDM4A	FGFR1	1	0.698091	2vd7_B	3ky2_A	2vd7_B_005	3ky2_A_005	25,26,27,146,147,148,152,153,154	1,2,3,4,5,6,7,8,9,10,11,12,13,14,15,16,17,18,19,20,21,22,23,24,25,26,27,28,29,30,31,32,33,34,35,36,37,38,39,40,41,42,43,44,45,46,47,48,49,50,51,52,53,54,55,56,57,58,59,60,61,62,63,64,65,66,67,68,69,70,71,72,73,74,75,76,77,78,79,80,81,82,83,84,85,86,87,88,89,90,91,92,93,94,95,96,97,98,99,100,101,102,103,104,105,106,107,108,109,110,111,112,113,114,115,116,117,118,119,120,121,122,123,124,125,126,127…	0	0	0
P39900	Q7Z4W1	MMP12	DCXR	1	0.697984	3uvc_A	1wnt_C	3uvc_A_002	1wnt_C_004	135,138,139,142,149,310	71,72,74,75,76,77,117,118,121,122,125	0	0	0
O15294	Q9NY33	OGT	DPP3	1	0.697935	4ay5_A	3t6j_A	4ay5_A_001	3t6j_A_001	497,500,501,510,655,656,657,658,681,940,941	35,38,39,42,676,677,678,702,703,704,705,706	0	0	0
P00918	P29350	CA2	PTPN6	2	0.697923	3m67_A	4gs0_B	3m67_A_002	4gs0_B_001	12,13,14,15,16,17,18,22,23,24,25,79,80,81,82,83,84,85,86,87,88,89,90,91,92,93,94,95,96,97,98,99,100,101,102,103,104,105,106,107,108,109,110,111,112,113,114,115,116,117,118,119,132,133,134,135,136,137,138,194,195,196,197,198,199,200,201,202,203,204,205,206,207,208,209,210,211,212,213,214	309,311,469,472,476,481,482,483,486,487	0	0	0
O15294	P48736	OGT	PIK3CG	3	0.69786	4ay5_B	3r7q_A	4ay5_B_002	3r7q_A_003	497,500,501,510,511,655,656,657,658,681,940,941	44,45,46,47,48,49,50,51,52,53,54,55,56,57,58,59,60,61,62,63,64,65,66,67,68,69,70,71,72,73,74,75,76,77,78,79,80,81,82,83,84,85,86,87,88,89,90,91,92,93,94,95,96,97,98,99,100,101,102,103,104,105,106,107,108,109,110,111,112,113,114,115,116,117,118,119,120,121,122,123,124,125,126,127,128,129,130,131,132,133,134,135,136,137,138,139,140,141,142,143,144,145,146,147,148,149,150,151,152,153,154,155,156,157…	0	1	0
P06737	P14735	PYGL	IDE	1	0.697748	1exv_B	2g49_B	1exv_B_001	2g49_B_012	91,93,94,97,98,141,144,145,229,230,231,490	192,195,196,197,308,675,676,677,680,786	0	0	0
P15374	P84243	UCHL3	H3F3A	1	0.697615	1xd3_A	4h9s_B	1xd3_A_002	4h9s_B_002	58,89,92,93,95,166,168,169,186	99,102,103,106,128,131,132,133	0	0	0
P33764	Q9H0U4	S100A3	RAB1B	1	0.697583	3nsi_A	4i1o_G	3nsi_A_001	4i1o_G_001	30,31,32,33,34,35,53,54,55,56,57,58,59,60,61,62,63,64,65,66,69,70,71,73,74,75,76,77,78,79,80,81,82,84,85,86,98,99	22,23,25,26,34,36,38,39,40,44,46,63,202	0	0	0
P02671	Q14116	FGA	IL18	1	0.697583	2hlo_D	4eee_B	2hlo_D_001	4eee_B_001	59,60,61,62,63,64,65,66,67,68,69,70,71,72,73,74,75,76,77,78,79,80,81,82,83,84,85,86,87,88,89,90,91,92,113,114,115,116,117,136,137,138,139,140,141,142,155,156,157,158,159,160,161,162,163,164,165,166,167,168,169,170,171,172,173,174,175,176,177,178,179,180,181,182,183,184	58,96,102,104,116,117,118,121	0	0	0
P00918	Q9BY41	CA2	HDAC8	3	0.697556	2hoc_A	3f06_A	2hoc_A_003	3f06_A_001	3,4,5,6,10,11,15,16,18,19,20	18,19,20,24,25,38,41,42,135,136,137,138	0	0	0
P30530	Q06187	AXL	BTK	1	0.697519	2c5d_D	3piy_A	2c5d_D_001	3piy_A_001	58,59,60,61,62,63,67,68,69,70,71,72,73,74,75,76,77,92,93,94,95,96	1,2,3,4,5,6,7,8,9,10,11,12,13,14,15,16,17,18,19,20,21,22,23,24,25,26,27,28,29,30,31,32,33,34,35,36,37,38,39,40,41,42,43,44,45,46,47,48,49,50,51,52,53,54,55,56,57,58,59,60,61,62,63,64,65,66,67,68,69,70,71,72,73,74,75,76,77,78,79,80,81,82,83,84,85,86,87,88,89,90,91,92,93,94,95,96,97,98,99,100,101,102,103,104,105,106,107,108,109,110,111,112,113,114,115,116,117,118,119,120,121,122,123,124,125,126,127…	1	0	1
P12319	P56817	FCER1A	BACE1	1	0.697332	1rpq_B	3rth_A	1rpq_B_001	3rth_A_003	106,107,108,109,112,113,114,115,133	1,2,3,4,5,6,7,8,9,10,11,12,13,14,15,16,17,18,19,20,21,22,23,24,25,26,27,28,29,30,31,32,33,34,35,36,37,38,39,40,41,42,43,44,45,46,47,48,49,50,51,52,53,54,55,56,57,58,59,60,61,62,63,64,65,66,67,68,69,70,71,72,73,74,75,76,77,78,79,80,81,82,83,84,85,86,87,88,89,90,91,92,93,94,95,96,97,98,99,100,101,102,103,104,105,106,107,108,109,110,111,112,113,114,115,116,117,118,119,120,121,122,123,124,125,126,127…	0	0	0
P30481	Q8WLS4	HLA-B	HLA-A	6	0.697257	3kpr_A	2v2x_A	3kpr_A_002	2v2x_A_003	11,12,13,14,15,16,17,18,19,20,21,73,74,75,76,77,78,79,80,81,82,83,87,88,89,90,91,92,93,94	11,12,13,14,15,16,17,18,19,20,21,73,74,75,76,77,78,79,80,81,82,83,87,88,89,90,91,92,93,94,117,118,119	1	1	0
P01892	P30481	HLA-A	HLA-B	6	0.697257	2v2x_A	3kpr_A	2v2x_A_003	3kpr_A_002	11,12,13,14,15,16,17,18,19,20,21,73,74,75,76,77,78,79,80,81,82,83,87,88,89,90,91,92,93,94,117,118,119	11,12,13,14,15,16,17,18,19,20,21,73,74,75,76,77,78,79,80,81,82,83,87,88,89,90,91,92,93,94	1	1	0
P24752	P29373	ACAT1	CRABP2	1	0.697202	2ib9_A	3cwk_A	2ib9_A_002	3cwk_A_002	63,64,95,97,98,99,155,158,159	97,98,99,102,103,104,105,106,107	0	0	0
P02649	P02768	APOE	ALB	1	0.697201	1le2_A	2vuf_B	1le2_A_003	2vuf_B_005	24,26,27,74,156,159,160,163	26,30,66,67,70,99,248,249,252	0	0	0
O60701	P20718	UGDH	GZMH	1	0.697153	2qg4_E	4gaw_C	2qg4_E_001	4gaw_C_002	19,129,159,160,161,162,163,171,172,175,177,178,179,199	131,132,133,161,162,164,175,180,181,182,226	0	0	0
P04746	P24941	AMY2A	CDK2	2	0.697139	3baw_A	1h24_C	3baw_A_003	1h24_C_001	267,301,302,303,304,305,309,310,311,312,314,316,317,346,348,351,352,353	9,10,11,12,13,14,15,16,17,18,19,20,29,30,31,32,33,34,46,47,48,49,50,51,52,63,64,65,79,80,81,82,83,84,85,86,87,88,89,90,126,127,128,130,131,132,133,134,135,143,144,145,146,147,148,149,304,305,306,307,308	0	0	0
P26368	Q92854	U2AF2	SEMA4D	1	0.696964	3vag_B	1olz_A	3vag_B_002	1olz_A_005	143,144,145,146,147,231,233,286,308	1,2,3,4,5,6,7,8,9,10,11,12,13,14,15,16,17,18,19,20,21,22,23,24,25,26,27,28,29,30,31,32,33,34,35,36,37,38,39,40,41,42,43,44,45,46,47,48,49,50,51,52,53,54,55,56,57,58,59,60,61,62,63,64,65,66,67,68,69,70,71,72,73,74,75,76,77,78,79,80,81,82,83,84,85,86,87,88,89,90,91,92,93,94,95,96,97,98,99,100,101,102,103,104,105,106,107,108,109,110,111,112,113,114,115,116,117,118,119,120,121,122,123,124,125,126,127…	0	0	0
P02786	Q13464	TFRC	ROCK1	3	0.696773	1de4_I	3ndm_C	1de4_I_006	3ndm_C_010	648,651,652,655,746,747,750,755,756	17,18,19,20,21,22,25,26,27,28,29,61,62,63,64,65,66,67,68,69,70,71,72,73,74,75,76,77,78,79,80,81,82,83,84,85,86,87,88,89,90,91,92,93,94,95,96,97,98,99,100,101,102,103,104,105,106,121,122,123,124,125,126,127,128,129,130,167,168,169,170,171,172,173,174,175,176,177,178,179,180,181,182,183,184,185,186,187,188,189,190,191,192,193	0	0	0
P01854	P69905	IGHE	HBA1	2	0.696765	1f6a_D	1yhe_C	1f6a_D_002	1yhe_C_002	376,381,382,383,404,405,406,409,416	95,98,99,102,126,129,130,133	0	0	0
O15247	O15294	CLIC2	OGT	1	0.696665	2r5g_A	4ay5_A	2r5g_A_001	4ay5_A_001	105,154,156,157,158,171,175,176,177	497,500,501,510,655,656,657,658,681,940,941	0	0	0
P27338	P61769	MAOB	B2M	1	0.696581	4a79_A	1qse_B	4a79_A_005	1qse_B_003	1,2,3,4,5,6,7,8,9,10,11,12,13,14,15,16,17,18,19,20,21,22,23,24,25,26,27,28,29,30,31,32,33,34,35,36,37,38,39,40,41,42,43,44,45,46,47,48,49,50,51,52,53,54,55,56,57,58,59,60,61,62,63,64,65,66,67,68,69,70,71,72,73,74,75,76,77,78,79,80,81,82,83,84,85,86,87,88,89,90,91,92,93,94,95,96,97,98,99,100,101,102,103,104,105,106,107,108,109,110,111,112,113,114,115,116,117,118,119,120,121,122,123,124,125,126,127…	8,9,10,11,12,13,14,15,16,94,95,96,97,98,99	0	0	0
P01116	P50120	KRAS	RBP2	1	0.69656	4epy_A	4ede_B	4epy_A_002	4ede_B_001	96,97,98,106,107,108,109,110,111,112,136,137,138,139,140,141,161,162,163,164,165,166,167,168,169	60,61,62,72,73,74,75,76,201	0	0	0
P03989	P05534	HLA-B	HLA-A	12	0.696532	3czf_A	4f7m_A	3czf_A_003	4f7m_A_004	13,14,15,16,18,19,20,75,78,79,82,89,91	13,14,15,18,19,20,75,78,79,82,89,91,93	1	1	0
Q16576	Q99828	RBBP7	CIB1	1	0.696437	3cfv_A	1y1a_A	3cfv_A_007	1y1a_A_003	169,170,206,208,209,210,211,212,213,214,215,216	104,105,106,107,108,109,173,174,175,176,177,178,179,180,181,182,183,184,185	0	0	0
P05230	P56817	FGF1	BACE1	3	0.69643	1nzk_C	4djy_B	1nzk_C_001	4djy_B_001	1,2,3,4,5,6,7,8,9,10,11,12,13,14,15,16,17,18,19,20,21,22,23,24,25,26,27,28,29,30,31,32,33,34,35,36,37,38,39,40,41,42,43,44,45,46,50,51,52,53,54,85,86,87,88,89,99,100,101,102,103,104,119,120,121,122,123,124,125,126,127,128,129,130,131,132,133,134,135,136,137,138,139,140,141,142,143,144,145,146,147,148,149,150,151,152,153,154	68,69,70,71,72,73,74,75,76,87,88,89,90,91,92,93,94,95,96,97,98,99,100,101,102,103,104,105,106,107,108,109,110,111,112,113,114,115,116,117,118,119,120,121,122,123,124,125,126,127,128,129,130,131,132,133,150,151,152,153,154,155,156,215,216,217,218,219,220,221,222,223,224,225,226,227,228,229,230,231,232,233,234,235,236,237,238,239,240,241,242,243,244,245,246,247,248,249,250,251,252,253,254,255	0	0	0
P06280	P61769	GLA	B2M	2	0.696304	3lxa_A	3dxa_B	3lxa_A_001	3dxa_B_001	32,33,34,35,36,37,187,188,189,190,191,192,193,194,195,196,197,198,199,200,201,221,222,223,224,225	72,73,74,75,76,77,78,79,93,94,95,96,97,98	0	0	0
P01009	P30519	SERPINA1	HMOX2	1	0.696237	3cwm_A	2qpp_B	3cwm_A_004	2qpp_B_002	175,176,177,298,300,330,331,332	100,101,102,103,104,105,107,108,185,188,189,190,191	0	0	0
Q53HP3	Q5JP69		C2	2	0.696212	2odp_A	2odq_A	2odp_A_002	2odq_A_004	453,454,455,461,462,463,473,501,502,503,504,507,508,509,510,598,599,600,601,602	453,454,455,461,462,463,473,501,502,503,507,508,509,510,556,599,600,601,602	1	1	0
P48736	Q16853	PIK3CG	AOC3	3	0.696148	4anw_A	1us1_B	4anw_A_001	1us1_B_002	1,2,3,4,5,6,7,8,9,10,11,12,13,14,15,16,17,18,19,20,21,22,23,24,25,26,27,28,29,30,31,32,33,34,35,36,37,38,39,40,41,42,43,44,45,46,47,48,49,50,51,52,53,54,55,56,57,58,59,60,61,62,63,64,65,66,67,68,69,70,71,72,73,74,75,76,77,78,79,80,81,82,83,84,85,86,87,88,89,90,91,92,93,94,95,96,97,98,99,100,101,102,103,104,105,106,107,108,109,110,111,112,113,114,115,116,117,118,119,120,121,122,123,124,125,126,127…	68,69,70,71,72,73,74,75,76,77,78,79,80,81,82,83,84,85,86,87,88,89,90,91,92,93,94,95,96,97,98,99,100,101,102,103,104,105,106,107,108,109,110,111,112,113,114,115,116,117,118,119,120,121,122,123,124,125,126,127,128,129,130,131,132,133,134,135,136,137,138,139,140,141,142,143,144,145,146,147,148,149,150,151,152,153,154,155,156,157,158,159,160,161,162,163,164,165,166,167,168,169,170,171,172,173,174,175…	0	0	0
P25054	Q16853	APC	AOC3	1	0.696078	3qhe_A	1pu4_A	3qhe_A_001	1pu4_A_001	1,2,3,4,5,6,7,8,9,10,11,12,13,14,15,16,17,18,19,20,21,22,23,24,25,26,27,28,29,30,31,32,33,34,35,36,37,38,39,40,41,42,43,44,45,46,47,48,49,50,51,52,53,54,55,56,57,58,59,60,61,62,63,64,65,66,67,68,69,70,71,72,73,74,75,76,77,78,79,80,81,82,83,84,85,86,87,88,89,90,91,92,93,94,95,96,97,98,99,100,101,102,103,104,105,106,107,108,109,110,111,112,113,114,115,116,117,118,119,120,121,122,123,124,125,126,127…	84,85,86,87,88,89,90,91,92,93,94,95,96,97,98,99,100,101,102,103,104,105,106,107,108,109,110,111,112,113,114,115,116,117,118,119,120,121,122,123,124,125,126,127,128,129,130,131,132,133,134,135,136,137,138,139,140,141,142,143,144,145,146,147,148,149,150,151,152,153,154,155,156,157,158,159,160,161,162,163,164,165,166,167,168,169,170,171,172,173,174,175,176,186,187,188,189,190,191,192,193,194,195,196…	0	0	0
P35247	Q9UJY5	SFTPD	GGA1	1	0.696057	2ria_A	1py1_A	2ria_A_001	1py1_A_002	1,2,3,4,5,6,7,8,9,10,11,12,13,14,15,16,17,18,19,20,21,22,23,24,25,26,27,28,29,30,31,32,33,34,35,36,37,38,39,40,41,42,43,44,45,46,47,48,49,50,51,52,53,54,55,56,57,58,59,60,61,62,63,64,65,66,67,68,69,70,71,72,73,74,75,76,77,78,79,80,81,82,83,84,85,86,87,88,89,90,91,92,93,94,95,96,97,98,99,100,101,102,103,104,105,106,107,108,109,110,111,112,113,114,115,116,117,118,119,120,121,122,123,124,125,126,127…	97,98,99,100,101,103,104,105,108,109,110,111,112,113,114,115,116,117,142,143,144,145,146,147	0	0	0
P00918	P09603	CA2	CSF1	1	0.696046	2hnc_A	3uf2_F	2hnc_A_001	3uf2_F_003	13,14,17,23,24,246,249,250	35,36,56,59,60,63,64,100	0	0	0
P49903	P51570	SEPHS1	GALK1	1	0.695777	3fd6_A	1wuu_A	3fd6_A_003	1wuu_A_004	202,239,243,246,349,350,352,375,376,377	5,6,7,8,58,59,379,380,381,382	0	0	0
P00390	P02766	GSR	TTR	1	0.695733	1k4q_A	1u21_B	1k4q_A_004	1u21_B_001	365,366,381,382,390,391,429,430,431,451	11,61,64,65,97,98,99,102,103,104,105	0	0	0
P01857	P61769	IGHG1	B2M	1	0.695677	2rcj_G	1eey_E	2rcj_G_001	1eey_E_001	1,2,3,4,5,6,7,9,10,11,12,13,14,16,17,18,19,20,21,22,23,24,25,26,28,29,30,31,32,33,34,35,36,46,47,48,50,51,52,53,57,58,59,61,62,63,64,65,66,67,68,69,70,71,72,73,74,77,78,79,81,82,83,84,85,86,87,88,89,90,91,92,94,96,97,98,99,100,102,103,104,105,106,107	25,39,40,41,42,43,44,45,76,77,78,79,80,81,91,92,93,94,95,96,104	1	1	0
Q00341	Q9NY33	HDLBP	DPP3	1	0.695669	2cte_A	3t6j_A	2cte_A_002	3t6j_A_001	26,27,29,30,85,88,90,92	35,38,39,42,676,677,678,702,703,704,705,706	0	0	0
P00709	P24941	LALBA	CDK2	1	0.69557	3b0o_B	2uzb_C	3b0o_B_001	2uzb_C_002	33,49,54,103,104,105,106	55,56,57,58,59,64,65,66	0	0	0
Q14353	Q9NZM3	GAMT	ITSN2	1	0.695459	3orh_A	1j3t_A	3orh_A_001	1j3t_A_001	41,42,46,135,136,137,138,147,169,170,171,172,4000	10,11,12,64,65,66,67	0	0	0
P62158	Q14353	CALM1	GAMT	1	0.695459	1sk6_D	3orh_A	1sk6_D_001	3orh_A_001	14,15,16,17,18,19,20,21,22,23,24,25,26,27,28,30,31,32,33,34,35,36,62,63,64	41,42,46,135,136,137,138,147,169,170,171,172,4000	0	0	0
O60701	P24941	UGDH	CDK2	1	0.695442	3khu_D	4eoq_C	3khu_D_001	4eoq_C_002	18,19,20,158,159,160,161,162,163,164,170,171,172,173,174,175,176,177,178,179,180,198,199,200,201,202,203	8,10,82,83,84,85,86,89,301	0	0	0
O00204	P49888	SULT2B1	SULT1E1	3	0.695334	1q22_A	1g3m_A	1q22_A_003	1g3m_A_001	70,71,72,73,74,75,147,155,210,246,249,272,273,274,275,276,277	47,48,49,50,51,52,129,137,192,226,227,228,231,254,255,256,257,258,259	1	1	0
P23284	P45877	PPIB	PPIC	2	0.695327	3ici_B	2esl_B	3ici_B_001	2esl_B_002	63,68,69,71,109,110,121,130,134	88,89,90,93,94,95,96,97,98,115,116,133,134,135,136,137,145,146,147,148,155,156,157,159,160,161	1	1	0
P00918	P08254	CA2	MMP3	2	0.695246	3sap_A	1ciz_A	3sap_A_002	1ciz_A_002	4,5,6,7,8,9,10,11,12,61,62,63,64,65,117,118,119,120,121,122,123,124,125,126,127,128,129,130,131,132,133,134,135,136,137,169,170,171,224,225,226,227,228,229,230,231,232,233,234,235	112,115,116,119,187,188,189,194,196,229	0	0	0
P04637	Q93088	TP53	BHMT	1	0.695186	3ts8_A	1lt8_A	3ts8_A_002	1lt8_A_003	112,113,114,115,116,117,118,121,122,123,124,125,126,127,132,133,134,140,141,142,143,144,145	45,46,47,77,78,79,80,82,96,99	0	0	0
P19367	Q9GZU7	HK1	CTDSP1	1	0.695154	1hkb_A	3l0c_A	1hkb_A_001	3l0c_A_003	1,2,3,4,5,6,7,8,9,10,11,12,13,14,15,16,17,18,19,20,21,22,23,24,25,26,27,28,29,30,31,32,33,34,35,36,37,38,39,40,41,42,43,44,45,46,47,48,49,50,51,52,53,54,55,56,57,58,59,60,61,62,63,64,65,66,67,68,69,70,71,72,73,74,75,76,77,78,79,80,81,82,83,84,85,86,87,88,89,90,91,92,93,94,95,96,97,98,99,100,101,102,103,104,105,106,107,108,109,110,111,112,113,114,115,116,117,118,119,120,121,122,123,124,125,126,127…	80,81,82,83,84,86,87,88,89,90,91,92,93,146,147,148,195,196,197,198,199,200,201,202,203	0	0	0
P61769	Q9Y6M4	B2M	CSNK1G3	2	0.695058	1uxs_B	4hgl_A	1uxs_B_003	4hgl_A_001	72,73,74,75,76,77,78,79,94,95,96,97,98	161,188,207,208,209,210,211,220,224,225,226	0	0	0
O15382	Q9UN36	BCAT2	NDRG2	1	0.695033	1kt8_A	2xmr_B	1kt8_A_005	2xmr_B_002	40,42,58,59,60,61,149,160,162	159,160,230,231,232,259,260,263	0	0	0
P06737	Q9H814	PYGL	PHAX	1	0.694977	1l5s_B	2xc7_A	1l5s_B_004	2xc7_A_001	90,91,92,93,94,95,96,97,98,99,124,125,126,127,128,129,130,131,132,133,134,135,136,137,138,139,140,141,142,143,144,145,146,162,163,164,165,166,227,228,229,230,231,232,255,256,257,258,259,260,261,262	38,41,42,45,77,78,79,80	0	0	0
O14732	P15309	IMPA2	ACPP	1	0.694952	2fvz_B	1nd6_C	2fvz_B_001	1nd6_C_002	171,172,173,174,175,176,181,182,183,184,185,186,187,188,189,190,191,222,223,224,225,226,227	2220,2266,2267,2268,2311,2312,2326,2327,2330	0	0	0
P18465	Q92859	HLA-B	NEO1	1	0.69491	2bvq_A	1x5g_A	2bvq_A_002	1x5g_A_001	9,10,11,12,13,14,15,16,17,18,19,20,21,22,23,24,25,26,27,28,29,30,31,32,33,34,35,36,37,38,39,40,41,42,43,44,45,46,47,48,49,50,51,52,53,54,55,56,57,58,59,60,61,62,63,64,65,66,67,68,69,70,71,72,73,74,75,76,77,78,79,80,81,82,83,84,85,86,87,88,89,90,91,92,93,94,95,96,97,98,99,100,101,102,103,104,105,106,107,108,109,110,111,112,113,114,115,119,120,121,122,123,124,125,126,127,128,129,130,131,132,133,134…	1,2,3,4,5,6,86,87,88,98,99,100,101,102,103	0	1	0
P03372	Q05066	ESR1	SRY	1	0.694883	1gwr_B	1j46_A	1gwr_B_003	1j46_A_001	329,330,331,332,333,337,345,407,408	9,10,11,55,58,59,62	0	0	0
P42858	P56817	HTT	BACE1	1	0.694514	3iov_A	3lhg_A	3iov_A_007	3lhg_A_003	1,2,3,4,5,6,7,8,9,10,11,12,13,14,15,16,17,18,19,20,21,22,23,24,25,26,27,28,29,30,31,32,33,34,35,36,37,38,39,40,41,42,43,44,45,46,47,48,49,50,51,52,53,54,55,56,57,58,59,60,61,62,63,64,65,66,67,68,69,70,71,72,73,74,75,76,77,78,79,80,81,82,83,84,85,86,87,88,89,90,91,92,93,94,95,96,97,98,99,100,101,102,103,104,105,106,107,108,109,110,111,112,113,114,115,116,117,118,119,120,121,122,123,124,125,126,127…	1,2,3,4,5,6,7,8,9,10,11,12,13,14,15,16,17,18,19,20,21,22,23,24,25,26,27,28,29,30,31,32,33,34,35,36,37,38,39,40,41,42,43,44,45,46,47,48,49,50,51,52,53,54,55,56,57,58,59,60,61,62,63,64,65,66,67,68,69,70,71,72,73,74,75,76,77,78,79,80,81,82,83,84,85,86,87,88,89,90,91,92,93,94,95,96,97,98,99,100,101,102,103,104,105,106,107,108,109,110,111,112,113,114,115,116,117,118,119,120,121,122,123,124,125,126,127…	0	0	0
P12004	P63010	PCNA	AP2B1	1	0.694482	3p87_D	1e42_A	3p87_D_004	1e42_A_002	128,129,130,131,132,133,134,135,136,137,225,226,227,228,229,235,236,237,238,239,240,241,247,248,249,250	705,706,731,732,733,823,826,870,871,872	0	0	0
P00918	P35052	CA2	GPC1	2	0.69448	3t5z_A	4ad7_A	3t5z_A_001	4ad7_A_005	12,13,14,15,16,17,18,22,23,24,25,80,81,82,83,84,85,86,87,88,89,90,91,92,93,94,95,96,97,98,99,100,101,102,103,104,105,106,107,108,109,110,111,112,113,114,115,116,117,118,119,120,133,134,135,136,137,138,139,140,141,196,197,198,199,200,201,202,203,204,205,206,207,208,209,210,211,212,213,214,215,216,217,218,219,220,221,222,223,224,225,226	29,30,31,32,34,35,53,68,261,262,263	0	0	0
O15530	O60701	PDPK1	UGDH	1	0.694461	2pe0_A	3prj_B	2pe0_A_002	3prj_B_001	204,205,206,244,245,248,249,250,253,259,263,264,267	18,19,20,128,129,130,158,159,160,161,162,163,164,170,171,172,173,174,175,176,177,178,179,180,198,199,200,201,202,203,204	0	0	0
P00918	Q15831	CA2	STK11	1	0.69445	3l14_A	2wtk_C	3l14_A_003	2wtk_C_003	12,13,14,15,16,17,18,22,23,24,25,26,27,28,29,202,203,204,245,246,247,248,249,250,251,252,253	147,148,149,150,249,250,277,278,282,317	0	0	0
P30304	P30305	CDC25A	CDC25B	1	0.694382	1c25_A	1ymk_A	1c25_A_003	1ymk_A_003	84,85,86,87,88,89,90,91,92,93,94,95,96,97,98,99,100,101,102,103,104,105,106,107,108,109,110,111,112,113,114,115,116,117,118,119,120,121,122,123,124,125,126,127,128,129,130,131,132,133,134,135,136,137,138,139,140,141,142,143,144,145,146,147,148,149,150,151,152,153,154,155,156,157,158,159,160,161,162,163,164,165,166,167,168,169,170,171,172,173,174,175,176,177,178,179,180,181,182,183,184,185,186,187…	1,2,3,4,5,6,7,8,9,10,11,12,13,14,15,16,17,18,19,20,21,22,23,24,25,26,27,28,29,30,31,32,33,34,35,36,37,38,39,40,41,42,43,44,45,46,47,48,49,50,51,52,53,54,55,56,57,58,59,60,61,62,63,64,65,66,67,68,69,70,71,72,73,74,75,76,77,78,79,80,81,82,83,84,85,86,87,88,89,90,91,92,93,94,95,96,97,98,99,100,101,102,103,104,105,106,107,108,109,110,111,112,113,114,115,116,117,118,119,120,121,122,123,124,125,126,127…	1	1	1
P00734	P23467	F2	PTPRB	2	0.694305	1d6w_A	2i3u_A	1d6w_A_004	2i3u_A_001	14,18,19,20,157,158,159,186	1,2,3,4,5,6,7,8,9,10,11,12,13,14,15,16,17,18,19,20,21,22,23,24,25,26,27,28,29,30,31,32,33,34,35,36,37,38,39,40,41,42,43,44,45,46,47,48,49,50,51,52,53,54,55,56,57,58,59,60,61,62,63,64,65,66,67,68,69,70,71,72,73,74,75,76,77,78,79,80,81,82,83,84,85,86,87,88,89,90,91,92,93,94,95,96,97,98,99,100,101,102,103,104,105,106,107,108,109,110,111,112,113,114,115,116,117,118,119,120,121,122,123,124,125,126,127…	0	0	0
P00734	P09237	F2	MMP7	1	0.694217	1a4w_H	1mmq_A	1a4w_H_001	1mmq_A_002	22,23,24,25,26,27,28,69,70,71,117,155	214,232,233,234,235,242,243,244,247,248,249,251	0	0	1
P23284	P62937	PPIB	PPIA	29	0.694212	1cyn_A	1cwj_A	1cyn_A_001	1cwj_A_001	63,68,69,71,109,110,121,130,134	55,60,61,63,101,113,122,126	1	1	1
Q08499	Q13162	PDE4D	PRDX4	1	0.694198	3sl4_C	3tks_C	3sl4_C_004	3tks_C_001	87,88,89,90,91,92,93,94,95,128,129,130,175,176,177,178,179,180,181,182,183,184,185,186,187,188,189	51,52,53,54,55,115,116,117,139,140,141,142,143,144,145,146,147,148	0	0	0
P38398	Q8NBP7	BRCA1	PCSK9	1	0.694053	3pxd_A	3sqo_A	3pxd_A_002	3sqo_A_003	1,2,3,4,5,6,7,8,9,10,11,12,13,14,15,16,17,18,19,20,21,22,23,24,25,26,27,28,29,30,31,32,33,34,35,36,37,38,39,40,41,42,43,44,45,46,47,48,49,50,51,52,53,54,55,56,57,58,59,60,61,62,63,64,65,66,67,68,69,70,71,72,73,74,75,76,77,78,79,80,81,82,83,84,85,86,87,88,89,90,91,92,93,94,95,96,97,98,99,100,101,102,103,104,105,106,107,108,109,110,111,112,113,114,115,116,117,118,119,120,121,122,123,124,125,126,127…	1,2,3,4,5,6,7,8,9,10,11,12,13,14,15,16,17,18,19,20,21,22,23,24,25,26,27,28,29,30,31,32,33,34,35,36,37,38,39,40,41,42,43,44,45,46,47,48,49,50,51,52,53,54,55,56,57,58,59,60,61,62,63,64,65,66,67,68,69,70,71,72,73,74,75,76,77,78,79,80,81,82,83,84,85,86,87,88,89,90,91,92,93,94,95,96,97,98,99,100,101,102,103,104,105,106,107,108,109,110,111,112,113,114,115,116,117,118,119,120,121,122,123,124,125,126,127…	0	0	0
P69905	Q9NWZ3	HBA1	IRAK4	1	0.693974	1hgb_A	2oic_C	1hgb_A_002	2oic_C_002	23,26,27,30,49,50,51,52,55,56	371,397,398,400,401,404,437,439	0	0	0
P30414	Q08499	NKTR	PDE4D	2	0.693948	2he9_B	3g4k_A	2he9_B_002	3g4k_A_003	63,64,65,81,163,164,165,166,167,168,169	452,455,456,457,465,466,467,471	0	0	0
P61964	Q9UH73	WDR5	EBF1	1	0.693722	4esg_A	3mqi_C	4esg_A_001	3mqi_C_001	192,193,194,195,196,208,209,210,211,212,213,214,215,216,217,218,230,231,232,233,234,235,236,238,239,240,241,242	1,2,3,4,5,6,7,8,9,10,11,12,13,14,15,16,17,18,19,20,21,22,23,24,25,26,27,28,29,30,31,32,33,34,35,36,37,38,39,40,41,42,43,44,45,46,47,48,49,50,51,52,53,54,55,56,57,58,59,60,61,62,63,64,65,66,67,68,69,70,71,72,73,74,75,76,77,78,79,80,81,82,83,84,85,86,87,88,89,90,91,92,93,94,95,96,97,98,99,100,101,102,103,104,105,106,107,108,109,110,111,112,113,114,115,116,117,118,119,120,121,122,123,124,125,126,127…	0	0	0
Q8IV48	Q9NZN5	ERI1	ARHGEF12	1	0.693721	1zbu_D	1x86_C	1zbu_D_001	1x86_C_001	260,263,264,267,268,284,305,306,308,310,314,316	1,2,3,4,5,6,7,8,9,10,11,12,13,14,15,16,17,18,19,20,21,22,23,24,25,26,27,28,29,30,31,32,33,34,35,36,37,38,39,40,41,42,43,44,45,46,47,48,49,50,51,52,53,54,55,56,57,58,59,60,61,62,63,64,65,66,67,68,69,70,71,72,73,74,75,76,77,78,79,80,81,82,83,84,85,86,87,88,89,90,91,92,93,94,95,96,97,98,99,100,101,102,103,104,105,106,107,108,109,110,111,112,113,114,115,116,117,118,119,120,121,122,123,124,125,126,127…	0	0	0
P23141	P49137	CES1	MAPKAPK2	1	0.693675	1mx9_B	2pzy_C	1mx9_B_002	2pzy_C_002	2267,2301,2302,2303,2305,2307,2314,2315,2316,2317	75,100,103,104,185,208,209,210,211	0	0	0
P02787	Q4KMG0	TF	CDON	1	0.693631	1b3e_A	3n1q_D	1b3e_A_002	3n1q_D_001	4,5,22,23,24,25,26,27,28,29,30,31,32,33,34,35,36,37,38	1,2,3,4,5,6,7,8,9,10,11,12,13,14,15,16,17,18,19,20,21,22,23,24,25,26,27,28,29,30,31,32,33,34,35,36,37,38,39,40,41,42,43,44,45,46,47,48,49,50,51,52,53,54,55,56,57,58,59,60,61,62,63,64,65,66,67,68,69,70,71,72,73,74,75,76,77,78,79,80,81,82,83,84,85,86,87,88,89,90,91,92,93,94,95,96,97,98,99,100,101,102,103,104,105,106,107,108,109,110,111,112,113,114,115,116,117,118,119,120,121,122,123,124,125,126,127…	0	0	0
P02741	P12931	CRP	SRC	1	0.693546	1gnh_H	1o4o_A	1gnh_H_003	1o4o_A_001	1,2,21,22,23,24,25,26,182,183,184,185,186,187,188,189,190,191,192	14,34,36,37,38,44,60,62	0	0	0
Q06124	Q13162	PTPN11	PRDX4	1	0.693477	3tkz_A	3tks_D	3tkz_A_001	3tks_D_001	25,26,27,28,29,44,45,46,47,48,49,93,94,95,96,97,98,99,100	51,52,53,54,55,115,116,117,139,140,141,142,143,144,145,146,147,148	0	0	0
P23368	Q15436	ME2	SEC23A	2	0.693461	1pj2_B	3egx_A	1pj2_B_006	3egx_A_015	1123,1131,1132,1133,1134,1161,1174,1176,1178,1179,1180,1181,1200,1201,1202	1,2,3,4,5,6,7,8,9,10,11,12,13,14,15,16,17,18,19,20,21,22,23,24,25,26,27,28,29,30,31,32,33,34,35,36,37,38,39,40,41,42,43,44,45,46,47,48,49,50,51,52,53,54,55,56,57,58,59,60,61,62,63,64,65,66,67,68,69,70,71,72,73,74,75,76,77,78,79,80,81,82,83,84,85,86,87,88,89,90,91,92,93,94,95,96,97,98,99,100,101,102,103,104,105,106,107,108,109,110,111,112,113,114,115,116,117,118,119,120,121,122,123,124,125,126,127…	0	0	0
P01854	Q13257	IGHE	MAD2L1	1	0.693425	4ezm_C	3gmh_G	4ezm_C_001	3gmh_G_003	342,343,345,348,349,410,435,436,471,473,529	37,38,39,40,41,42,43,44,45,46,47,48,49,50,51,52,53,54,55,56,57,58,59,60,61,62,63,64,65,66,67,68,69,70,71,72,73,74,75,76,77,78,79,80,81,82,83,84,85,86,87,88,89,90,91,92,93,98,99,100,101,102,103,104,105,106,107,108,130,131,132,133,134,135,136,137,138,139,140,141,142,143,144,145,146,147,148,149,150,151,152,153,154,155,156,157,158,159,160,161,162,163,164,165,166,167,168,169,170,171,172,173,174	0	0	0
P06737	Q8IZA0	PYGL	KIAA0319L	2	0.693202	3ddw_B	2yrl_A	3ddw_B_004	2yrl_A_001	91,93,94,97,98,138,141,144,145,228,229,230,231,490	5,6,8,32,33,34,35,79,81,83	0	0	0
P06746	Q16531	POLB	DDB1	1	0.693177	3rjh_A	2b5m_A	3rjh_A_001	2b5m_A_008	9,10,11,12,13,14,15,16,17,18,19,20,21,22,23,24,25,26,27,28,29,30,31,32,33,34,35,36,37,38,39,40,41,42,43,44,45,46,47,48,49,50,51,52,53,54,55,56,57,58,59,60,61,62,63,64,65,66,67,68,69,70,71,72,73,74,75,76,77,78,79,80,81,82,83,84,85,86,87,88,89,90,91,92,93,94,95,96,97,98,99,100,101,102,103,104,105,106,107,108,109,110,111,112,113,114,115,116,117,118,119,120,121,122,123,124,125,129,130,131,132,133,134…	1,2,3,4,5,6,7,8,9,10,11,12,13,14,15,16,17,18,19,20,21,22,23,24,25,26,27,28,29,30,31,32,33,34,35,36,37,38,39,40,41,42,43,44,45,46,47,48,49,50,51,52,53,54,55,56,57,58,59,60,61,62,63,64,65,66,67,68,69,70,71,72,73,74,75,76,77,78,79,80,81,82,83,84,85,86,87,88,89,90,91,92,93,94,95,96,97,98,99,100,101,102,103,104,105,106,107,108,109,110,111,112,113,114,115,116,117,118,119,120,121,122,123,124,125,126,127…	0	0	0
O15294	Q8NB78	OGT	KDM1B	1	0.693112	1w3b_A	4gus_A	1w3b_A_001	4gus_A_004	13,14,15,16,17,18,19,20,21,32,33,34,35,36,37,38,39,40,41,42,43,44,45,46,47,48,49,50,51	438,440,461,462,463,465,467,480,484,538,539,542,543,545,546,547,558,559,560,561,562,563,567,568,571,572,680,696,698,767,768,769,770,779,800,801,802,803,804,806,901	0	0	0
P00734	P69905	F2	HBA1	3	0.693004	1lhg_H	1yhe_C	1lhg_H_002	1yhe_C_002	183,184,185,186,187,188,189,221,222,223,224,225,226	95,98,99,102,126,129,130,133	0	0	0
Q13576	Q9BPU6	IQGAP2	DPYSL5	1	0.692937	4eza_B	4b92_B	4eza_B_002	4b92_B_002	2,4,6,35,36,37,44,92,93,95	66,68,73,100,158,160,163,191,246,247,297,325,327	0	0	0
P16581	P48736	SELE	PIK3CG	1	0.69279	1g1t_A	3r7q_A	1g1t_A_001	3r7q_A_002	29,30,62,65,67,68,70,72,73	55,56,57,58,59,60,61,62,63,64,65,66,67,68,69,70,71,72,73,74,75,76,77,78,79,80,81,82,83,84,85,86,87,88,89,90,91,92,93,94,95,96,97,98,99,100,101,102,103,104,105,106,107,108,109,110,111,112,113,114,115,116,117,118,119,120,121,122,123,124,125,126,127,128,138,139,140,141,142,143,144,145,146,147,148,149,150,166,167,168,169,170,171,172,173,174,185,186,187,188,189,190,191,192,193,194,195,196,197,198,199,…	0	0	0
P16083	Q04760	NQO2	GLO1	1	0.692681	2qwx_B	1qip_A	2qwx_B_002	1qip_A_003	113,116,117,120,126,174,175,178,179	34,35,36,37,38,80,81,82,83,84,85,86,87,88,89,90,91,92,109,113,114,115,116,117,118,123,124,125,161,162,163,164,165,166,167,168	0	0	0
P08684	Q9Y253	CYP3A4	POLH	2	0.692659	2j0d_B	3si8_A	2j0d_B_004	3si8_A_005	30,33,34,38,39,40,41,42,43,73,75	16,17,18,19,20,21,22,23,24,25,26,27,28,29,30,31,32,33,34,35,36,37,38,39,40,41,42,43,44,45,46,47,48,49,50,51,52,53,54,55,56,57,58,59,60,61,62,63,64,65,66,67,68,69,70,71,72,73,74,75,76,77,78,79,80,81,82,83,84,85,86,87,88,89,90,91,92,93,94,95,96,97,98,99,100,101,102,103,104,105,109,110,111,112,113,114,115,116,117,118,119,120,121,122,133,134,135,136,137,138,139,140,141,142,143,144,145,146,147,148,149…	0	0	0
P00918	P31785	CA2	IL2RG	4	0.6926	3dbu_A	3qaz_g	3dbu_A_003	3qaz_g_001	4,5,6,10,11,12,15,16,18,19,20	51,52,53,54,55,56,57,84,85,86,87,88,89,90,91,92	0	0	0
P02794	Q16531	FTH1	DDB1	2	0.692386	3erz_C	4a0k_C	3erz_C_003	4a0k_C_003	29,33,89,90,93,102,103,106	1,2,3,4,5,6,7,8,9,10,11,12,13,14,15,16,17,18,19,20,21,22,23,24,25,26,27,28,29,30,31,32,33,34,35,36,37,38,39,40,41,42,43,44,45,46,47,48,49,50,51,52,53,54,55,56,57,58,59,60,61,62,63,64,65,66,67,68,69,70,71,72,73,74,75,76,77,78,79,80,81,82,83,84,85,86,87,88,89,90,91,92,93,94,95,96,97,98,99,100,101,102,103,104,105,106,107,108,109,110,111,112,113,114,115,116,117,118,119,120,121,122,123,124,125,126,127…	0	0	0
P04275	P61769	VWF	B2M	1	0.692355	1ijb_A	1c16_H	1ijb_A_003	1c16_H_003	1,2,3,4,5,6,7,8,9,10,11,12,13,14,15,16,17,18,19,20,21,22,23,24,25,26,27,28,29,30,31,32,33,34,35,36,37,38,39,40,41,42,43,44,45,46,47,48,49,50,51,52,53,54,55,56,57,58,59,60,61,62,63,64,65,66,67,68,69,70,71,72,73,74,75,76,77,78,79,80,81,82,83,84,85,86,87,88,89,90,91,92,93,94,95,96,97,98,99,100,101,102,103,104,105,106,107,108,109,110,111,112,113,114,115,116,117,118,119,120,121,122,123,124,125,126,127…	71,72,73,74,75,76,77,78,79,93,94,95,96,97,98	0	0	0
P04035	Q09028	HMGCR	RBBP4	1	0.692332	2q6b_B	2xu7_A	2q6b_B_003	2xu7_A_006	478,479,481,482,495,528,529	119,120,121,122,123,151,152,153,155,156,157,158,159,160,161,162,163,164,165,166,167,168,169,170	0	0	0
O60942	P00734	RNGTT	F2	1	0.692259	3s24_F	1dm4_B	3s24_F_002	1dm4_B_001	8,9,10,11,12,13,14,15,16,17,18,19,20,21,22,23,24,25,26,27,28,29,30,31,32,33,34,35,36,37,38,39,40,41,42,43,44,45,46,47,48,49,50,51,52,53,54,55,56,57,58,59,60,61,62,63,64,65,66,67,68,69,70,71,72,73,74,75,76,77,78,79,80,81,82,83,84,85,86,87,88,89,90,91,92,93,94,95,96,97,98,99,100,101,102,103,104,105,106,107,108,109,110,111,112,113,114,115,116,117,118,119,120,121,122,123,124,125,126,127,128,129,130,1…	183,184,185,186,187,188,189,221,222,223,224,225,226	0	0	0
Q16539	Q16853	MAPK14	AOC3	1	0.69223	2i0h_A	1pu4_A	2i0h_A_005	1pu4_A_001	13,14,16,18,29,30,32,33,36,37,38,39	84,85,86,87,88,89,90,91,92,93,94,95,96,97,98,99,100,101,102,103,104,105,106,107,108,109,110,111,112,113,114,115,116,117,118,119,120,121,122,123,124,125,126,127,128,129,130,131,132,133,134,135,136,137,138,139,140,141,142,143,144,145,146,147,148,149,150,151,152,153,154,155,156,157,158,159,160,161,162,163,164,165,166,167,168,169,170,171,172,173,174,175,176,186,187,188,189,190,191,192,193,194,195,196…	0	0	0
P00734	P55072	F2	VCP	2	0.69212	2zg0_H	3hu2_D	2zg0_H_001	3hu2_D_001	183,184,185,186,187,188,189,221,222,223,224,225	35,36,37,38,39,65,66,67,68,69,70,86,87,88,89,90,91,92,137,138,139,144,145,146,147,148,149,150,151,152,153	0	0	0
P01709	P61964		WDR5	1	0.692072	1a8j_H	3ur4_A	1a8j_H_001	3ur4_A_001	4,22,24,25,27,28,30,31,32,35,68,70,71,72,73,92	192,193,194,195,208,209,210,211,213,214,215,216,217,218,219,220,230,231,232,233,234,238,239,240,241,242	0	0	0
P00918	P61964	CA2	WDR5	2	0.692023	3m5s_A	3smr_D	3m5s_A_003	3smr_D_001	12,13,14,15,16,17,18,22,23,24,25,69,70,71,72,73,74,75,76,77,78,79,80,81,82,83,84,85,86,87,88,89,90,91,92,93,94,95,96,97,98,99,100,101,102,103,104,105,106,107,108,109,122,123,124,125,126,127,128,129,130,175,176,177,178,179,180,181,182,183,184,185,186,187,188,189,190,191,192,193,194,195,196,197,198,199,200,201,202,203,204,205	192,193,194,195,196,208,209,210,212,213,214,215,216,217,218,230,231,232,233,234,235,236,238,239,240,241,242	0	0	0
P01857	P16157	IGHG1	ANK1	1	0.691983	2rcj_G	3kbt_C	2rcj_G_001	3kbt_C_001	1,2,3,4,5,6,7,9,10,11,12,13,14,16,17,18,19,20,21,22,23,24,25,26,28,29,30,31,32,33,34,35,36,46,47,48,50,51,52,53,57,58,59,61,62,63,64,65,66,67,68,69,70,71,72,73,74,77,78,79,81,82,83,84,85,86,87,88,89,90,91,92,94,96,97,98,99,100,102,103,104,105,106,107	1,2,3,4,5,6,7,8,9,10,11,12,13,14,15,16,17,18,19,20,21,22,23,24,25,26,27,28,29,30,31,32,33,34,35,36,37,38,39,40,41,42,43,44,45,46,47,48,49,50,51,52,53,54,55,56,57,58,59,60,61,62,63,64,65,66,67,68,69,70,71,72,73,74,75,76,77,78,79,80,81,82,83,84,85,86,87,88,89,90,91,92,93,94,95,96,97,98,99,100,101,102,103,104,105,106,107,108,109,110,111,112,113,114,115,116,117,118,119,120,121,122,123,124,125,126,127…	0	0	0
P31749	P56817	AKT1	BACE1	1	0.69195	2uzr_A	3kmy_A	2uzr_A_002	3kmy_A_001	14,15,16,17,18,19,20,21,73,74,75,84,85,86,87,88	68,69,70,71,72,73,74,75,76,87,88,89,90,91,92,93,94,95,96,97,98,99,100,101,102,103,104,105,106,107,108,109,110,111,112,113,114,115,116,117,118,119,120,121,122,123,124,125,126,127,128,129,130,131,132,133,134,135,136,137,138,139,140,141,142,143,144,145,146,147,148,149,150,151,152,153,154,155,156,157,158,159,160,161,162,179,180,181,182,183,184,185,186,187,188,189,190,215,216,217,218,219,220,221,222,2…	0	0	0
P02743	P25440	APCS	BRD2	1	0.691861	3kqr_D	4a9i_B	3kqr_D_003	4a9i_B_002	1,2,22,23,24,25,26,158,159,160,179,180,181,182,183,184,185,186,187,188,189,190	73,74,75,76,77,78,79,80,81,82,83,84,85,128,129,130,131,132,133,134,135,136	0	0	0
P15104	P30685	GLUL	HLA-B	1	0.691803	2ojw_B	3mv9_A	2ojw_B_001	3mv9_A_002	32,33,98,99,100,101,111,112,113,114,349	125,126,127,128,129,130,131,132,133,134,135,136,137,138,139,140,163,196,197,198,199,200,201,202,246,247,248,249,250,251,252,253,254,255,256,257,258,259,260,261,262	0	0	0
O19626	P15104	B-3501	GLUL	1	0.691803	3mv9_A	2ojw_B	3mv9_A_002	2ojw_B_001	125,126,127,128,129,130,131,132,133,134,135,136,137,138,139,140,163,196,197,198,199,200,201,202,246,247,248,249,250,251,252,253,254,255,256,257,258,259,260,261,262	32,33,98,99,100,101,111,112,113,114,349	0	0	0
P01024	Q01082	C3	SPTBN1	1	0.691786	2ice_C	1bkr_A	2ice_C_002	1bkr_A_001	1,2,3,4,5,6,7,8,9,10,11,12,13,14,15,16,17,18,19,20,21,22,23,24,25,26,27,28,29,30,31,32,33,34,35,36,37,38,39,40,41,42,43,44,45,46,47,48,49,50,51,52,53,54,55,56,57,58,59,60,61,62,63,64,65,66,67,68,69,70,71,72,73,74,75,76,77,78,79,80,81,82,83,84,85,86,87,88,89,90,91,92,93,94,95,96,97,98,99,100,101,102,103,104,105,106,107,108,109,110,111,112,113,114,115,116,117,118,119,120,121,122,123,124,125,126,127…	20,21,22,23,24,25,28,29,30,31,32,33,34,35,36,37,55,56,57	0	0	0
P09874	P48736	PARP1	PIK3CG	1	0.691764	3l3l_A	3lj3_A	3l3l_A_003	3lj3_A_002	44,45,46,47,48,49,50,51,52,53,54,55,56,57,58,59,60,61,62,63,64,65,66,67,68,69,70,71,72,73,74,75,76,77,78,79,80,81,82,83,84,85,86,87,88,89,90,91,92,93,94,95,96,97,98,99,100,101,102,103,104,105,106,107,108,109,110,111,112,113,114,115,116,117,118,119,120,121,122,123,124,125,126,127,128,129,130,131,132,133,134,135,136,137,138,139,140,141,142,143,153,154,155,156,157,158,159,160,161,162,163,189,190,191…	61,62,63,64,65,66,67,68,69,70,71,72,73,74,75,76,77,78,79,80,81,82,83,84,85,86,87,88,89,90,91,92,93,94,95,96,97,98,99,100,101,102,103,104,105,106,107,108,109,110,111,112,113,114,115,116,117,118,119,120,121,122,123,124,125,126,127,128,129,130,131,132,133,134,135,136,148,149,150,151,152,153,154,155,156,157,158,159,160,161,166,167,168,169,170,171,172,173,174,198,199,200,201,202,203,204,205,206,207,20…	0	0	0
P12931	Q15542	SRC	TAF5	1	0.691753	1o4o_A	2nxp_E	1o4o_A_001	2nxp_E_002	14,34,36,37,38,44,60,62	196,200,201,204,301,302,303,336	0	0	0
P00439	Q13370	PAH	PDE3B	1	0.691651	3pah_A	1soj_I	3pah_A_005	1soj_I_004	167,168,169,170,171,172,173,174,175,227,228,229,230,231,232,233,234,235,236,240,241,242,243,244	754,762,788,789,792,793,794,801,803,804	0	0	0
P01857	Q9Y657	IGHG1	SPIN1	1	0.691596	2rcj_L	2ns2_B	2rcj_L_002	2ns2_B_001	217,218,219,220,221,222,223,224,225,226,227,228,229,230,231,232,235,236,237,238,239,240,241,242,243,244,245,246,247,248,249,250,251,252,253,254,255,260,261,264,265,266,269,277,278,279,280,281,282,283,284,285,286,287,288,289,290,291,295,296,297,298,299,300,301,302,303,304,306,307,308,309,310,311,312,313,315,316,406,407,408,409	127,128,129,130,131,132,136,137,138,139,143,144,145,146,147,148,149,150,151,213,214,215,216,217,218,229,230,231,232,233,248	0	0	0
P27487	P35968	DPP4	KDR	1	0.691573	2g5p_B	3s36_X	2g5p_B_008	3s36_X_002	56,57,58,59,60,61,62,63,64,65,66,67,68,69,70,71,72,73,74,75,76,77,78,79,80,81,82,83,84,85,86,87,88,89,90,91,92,93,94,95,96,97,98,99,100,101,102,103,104,105,106,107,108,109,123,124,125,126,127,128,129,130,131,132,133,169,170,171,172,173,174,175,176,177,178,179,180,181,182,183,184,185,186,187,188,189,190,191,192,193,194,195,196,197,198,199,200,201,202,203,204,205	1,2,3,4,5,6,7,8,9,10,11,12,13,14,15,16,17,18,19,20,21,22,23,24,25,26,27,28,29,30,31,32,33,34,35,36,37,38,39,40,41,42,43,44,45,46,47,48,49,50,51,52,53,54,55,56,57,58,59,60,61,62,63,64,65,66,67,68,69,70,71,72,73,74,75,76,77,78,79,80,81,82,83,84,85,86,87,88,89,90,91,92,93,94,95,96,97,98,99,100,101,102,103,104,105,106,107,108,109,110,111,112,113,114,115,116,117,118,119,120,121,122,123,124,125,126,127…	0	0	0
Q9HBI1	Q9NVD7	PARVB	PARVA	2	0.691571	4edn_G	2vzd_A	4edn_G_001	2vzd_A_002	241,242,256,259,260,354,357	249,250,253,263,264,267,268,362,365	1	1	0
O94925	P15121	GLS	AKR1B1	1	0.691565	3unw_A	3g5e_A	3unw_A_004	3g5e_A_002	1,2,3,4,5,6,7,8,9,10,11,12,13,14,15,16,17,18,19,20,21,22,23,24,25,26,27,28,29,30,31,32,33,34,35,36,37,38,39,40,41,42,43,44,45,46,47,48,49,50,51,52,53,54,55,56,57,58,59,60,61,62,63,64,65,66,67,68,69,70,71,72,73,74,75,76,77,78,79,80,81,82,83,84,85,86,87,88,89,90,91,92,93,94,95,96,97,98,99,100,101,102,103,104,105,106,107,108,109,110,111,112,113,114,115,116,117,118,119,120,121,122,123,124,125,126,127…	212,213,215,217,220,221,222,224,225,226,227	0	0	0
P04818	Q14653	TYMS	IRF3	1	0.691529	3ob7_B	1qwt_A	3ob7_B_002	1qwt_A_003	92,93,94,95,96,97,98,136,137,138,139,140,141,142,147,148,149,150,151,152,153,154,155	1,2,3,4,5,6,7,8,9,10,11,12,13,14,15,16,17,18,19,20,21,22,23,24,25,26,27,28,29,30,31,32,33,34,35,36,37,38,39,40,41,42,43,44,45,46,47,48,49,50,51,52,53,54,55,56,57,58,59,60,61,62,63,64,65,66,67,68,69,70,71,72,73,74,75,76,77,78,79,80,81,82,83,84,85,86,87,88,89,90,91,92,93,94,95,96,97,98,99,100,101,102,103,104,105,106,107,108,109,110,111,112,113,114,115,116,117,118,119,120,121,122,123,124,125,126,127…	0	0	0
Q92731	Q9NR56	ESR2	MBNL1	1	0.691358	2z4b_A	3d2s_D	2z4b_A_002	3d2s_D_001	372,375,376,471,474,475,478	197,204,206,208,209,232,233,234,236,237,238	0	0	0
P00734	P08514	F2	ITGA2B	1	0.691273	1sfq_B	3nig_C	1sfq_B_001	3nig_C_007	23,24,25,26,27,28,30,69,70,71,117,155	41,42,43,44,45,49,50,51,52,53,54,55,66,67,68,69,70,71,72,73,92,93,94	0	0	1
P00519	Q04756	ABL1	HGFAC	1	0.691245	2g2f_B	1yc0_A	2g2f_B_002	1yc0_A_002	361,362,363,364,402,405,406,407,416,420,421,424	1,2,3,4,5,6,7,8,9,10,11,12,13,14,15,16,17,18,19,20,21,22,23,24,25,26,27,28,29,30,31,32,33,34,35,36,37,38,39,40,41,42,43,44,45,46,47,48,49,50,51,52,53,54,55,56,57,58,59,60,61,62,63,64,65,66,67,68,69,70,71,72,73,74,75,76,77,78,79,80,81,82,83,84,85,86,87,88,89,90,91,92,93,94,95,96,97,98,99,100,101,102,103,104,105,106,107,108,109,110,111,112,113,114,115,116,117,118,119,120,121,122,123,124,125,126,127…	0	0	0
P00441	P08263	SOD1	GSTA1	1	0.691192	4a7v_A	3i69_E	4a7v_A_001	3i69_E_004	9,10,11,53,55,56,57,58,143,144,1155	2,3,4,5,6,7,58,59,60,61,62,63,64,65	0	0	0
P04183	P04275	TK1	VWF	1	0.691069	1w4r_G	3ppy_A	1w4r_G_002	3ppy_A_002	18,19,43,48,92,93,116,117,118	1,2,3,4,5,6,7,8,9,10,11,12,13,14,15,16,17,18,19,20,21,22,23,24,25,26,27,28,29,30,31,32,33,34,35,36,37,38,39,40,41,42,43,44,45,46,47,48,49,50,51,52,53,54,55,56,57,58,59,60,61,62,63,64,65,66,67,68,69,70,71,72,73,74,75,76,77,78,79,80,81,82,83,84,85,86,87,88,89,90,91,92,93,94,95,96,97,98,99,100,101,102,103,104,105,106,107,108,109,110,111,112,113,114,115,116,117,118,119,120,121,122,123,124,125,126,127…	0	0	0
P12694	Q14653	BCKDHA	IRF3	1	0.691059	1u5b_A	1j2f_A	1u5b_A_004	1j2f_A_003	178,179,182,183,184,185,214,273,276	1,2,3,4,5,6,7,8,9,10,11,12,13,14,15,16,17,18,19,20,21,22,23,24,25,26,27,28,29,30,31,32,33,34,35,36,37,38,39,40,41,42,43,44,45,46,47,48,49,50,51,52,53,54,55,56,57,58,59,60,61,62,63,64,65,66,67,68,69,70,71,72,73,74,75,76,77,78,79,80,81,82,83,84,85,86,87,88,89,90,91,92,93,94,95,96,97,98,99,100,101,102,103,104,105,106,107,108,109,110,111,112,113,114,115,116,117,118,119,120,121,122,123,124,125,126,127…	0	0	0
P61769	Q8IZA0	B2M	KIAA0319L	3	0.690998	3kpn_B	2yrl_A	3kpn_B_001	2yrl_A_001	72,73,74,75,76,77,78,79,93,94,95,96,97,98,103,104,141,145	5,6,8,32,33,34,35,79,81,83	0	1	0
P12931	P14598	SRC	NCF1	2	0.690769	1a1e_A	1uec_A	1a1e_A_001	1uec_A_001	157,158,159,177,178,179,180,181,182,183,184,186,187,188,189,203,204,205,206,207	19,20,21,22,23,24,25,26,27,28,29,30,31,32,33,34,35,36,37,38,39,40,41,42,43,44,45,46,47,48,49,50,51,52,53,54,55,56,57,58,59,60,61,62,63,64,65,66,67,68,69,70,71,72,73,74,75,76,77,78,79,80,81,82,83,84,85,86,87,88,89,90,91,92,93,94,95,96,97,98,99,100,101,102,103,104,105,106,107,108,109,110,111,112,113,114,115,116,117,118,119,120,121,122,123,124,125,126,127,128,129,130,131,132,133,134,135,136,137,141,…	1	1	0
P06737	P35030	PYGL	PRSS3	1	0.690674	1l5r_A	3l33_A	1l5r_A_007	3l33_A_002	91,93,94,97,98,138,141,145,229,230,231,490	127,128,129,130,132,133,161,162,163,164,165,166,167,168,169,170,175,176,177,179,180,181,182,183,229,230,231	0	0	0
P18464	Q9MYI6	HLA-B	HLA-B57	3	0.690644	1e27_A	2hjk_A	1e27_A_002	2hjk_A_002	11,12,13,14,15,16,17,18,19,20,21,74,75,76,77,78,79,80,81,82,83,87,88,89,90,91,92,93,94	11,12,13,14,15,16,17,18,19,20,21,74,75,76,77,78,79,80,81,82,83,87,88,89,90,91,92,93,94	1	1	0
P15121	P29317	AKR1B1	EPHA2	1	0.690618	1x96_A	2x10_A	1x96_A_003	2x10_A_001	212,213,215,217,220,221,222,224,225,226,227	23,24,25,26,27,28,29,30,31,32,33,34,35,36,37,38,39,40,41,42,43,44,45,46,47,48,49,50,51,52,53,54,55,56,57,58,59,60,61,62,63,64,65,66,67,68,69,70,71,72,73,74,75,76,77,78,79,80,81,82,83,84,85,86,87,88,89,90,91,92,93,94,95,96,97,98,99,100,101,102,103,104,105,106,107,108,111,112,113,114,115,116,117,118,119,120,121,122,123,124,125,136,137,138,139,140,141,142,143,144,145,146,147,148,149,150,151,152,153,…	0	0	0
P69905	Q14653	HBA1	IRF3	1	0.690563	1y7z_C	1t2k_B	1y7z_C_003	1t2k_B_001	1,2,7,73,74,76,77,131	21,22,23,24,34,35,36,37,38,39,40,48,49,50,51,52,99,100,101,102,103,104,105	0	0	0
P06276	P61769	BCHE	B2M	5	0.690504	2wid_A	1c16_H	2wid_A_006	1c16_H_002	1,2,3,4,5,6,7,8,9,10,11,12,13,14,15,16,17,18,19,20,21,22,23,24,25,26,27,28,29,30,31,32,33,34,35,36,37,38,39,40,41,42,43,44,45,46,47,48,49,50,51,52,53,54,55,56,57,58,59,60,61,62,63,64,65,66,67,68,69,70,71,72,73,74,75,76,77,78,79,80,81,82,83,84,85,86,87,88,89,90,91,92,93,94,95,96,97,98,99,100,101,102,103,104,105,106,107,108,109,110,111,112,113,114,115,116,117,118,119,120,121,122,123,124,125,126,127…	40,41,42,45,46,47,48,49,67,68,69,70,71,72,77,78,79	0	0	0
P63279	Q16531	UBE2I	DDB1	1	0.690495	1z5s_A	3ei4_E	1z5s_A_001	3ei4_E_016	10,11,12,13,14,15,16,17,18,19,20,21,22,107,108,109,110,111,112	1,2,3,4,5,6,7,8,9,10,11,12,13,14,15,16,17,18,19,20,21,22,23,24,25,26,27,28,29,30,31,32,33,34,35,36,37,38,39,40,41,42,43,44,45,46,47,48,49,50,51,52,53,54,55,56,57,58,59,60,61,62,63,64,65,66,67,68,69,70,71,72,73,74,75,76,77,78,79,80,81,82,83,84,85,86,87,88,89,90,91,92,93,94,95,96,97,98,99,100,101,102,103,104,105,106,107,108,109,110,111,112,113,114,115,116,117,118,119,120,121,122,123,124,125,126,127…	0	0	0
P04150	Q12933	NR3C1	TRAF2	1	0.690454	3bqd_A	1d0j_D	3bqd_A_001	1d0j_D_001	301,540,541,570,573,574,603,604,607,611,663,667	383,384,386,387,388,421,422,423,501	0	0	0
P01112	P02788	HRAS	LTF	1	0.690451	2clc_X	1cb6_A	2clc_X_001	1cb6_A_006	97,101,107,108,109,111,137,139	1415,1416,1417,1418,1419,1434,1435,1436,1547,1548,1587,1646	0	0	0
P16471	Q07343	PRLR	PDE4B	1	0.690442	1bp3_B	1xot_A	1bp3_B_001	1xot_A_004	19,20,21,22,23,24,25,26,27,28,29,30,31,32,33,34,35,36,37,38,39,40,41,42,43,44,45,46,47,48,49,50,51,52,53,54,55,56,57,58,59,60,61,62,63,64,65,66,67,68,69,70,71,72,73,74,75,76,77,78,79,80,81,82,83,84,85,86,87,88,89,90,91,92,93,94,95,96,97,98,99,100,101,102,103,104,105,106,107,108,109,110,111,112,113,114,120,121,122,123,124,125,126,127,128,129,130,131,132,133,134,135,151,152,153,154,155,156,157,158,…	360,363,364,365,373,374,375,379	0	0	0
P03372	Q15369	ESR1	TCEB1	1	0.690426	2b23_B	3zun_H	2b23_B_001	3zun_H_001	342,343,344,345,346,347,348,349,350,351,352,353,354,382,383,384,385,386,387,388,389,390,391,392,393,394,395,401,402,403,404,405,417,418,419,420,421,422,423,424,425,426,427,428,429,516,517,518,519,520,521,522,523,524,525,526,527,528,529,535,536,537,539,540,541	73,76,93,95,103,104,107,112	0	0	0
P01857	Q9BV47	IGHG1	DUSP26	1	0.69039	1fcc_B	4hrf_D	1fcc_B_001	4hrf_D_002	20,21,22,23,24,25,26,27,28,29,30,31,32,33,34,35,36,37,38,39,40,41,42,43,44,45,46,47,48,49,50,51,52,53,54,55,56,57,58,59,60,61,62,63,64,65,66,67,68,69,70,71,72,73,74,75,76,77,78,79,80,81,82,83,84,85,86,87,88,89,90,91,92,93,94,95,96,97,98,99,100,101,102,103,104,105,106,107,108,109,110,111,112,113,114,115,116,117,118,119,120,121,122,123,124,125,126,127,128,129,130,131,132,133,134,135,137,138,139,140…	119,120,121,122,124,126,157,158,161	0	0	0
P01024	Q08499	C3	PDE4D	1	0.690382	3l3o_D	3sl3_B	3l3o_D_002	3sl3_B_004	2,3,4,5,6,7,8,9,10,11,12,13,14,15,16,17,18,19,20,21,22,23,24,25,26,27,28,29,30,31,32,33,34,35,36,37,38,39,40,41,42,43,44,45,46,47,48,49,50,51,52,53,54,55,56,57,58,59,60,61,62,63,64,65,66,67,68,69,70,71,72,73,74,75,76,77,78,79,80,81,82,83,84,85,86,87,88,89,90,91,92,93,94,95,96,97,98,99,100,101,102,103,104,105,106,107,108,109,110,111,112,113,114,115,116,117,118,119,120,121,122,123,124,125,126,127,1…	1,2,3,4,5,6,7,8,9,10,11,12,13,14,15,16,17,18,19,20,21,22,23,24,25,26,27,28,29,30,31,32,33,34,35,36,37,38,39,40,41,42,43,44,45,46,47,48,49,50,51,52,53,54,55,56,57,58,59,60,61,62,63,64,65,66,67,68,69,70,71,72,73,74,75,76,77,78,79,80,81,82,83,84,85,86,87,88,89,90,91,92,93,94,95,96,97,98,99,100,101,102,103,104,105,106,107,108,109,110,111,112,113,114,115,116,117,118,119,120,121,122,123,124,125,126,127…	0	0	0
P08238	P42574	HSP90AB1	CASP3	1	0.690321	3nmq_A	4dcp_E	3nmq_A_003	4dcp_E_002	13,14,15,16,17,18,19,99,100,101,157,158,159,160,161,171,172,173,174,175,176	1206,1207,1208,1209,1214,1248,1249,1250	0	0	0
P03989	P30460	HLA-B	HLA-B	5	0.690139	2bsr_A	1agf_A	2bsr_A_002	1agf_A_001	11,12,13,14,15,16,17,18,19,20,21,73,74,75,76,77,78,79,80,81,82,83,87,88,89,90,91,92,93,94	12,13,14,15,16,17,18,19,20,21,73,74,75,76,77,78,79,80,81,82,83,87,88,89,90,91,92,93,94	1	1	0
P35052	P49366	GPC1	DHPS	1	0.6901	4ad7_A	1rqd_A	4ad7_A_005	1rqd_A_001	29,30,31,32,34,35,53,68,261,262,263	85,88,90,92,93,94,95,98,126,268,269,272,273	0	0	0
P18887	P23368	XRCC1	ME2	2	0.690089	3k77_A	1gz3_C	3k77_A_001	1gz3_C_010	33,34,35,62,63,64,65,66,93,94,95,97,98,99,100,101,102,103,104,105,106,133,134,135,136,137,138,139,140,141,142,143,144	297,413,434,439,441,442,460,507,508,509,510	0	0	0
P01857	P0CG04	IGHG1	IGLC1	1	0.690056	2rcj_T	1zvo_B	2rcj_T_002	1zvo_B_002	112,113,114,115,116,117,118,119,120,121,122,127,132,133,134,135,136,137,138,139,141,142,143,144,145,146,147,148,149,150,151,152,157,158,159,160,161,162,163,164,165,166,174,175,176,177,178,179,180,181,182,183,184,186,187,188,190,191,192,193,194,195,196,197,198,199,200,202,203,204,205,206,207,208,209,210	1,2,3,4,5,6,7,8,9,10,11,12,13,14,15,16,17,18,19,20,21,22,23,24,25,26,27,28,29,30,31,32,33,34,35,36,37,38,39,40,41,42,43,44,45,46,47,48,49,50,51,52,53,54,55,56,57,58,59,60,61,62,63,64,65,66,67,68,69,70,71,72,73,74,75,76,77,78,79,80,81,82,83,84,85,86	1	1	0
P01857	P04208	IGHG1		1	0.690056	2rcj_T	1zvo_B	2rcj_T_002	1zvo_B_002	112,113,114,115,116,117,118,119,120,121,122,127,132,133,134,135,136,137,138,139,141,142,143,144,145,146,147,148,149,150,151,152,157,158,159,160,161,162,163,164,165,166,174,175,176,177,178,179,180,181,182,183,184,186,187,188,190,191,192,193,194,195,196,197,198,199,200,202,203,204,205,206,207,208,209,210	1,2,3,4,5,6,7,8,9,10,11,12,13,14,15,16,17,18,19,20,21,22,23,24,25,26,27,28,29,30,31,32,33,34,35,36,37,38,39,40,41,42,43,44,45,46,47,48,49,50,51,52,53,54,55,56,57,58,59,60,61,62,63,64,65,66,67,68,69,70,71,72,73,74,75,76,77,78,79,80,81,82,83,84,85,86	0	1	0
P05164	P48736	MPO	PIK3CG	5	0.689965	1d5l_D	3ene_A	1d5l_D_004	3ene_A_002	166,167,178,179,180,183,236,237,238	167,168,169,170,172,173,504,505,506,673,711	0	0	0
O00757	Q14623	FBP2	IHH	1	0.689858	3ifc_D	3n1p_B	3ifc_D_003	3n1p_B_001	65,66,67,68,69,70,71,72,73,74,75,76,77,78,79,80,81,82,83,84,85,86,87,88,89,90,91,92,93,94,95,96,97,98,99,100,101,102,103,104,105,106,107,108,109,110,111,112,113,114,115,116,117,118,119,120,121,122,123,124,125,126,127,128,129,130,144,145,146,147,148,200,201,202,203,204,205,206,207,208,209,210,211,212,213,214,215,216,217,218,219,220,221,222,223,224,225,226,227,228,229,230,231,232,233	57,58,59,60,137,138,139,140,141,142,143,144,145,146,151,152,153,176,177,178,179,180,181,182,184,185,186,187,188	0	0	0
P01023	P01854	A2M	IGHE	1	0.689839	4acq_A	3h9y_A	4acq_A_001	3h9y_A_001	239,240,241,242,243,246,306,309,310,311,318,343	1,2,3,4,5,6,7,8,9,10,11,12,13,14,15,16,17,18,19,20,21,22,23,24,25,26,27,28,29,30,31,32,33,34,35,36,37,38,39,40,41,42,43,44,45,46,47,48,49,50,51,52,53,54,55,56,57,58,59,60,61,62,63,64,65,66,67,68,69,70,71,72,73,74,75,76,77,78,79,80,81,82,83,84,85,86,87,88,89,90,91,92,93,94,95,96,97,98,99,100,101,102,103,104,105,106,107,108,109,110,111,112,113,114,115,116,117,118,119,120,121,122,123,124,125,126,127…	0	1	0
P02741	Q8WLS4	CRP	HLA-A	1	0.689793	3pvn_G	3v5k_A	3pvn_G_001	3v5k_A_002	2,3,4,5,6,7,37,38,39,94,95,96,157,158,159,160,161,172,173,174,175,176,177,178,179,180,181,185,186,187,188,189,202,203,204,205,206,208,212,217,220,221,222,223,224,225,226,227,228,229,230,231,232,233,234	5,7,9,45,58,59,63,66,67,70,73,97,99,114,116,147,152,156,159,163,167,171	0	0	0
P01892	P02741	HLA-A	CRP	1	0.689793	3v5k_A	3pvn_G	3v5k_A_002	3pvn_G_001	5,7,9,45,58,59,63,66,67,70,73,97,99,114,116,147,152,156,159,163,167,171	2,3,4,5,6,7,37,38,39,94,95,96,157,158,159,160,161,172,173,174,175,176,177,178,179,180,181,185,186,187,188,189,202,203,204,205,206,208,212,217,220,221,222,223,224,225,226,227,228,229,230,231,232,233,234	0	0	0
Q13126	Q9NZL9	MTAP	MAT2B	1	0.689665	3oze_D	2ydy_A	3oze_D_002	2ydy_A_001	66,67,68,69,70,71,72,73,74,75,76,77,78,79,80,81,82,83,84,85,86,87,88,89,90,91,92,93,94,95,96,97,98,99,100,101,102,103,104,105,106,107,108,109,110,111,112,113,114,115,116,117,118,119,120,121,122,123,124,125,126,127,128,129,141,142,143,144,145,146,147,148,149,150,151,198,199,200,201,202,203,204,205,206,207,208,209,210,211,212,213,214,215,216,217,218,219,220,221,222,223,224,225,226,227,228,229,230,2…	37,38,39,40,41,42,43,44,45,46,47,186,187,188,189,190,191,222,223,224,225,226	0	0	0
P35813	Q15185	PPM1A	PTGES3	1	0.689663	3fxo_A	1ejf_A	3fxo_A_007	1ejf_A_001	113,116,117,121,124,200,201	8,87,88,89,90,94,95,96,99,100,101	0	0	0
O15123	P02768	ANGPT2	ALB	1	0.689639	1z3s_A	1hk2_A	1z3s_A_001	1hk2_A_006	1,2,3,4,5,6,7,8,9,10,11,12,13,14,15,16,17,18,19,20,21,22,23,24,25,26,27,28,29,30,31,32,33,34,35,36,37,38,39,40,41,42,43,44,45,46,47,48,49,50,51,52,53,54,55,56,57,58,59,60,61,62,63,64,65,66,67,68,69,70,71,72,73,74,75,76,77,78,79,80,81,82,83,84,85,86,87,88,89,90,91,92,93,94,95,96,97,98,99,100,101,102,103,104,105,106,107,108,109,110,111,112,113,114,115,116,117,118,119,120,121,122,123,124,125,126,127…	109,418,419,422,463,464,466,467,469	0	0	0
P27707	Q15485	DCK	FCN2	1	0.689564	2qrn_C	2j3u_D	2qrn_C_002	2j3u_D_002	215,219,221,222,223,228,229,233	123,126,128,129,130,131,237,252,253,254	0	0	0
P51946	Q16853	CCNH	AOC3	1	0.689528	1jkw_A	1pu4_A	1jkw_A_008	1pu4_A_001	29,30,31,45,46,47,48,49,50,51,52,53,54,55,56,57,58,59,60,61,62,63,64,65,66,67,68,69,70,71,72,73,74,75,76,77,78,79,80,81,82,83,84,85,86,87,88,89,90,91,92,93,94,95,96,97,98,99,100,101,102,108,109,110,111,112,113,114,115,116,117,146,147,148,149,150,151,152,153,154,155,156,157,158,159,160,161,162,163,164,165,166,167,168,169,170,171,172,173,174,175,176,177,178,179,180,181,182,183,184,185,186,187,188,1…	84,85,86,87,88,89,90,91,92,93,94,95,96,97,98,99,100,101,102,103,104,105,106,107,108,109,110,111,112,113,114,115,116,117,118,119,120,121,122,123,124,125,126,127,128,129,130,131,132,133,134,135,136,137,138,139,140,141,142,143,144,145,146,147,148,149,150,151,152,153,154,155,156,157,158,159,160,161,162,163,164,165,166,167,168,169,170,171,172,173,174,175,176,186,187,188,189,190,191,192,193,194,195,196…	0	0	0
P00797	P02675	REN	FGB	2	0.689526	3k1w_A	1fzb_B	3k1w_A_001	1fzb_B_003	16,17,18,31,32,33,34,35,36,37,38,39,40,41,42,43,44,45,46,47,48,49,50,51,52,53,54,55,56,57,58,59,60,61,62,63,64,65,66,67,68,69,70,71,72,73,74,75,76,77,78,79,80,81,82,83,84,85,86,87,88,89,90,91,92,93,94,95,96,97,98,99,100,101,102,103,104,105,106,107,108,109,110,111,112,113,114,115,116,117,118,119,128,129,130,131,132,133,134,135,136,137,138,139,140,141,142,143,158,159,160,161,162,163,164,165,166,167…	104,105,106,107,108,109,110,111,112,113,114,115,116,117,118,119,120,121,122,123,124,125,126,127,128,129,130,131,132,133,134,135,136,137,138,139,140,141,142,143,144,145,146,147,148,149,150,151,152,153,154,155,156,157,158,159,160,161,184,185,186,187,188,189,190,191,192,193,194,195,211,221,222,223,238,239,240,241,242,243,244,245,250,251,252,253,254,255,256,257,258,259,260,261,262,263,264,265,266,267…	0	0	0
P54578	P80188	USP14	LCN2	1	0.689486	2ayn_B	3u0d_B	2ayn_B_004	3u0d_B_002	23,24,25,26,27,28,29,30,31,32,33,34,35,36,37,38,39,40,41,42,43,44,45,46,47,48,49,50,51,52,53,54,55,56,57,58,59,60,61,62,63,64,65,66,67,68,69,70,71,72,73,74,75,76,77,78,79,80,81,82,83,84,85,86,87,88,89,90,91,92,93,94,95,96,97,98,99,100,101,102,103,104,105,106,107,108,109,110,111,112,113,114,115,116,117,118,119,120,121,122,123,124,125,126,127,128,129,130,131,132,133,134,135,136,140,141,142,143,144,…	46,47,48,49,50,51,52,53,69,70,71,72,73,74	0	0	0
P54687	P56817	BCAT1	BACE1	1	0.689402	2coj_A	3cid_A	2coj_A_002	3cid_A_002	59,61,74,77,78,79,80,81,182	68,69,70,71,72,73,74,75,76,87,88,89,90,91,92,93,94,95,96,97,98,99,100,101,102,103,104,105,106,107,108,109,110,111,112,113,114,115,116,117,118,119,120,121,122,123,124,125,126,127,128,129,130,131,132,133,134,135,136,137,138,139,140,141,142,143,144,145,146,147,148,149,150,151,152,153,154,155,156,157,158,159,160,161,162,163,164,165,166,167,168,169,170,171,188,189,190,191,192,193,194,195,196,197,198,1…	0	0	0
P02461	P27487	COL3A1	DPP4	1	0.689377	4ae2_C	3ccc_D	4ae2_C_002	3ccc_D_006	104,165,166,167,168,169,170,180,181,182	182,183,184,187,277,278,279,280,281,282	0	0	0
O94925	P08069	GLS	IGF1R	1	0.689228	3czd_A	3qqu_A	3czd_A_001	3qqu_A_001	314,316,317,321,322,330,334,335,336,387,391	1,2,3,4,5,6,7,8,9,10,11,12,13,14,15,16,17,18,19,20,21,22,23,24,25,26,27,28,29,30,31,32,33,34,35,36,37,38,39,40,41,42,43,44,45,46,47,48,49,50,51,52,53,54,55,56,57,58,59,60,61,62,63,64,65,66,67,68,69,70,71,72,73,74,75,76,77,78,79,80,81,82,83,84,85,86,87,88,89,90,91,92,93,94,95,96,97,98,99,100,101,102,103,104,105,106,107,108,109,110,111,112,113,114,115,116,149,150,151,152,153,154,155,156,157,158,159…	0	0	0
P21673	Q16658	SAT1	FSCN1	1	0.689225	2g3t_B	4gov_B	2g3t_B_001	4gov_B_001	81,82,83,87,88,89,90,91,123,124,125,126,127,128,129,130,131,132,133,135,136,137,138,139,140,141,142,143,144,145,146,147,148,149,150,151,152,153,154,155,156,157,158,180,181,182,185,190,192,201,205,213,219,236,246,259,281,293,304,322,333	9,10,11,12,48,49,50,60,216,218,219,220,221,256	0	0	0
O60256	Q08499	PRPSAP2	PDE4D	1	0.689221	2ji4_A	3sl3_B	2ji4_A_002	3sl3_B_004	29,30,31,32,33,34,35,36,37,38,60,61,62,63,64,65,66,67,68,69,70,71,72,73,74,75,76,77,78,79,80,81,82,83,84,85,86,87,88,89,90,91,92,93,94,95,96,97,98,99,100,101,102,103,104,105,106,107,108,109,110,111,112,113,114,115,116,117,118,119,120,121,122,123,124,125,126,127,128,129,130,131,132,133,134,135,136,137,138,139,140,141,142,143,144,145,146,147,160,161,162,163,164,165,166,167,168,169,170,171,172,173,2…	1,2,3,4,5,6,7,8,9,10,11,12,13,14,15,16,17,18,19,20,21,22,23,24,25,26,27,28,29,30,31,32,33,34,35,36,37,38,39,40,41,42,43,44,45,46,47,48,49,50,51,52,53,54,55,56,57,58,59,60,61,62,63,64,65,66,67,68,69,70,71,72,73,74,75,76,77,78,79,80,81,82,83,84,85,86,87,88,89,90,91,92,93,94,95,96,97,98,99,100,101,102,103,104,105,106,107,108,109,110,111,112,113,114,115,116,117,118,119,120,121,122,123,124,125,126,127…	0	0	0
O60701	Q6PYX1	UGDH		1	0.689197	3khu_A	2gj7_A	3khu_A_002	2gj7_A_001	14,15,16,18,19,20,128,129,130,158,159,160,161,162,163,164,170,171,172,173,174,175,176,177,178,179,180,198,199,200,201,202,203,204	1,2,3,4,5,6,7,8,9,10,11,12,13,14,15,16,17,18,19,20,21,22,23,24,25,26,27,28,29,30,31,32,33,34,35,36,37,38,39,40,41,42,43,44,45,46,47,48,49,50,51,52,53,54,55,56,57,58,59,60,61,62,63,64,65,66,67,68,69,70,71,72,73,74,75,76,77,78,79,80,81,82,83,84,85,86,87,88,89,90,91,92,93,94,95,96,97,98,99,100,101,102,103,104,105,106,107,108,109,110,111,112,113,114,115,116,117,118,119,120,121,122,123,124,125,126,127…	0	0	0
O60701	P01857	UGDH	IGHG1	1	0.689197	3khu_A	2gj7_A	3khu_A_002	2gj7_A_001	14,15,16,18,19,20,128,129,130,158,159,160,161,162,163,164,170,171,172,173,174,175,176,177,178,179,180,198,199,200,201,202,203,204	1,2,3,4,5,6,7,8,9,10,11,12,13,14,15,16,17,18,19,20,21,22,23,24,25,26,27,28,29,30,31,32,33,34,35,36,37,38,39,40,41,42,43,44,45,46,47,48,49,50,51,52,53,54,55,56,57,58,59,60,61,62,63,64,65,66,67,68,69,70,71,72,73,74,75,76,77,78,79,80,81,82,83,84,85,86,87,88,89,90,91,92,93,94,95,96,97,98,99,100,101,102,103,104,105,106,107,108,109,110,111,112,113,114,115,116,117,118,119,120,121,122,123,124,125,126,127…	0	0	0
P35442	P49366	THBS2	DHPS	1	0.689176	1yo8_A	1roz_A	1yo8_A_001	1roz_A_001	970,973,975,993,994,995,996,1049,1050,1155,1156	85,88,90,92,93,94,95,98,126,269,272,273	0	0	0
P00734	P01903	F2	HLA-DRA	4	0.689168	4baq_B	4h1l_A	4baq_B_001	4h1l_A_001	43,44,45,46,47,48,49,100,101,102,150,190	28,29,30,44,135,138,148,150	0	0	0
P01903	Q09161	HLA-DRA	NCBP1	1	0.689168	4h1l_A	1h2t_C	4h1l_A_001	1h2t_C_007	28,29,30,44,135,138,148,150	1,2,3,4,5,6,7,8,9,10,11,12,13,14,15,16,17,18,19,20,21,22,23,24,25,26,27,28,29,30,31,32,33,34,35,36,37,38,39,40,41,42,43,44,45,46,47,48,49,50,51,52,53,54,55,56,57,58,59,60,61,62,63,64,65,66,67,68,69,70,71,72,73,74,75,76,77,78,79,80,81,82,83,84,85,86,87,88,89,90,91,92,93,94,95,96,97,98,99,100,101,102,103,104,105,106,107,108,109,110,111,112,113,114,115,116,117,118,119,120,121,122,123,124,125,126,127…	0	0	0
P04062	Q08499	GBA	PDE4D	1	0.689158	2v3e_B	3sl3_C	2v3e_B_002	3sl3_C_003	264,265,268,269,274,275,276,277,278,303,304,305,306	1,2,3,4,5,6,7,8,9,10,11,12,13,14,15,16,17,18,19,20,21,22,23,24,25,26,27,28,29,30,31,32,33,34,35,36,37,38,39,40,41,42,43,44,45,46,47,48,49,50,51,52,53,54,55,56,57,58,59,60,61,62,63,64,65,66,67,68,69,70,71,72,73,74,75,76,77,78,79,80,81,82,83,84,85,86,87,88,89,90,91,92,93,94,95,96,97,98,99,100,101,102,103,104,105,106,107,108,109,110,111,112,113,114,115,116,117,118,119,120,121,122,123,124,125,126,127…	0	0	0
P00734	P00740	F2	F9	1	0.689123	2a45_B	2wpk_E	2a45_B_003	2wpk_E_001	184,185,186,187,188,189,221,222,223,224,225	92,93,94,95,96,105,106,107,108,109,110,119,120,121,122,123	1	1	0
P06737	Q08499	PYGL	PDE4D	2	0.689094	3ddw_B	1zkn_D	3ddw_B_004	1zkn_D_002	91,93,94,97,98,138,141,144,145,228,229,230,231,490	286,289,290,291,298,299,300,301,302,305	0	0	0
P00519	P14555	ABL1	PLA2G2A	1	0.688896	2hiw_A	3u8b_A	2hiw_A_003	3u8b_A_002	409,410,422,423,456,457,458,461,463	27,32,33,45,48,49,52,121,122,123,124	0	0	0
P01876	Q8WY24	IGHA1		4	0.688894	1iga_B	2esg_B	1iga_B_002	2esg_B_005	9,10,11,12,13,14,15,16,17,18,19,20,21,22,23,24,25,26,27,28,29,30,31,32,33,34,35,36,37,38,39,40,41,42,43,44,45,46,47,48,49,50,51,52,53,54,55,56,57,58,59,60,61,62,63,64,65,66,67,68,69,70,71,72,73,74,75,76,77,78,79,80,81,82,83,84,85,86,87,88,89,90,91,92,93,94,95,96,97,98,99,100,101,102,103,104,105,106,107,108	10,11,12,117,118,119,121,122,123,124,125,126,127,128,130,131,132,133,134,135,136,137,138,139,140,141,142,143,144,145,146,147,148,149,150,151,152,153,154,155,156,157,158,159,160,161,162,163,164,165,166,167,170,171,172,173,174,175,176,177,186,187,188,189,190,191,192,193,194,195,196,198,199,200,201,204,205,206,207,208,209,210,211,212,217,218,219,220,221,222,223,224,225,226	1	1	0
P00918	P04745	CA2	AMY1A	1	0.688868	1if6_A	1jxj_A	1if6_A_003	1jxj_A_001	3,4,5,10,11,12,15,16,18,19,20	1,2,107,108,109,110,111,112,113,114,115,116,117,138,139,207,208,209,210,211,212,213,214,215,216,217,225,226,227,228,229,230	0	0	0
P30044	Q9H9Q4	PRDX5	NHEJ1	1	0.688634	1h4o_G	3rwr_T	1h4o_G_002	3rwr_T_006	63,68,69,70,92,93,94,95	8,9,10,58,59,60,61,62,63,64,65,66,67,68,69,70,71,72,73,74,75,76,77,78,79,80,81,82,83,84,85,86,87,88,102,103,104,105,131,132,133,134,135,136,137,138,139,144,145,146,147,148,149,150,151,152,153,154,155,156,157,158,159,160	0	0	0
P01112	P62070	HRAS	RRAS2	6	0.688585	1zvq_A	2ery_A	1zvq_A_001	2ery_A_001	11,12,13,14,15,16,17,18,28,29,30,31,32,33,34,35,57,58,59,60,116,117,119,120,145,146,147	22,23,24,25,26,27,28,29,39,40,41,42,43,44,45,69,70,127,128,130,131,157,158,159	1	1	0
O15379	Q9BY41	HDAC3	HDAC8	2	0.688547	4a69_A	1t69_A	4a69_A_001	1t69_A_003	22,23,24,91,92,93,94,95,96,97,98,99,100,101,102,103,104,105,106,107,108,109,110,111,112,113,114,115,116,117,118,119,120,121,122,123,124,132,134,135,136,141,142,143,144,145,171,172,173,187,188,189,190,191,192,193,194,195,196,197,198,199,200,201,202,203,204,205,206,207,208,209	101,143,151,152,180,208,274,306	1	1	1
P61769	Q6NS38	B2M	ALKBH2	2	0.688509	2hjk_B	3rzl_A	2hjk_B_001	3rzl_A_001	16,17,18,72,73,74,75,76,77,78,79,93,94,95,96,97,98,116,121,157,163,184,185	99,101,106,107,108,109,110,122,124,125,157,167,168,169,170,171,172,173,175	0	0	0
P01112	P04275	HRAS	VWF	1	0.688448	1p2u_A	3hxo_A	1p2u_A_002	3hxo_A_001	108,109,110,111,137,138,139,162,166	1,2,3,4,5,6,7,8,9,10,11,12,13,14,15,16,17,18,19,20,21,22,23,24,25,26,27,28,29,30,31,32,33,34,35,36,37,38,39,40,41,42,43,44,45,46,47,48,49,50,51,52,53,54,55,56,57,58,59,60,61,62,63,64,65,66,67,68,69,70,71,72,73,74,75,76,77,78,79,80,81,82,83,84,85,86,87,88,89,90,91,92,93,94,95,96,97,98,99,100,101,102,103,104,105,106,107,108,109,110,111,112,113,114,115,116,117,118,119,120,121,122,123,124,125,126,127…	0	0	0
P35609	P62937	ACTN2	PPIA	1	0.688383	1quu_A	1awt_D	1quu_A_001	1awt_D_001	43,44,45,46,47,48,49,50,122,123,124,125,126,127,128,129,130,131,132,198,199,200,205,206,207,208,209,210,211,212,213	1,2,3,4,5,6,7,8,9,10,11,12,13,14,15,16,17,18,19,20,21,22,23,24,25,26,27,28,29,30,31,32,33,34,35,36,37,38,39,40,41,42,43,44,45,46,47,48,49,50,51,52,53,54,55,56,57,58,59,60,61,62,63,64,65,66,67,68,69,70,71,72,73,74,75,76,77,78,79,80,81,82,83,84,85,86,87,88,89,90,91,92,93,94,95,96,97,98,99,100,101,102,103,104,105,106,107,108,109,110,111,112,113,114,115,116,117,118,119,120,121,122,123,124,125,126,127…	0	0	0
P20702	P61964	ITGAX	WDR5	2	0.688276	3k6s_A	2g99_A	3k6s_A_011	2g99_A_002	1,2,3,4,5,6,7,8,9,10,11,12,13,14,15,16,17,18,19,20,21,22,23,24,25,26,27,28,29,30,31,32,33,34,35,36,37,38,39,40,41,42,43,44,45,46,47,48,49,50,51,52,53,54,55,56,57,58,59,60,61,62,63,64,65,66,67,68,69,70,71,72,73,74,75,76,77,78,79,80,81,82,83,84,85,86,87,88,89,90,91,92,93,94,95,96,97,98,99,100,101,102,103,104,105,106,107,108,109,110,111,112,113,114,115,116,117,118,119,120,121,122,123,124,125,126,127…	51,52,53,91,92,93,94,110,111,112,113,114,115,116,117,118,119,120,121,122,123,124,125,126,127,133,134,135,136,137,150,174,175,176,177,178,179,218,219,220,221,222,228,229,230,231,232,233,234,235,236,237,238,239,240	0	1	0
O60701	Q01082	UGDH	SPTBN1	1	0.688269	2q3e_B	1bkr_A	2q3e_B_002	1bkr_A_001	129,160,161,162,163,171,172,175,177,178,179,199	20,21,22,23,24,25,28,29,30,31,32,33,34,35,36,37,55,56,57	0	0	0
P00918	P49903	CA2	SEPHS1	1	0.688257	2nnv_A	3fd5_B	2nnv_A_001	3fd5_B_002	13,14,17,23,24,246,249,250	154,200,246,247,248,249,250,251,340,343,347,348,349	0	0	0
P62942	P68106	FKBP1A	FKBP1B	20	0.688017	1fkb_A	1c9h_A	1fkb_A_001	1c9h_A_001	26,36,37,46,54,55,56,59,82,87,90,91,99	26,36,37,46,55,56,59,82,87,90,91,99	1	1	0
P00918	P05019	CA2	IGF1	1	0.687936	1caj_A	3lri_A	1caj_A_002	3lri_A_001	3,4,5,6,7,9,10,11,12,13,14,15,16,17,18,19,20,21	35,36,37,38,39,40,41,42,43,44,46,47,48,49,50,51,52,72,73,74,75,76,77,78,79	0	0	0
P04275	Q9Y617	VWF	PSAT1	1	0.687902	1u0n_A	3e77_B	1u0n_A_001	3e77_B_004	1,2,3,4,5,6,7,8,9,10,11,12,13,14,15,16,17,18,19,20,21,22,23,24,25,26,27,28,29,30,31,32,33,34,35,36,37,38,39,40,41,42,43,44,45,46,47,48,49,50,51,52,53,54,55,56,57,58,59,60,61,62,63,64,65,66,67,68,69,70,71,72,73,74,75,76,77,78,79,80,81,82,83,84,85,86,87,88,89,90,91,92,93,94,95,96,97,98,99,100,101,102,103,104,105,106,107,108,109,110,111,112,113,114,115,116,117,118,119,120,121,122,123,124,125,126,127…	57,61,71,72,73,234,237,238	0	0	0
P21953	Q14185	BCKDHB	DOCK1	1	0.687879	1x7z_B	3l4c_A	1x7z_B_001	3l4c_A_002	34,37,38,92,128,129,179,180,181,182	1,2,3,4,5,6,7,8,9,10,11,12,13,14,15,16,17,18,19,20,21,22,23,24,25,26,27,28,29,30,31,32,33,34,35,36,37,38,39,40,41,42,43,44,45,46,47,48,49,50,51,52,53,54,55,56,57,58,59,60,61,62,63,64,65,66,67,68,69,70,71,72,73,74,75,76,77,78,79,80,81,82,83,84,85,86,87,88,89,90,91,92,93,94,95,96,97,98,99,100,101,102,103,104,105,106,107,108,109,110,111,112,113,114,115,116,117,118,119,120,121,122,123,124,125,126,127…	0	0	0
P01112	Q08499	HRAS	PDE4D	2	0.687876	2cl7_X	3g4l_C	2cl7_X_001	3g4l_C_003	97,101,107,108,109,111,137,139	1,2,3,4,5,6,7,8,9,10,11,12,13,14,15,16,17,18,19,20,21,22,23,24,25,26,27,28,29,30,31,32,33,34,35,36,37,38,39,40,41,42,43,44,45,46,47,48,49,50,51,52,53,54,55,56,57,58,59,60,61,62,63,64,65,66,67,68,69,70,71,72,73,74,75,76,77,78,79,80,81,82,83,84,85,86,87,88,89,90,91,92,93,94,95,96,97,98,99,100,101,102,103,104,105,106,107,108,109,110,111,112,113,114,115,116,117,118,119,120,121,122,123,124,125,126,127…	0	0	0
P30414	P62937	NKTR	PPIA	13	0.68781	2he9_A	3odl_G	2he9_A_002	3odl_G_002	66,71,72,74,112,113,124,133,137	54,55,56,59,60,61,62,63,64,99,100,101,102,103,110,111,112,113,114,121,122,123,125,126,127,219	1	1	0
P14778	P35228	IL1R1	NOS2	1	0.68769	1g0y_R	2nsi_C	1g0y_R_005	2nsi_C_003	136,137,138,139,140,141,142,143,144,151,152,153,158,159,160,161,162,163,164	103,105,141,142,145,146,149,358,360,361,485,486	0	0	0
P05106	P18054	ITGB3	ALOX12	1	0.687647	3nig_D	3d3l_A	3nig_D_003	3d3l_A_006	26,27,28,29,30,34,35,36,37,38,39,40,41,42,43,44,45,46,47,48,49,50,51,52,53,54,55,56,57,58,59,60,61,62,63,64,65,66,67,68,69,70,71,72,73,74,75,76,77,78,79,80,81,82,83,84,85,86,87,88,89,90,91,92,93,94,95,96,97,98,99,100,101,102,103,104,105,106,107,108,109,110,111,112,113,114,115,116,117,118,119,120,121,122,123,124,125,126,127,134,135,136,137,138,139,140,141,142,143,144,145,146,147,148,149,164,165,16…	391,392,394,605,610,612,658,659,660,662	0	0	0
O94813	P01112	SLIT2	HRAS	1	0.687566	2v9s_A	2rgg_A	2v9s_A_002	2rgg_A_002	445,446,449,450,451,454,455,467,468,469,470	5,6,7,39,54,55,56,71,74,75	0	0	0
P00491	P15151	PNP	PVR	1	0.687563	3phb_Y	3udw_C	3phb_Y_002	3udw_C_001	1,2,3,4,5,6,7,8,9,10,11,93,94,95,100,101,102,145,146,147,148,149,150,151,152,153,154,155,156,157,158,159,229,230,231	65,66,67,68,69,70,71,72,73,74,75,76,77,86,87,88,89,90,91,92,93,109,110,111,113,114,115,116,117,118,120,121,122	0	0	0
P03989	Q8WLS4	HLA-B	HLA-A	18	0.687457	2bss_A	3v5h_D	2bss_A_004	3v5h_D_002	1,2,3,4,5,28,29,30,31,101,102,103,133,134,135,136,137,138,139,140,141,142,143,177,178,179,180,181,182,183,208,209,210,211,212,213,249,250,251,252,253,254	1,2,3,4,29,30,179,180,181,182,210,212,264	1	1	0
P01892	P03989	HLA-A	HLA-B	19	0.687457	3v5h_D	2bss_A	3v5h_D_002	2bss_A_004	1,2,3,4,29,30,179,180,181,182,210,212,264	1,2,3,4,5,28,29,30,31,101,102,103,133,134,135,136,137,138,139,140,141,142,143,177,178,179,180,181,182,183,208,209,210,211,212,213,249,250,251,252,253,254	1	1	0
O95147	Q04760	DUSP14	GLO1	1	0.687452	2wgp_A	1qip_A	2wgp_A_001	1qip_A_003	38,39,40,41,42,43,44,55,56,57,58,59,62,63,64,65,66,67,68,72,73,74,109,110,111	34,35,36,37,38,80,81,82,83,84,85,86,87,88,89,90,91,92,109,113,114,115,116,117,118,123,124,125,161,162,163,164,165,166,167,168	0	0	0
Q63HR2	Q8NB78	TENC1	KDM1B	1	0.687446	2l6k_A	4gus_A	2l6k_A_001	4gus_A_004	2,3,4,5,6,7,8,9,28,29,30,31,32,40,41,42,43,44,91,92,93,94,95,96,97,98,109,110,111,112,113,114,115	438,440,461,462,463,465,467,480,484,538,539,542,543,545,546,547,558,559,560,561,562,563,567,568,571,572,680,696,698,767,768,769,770,779,800,801,802,803,804,806,901	0	0	0
Q01082	Q04756	SPTBN1	HGFAC	1	0.687352	1aa2_A	2wub_A	1aa2_A_001	2wub_A_002	20,21,22,23,24,25,28,29,30,31,32,33,34,35,36,37,55,56,57	84,85,86,87,88,89,90,91,92,93,94,95,96,97,98,99,100,101,102,103,104,105,106,107,108,109,110,122,123,124,125,126,127,128,129,130,131,132,133,134,161,162,163,164,165,166,168,180,181,182,183,193,194,195,196,197,198,199,200,201,202,203,204,205,206,207,208	0	0	0
P38919	Q16654	EIF4A3	PDK4	1	0.687341	2j0q_A	3d2r_B	2j0q_A_005	3d2r_B_002	104,105,106,107,108,151,152,153,154,155,156,157,158,159,160,161,173,174,175,176,177,178,179	170,171,174,178,193,244,246,247	0	0	0
Q16531	Q9Y253	DDB1	POLH	1	0.687315	4a0b_C	4ecw_A	4a0b_C_011	4ecw_A_003	1,2,3,4,5,6,7,8,9,10,11,12,13,14,15,16,17,18,19,20,21,22,23,24,25,26,27,28,29,30,31,32,33,34,35,36,37,38,39,40,41,42,43,44,45,46,47,48,49,50,51,52,53,54,55,56,57,58,59,60,61,62,63,64,65,66,67,68,69,70,71,72,73,74,75,76,77,78,79,80,81,82,83,84,85,86,87,88,89,90,91,92,93,94,95,96,97,98,99,100,101,102,103,104,105,106,107,108,109,110,111,112,113,114,115,116,117,118,119,120,121,122,123,124,125,126,127…	143,144,198,201,202,205,233	0	0	0
P48736	Q460N5	PIK3CG	PARP14	1	0.687274	3apd_A	3smi_A	3apd_A_003	3smi_A_002	388,389,390,391,426,428,502,632,633,635,636,641,668,669,670,671	1,2,3,4,5,6,7,8,9,10,11,12,13,14,15,16,17,18,19,20,21,22,23,24,25,26,27,28,29,30,31,32,33,34,35,36,37,38,39,40,41,42,43,44,45,46,47,48,49,50,51,52,53,54,55,56,57,58,59,60,61,62,63,64,65,66,67,68,69,70,71,72,73,74,75,76,77,78,79,80,81,82,83,84,85,86,87,88,89,90,91,92,93,94,95,96,97,98,99,100,101,102,103,104,105,106,107,108,109,110,111,112,113,114,115,116,117,118,119,120,121,122,123,124,125,126,127…	0	0	0
O75530	O94855	EED	SEC24D	1	0.687197	3iiy_A	3eg9_B	3iiy_A_002	3eg9_B_007	102,105,106,109,110,112,123,125,135,152,161,177,178	1,2,3,4,5,6,7,8,9,10,11,12,13,14,15,16,17,18,19,20,21,22,23,24,25,26,27,28,29,30,31,32,33,34,35,36,37,38,39,40,41,42,43,44,45,46,47,48,49,50,51,52,53,54,55,56,57,58,59,60,61,62,63,64,65,66,67,68,69,70,71,72,73,74,75,76,77,78,79,80,81,82,83,84,85,86,87,88,89,90,91,92,93,94,95,96,97,98,99,100,101,102,103,104,105,106,107,108,109,110,111,112,113,114,115,116,117,118,119,120,121,122,123,124,125,126,127…	0	0	0
P00519	P42574	ABL1	CASP3	1	0.68717	2hiw_A	2xyh_B	2hiw_A_003	2xyh_B_001	409,410,422,423,456,457,458,461,463	206,207,208,214,248,249,250	0	0	0
P08575	P18031	PTPRC	PTPN1	54	0.687083	1ygu_A	1g1g_A	1ygu_A_003	1g1g_A_001	1,2,3,4,5,6,7,8,9,10,11,12,13,14,15,16,17,18,19,20,21,22,23,24,25,26,27,28,29,30,31,32,33,34,35,36,37,38,39,40,41,42,43,44,45,46,47,48,49,50,51,52,53,54,55,56,57,58,59,60,61,62,63,64,65,66,67,68,69,70,71,72,73,74,75,76,77,78,79,80,81,82,83,84,85,86,87,88,89,90,91,92,93,94,95,96,97,98,99,100,101,102,103,104,105,106,107,108,109,110,111,112,113,114,115,116,117,118,119,120,121,122,123,124,125,126,127…	45,46,47,48,49,50,119,120,121,133,134,135,136,137,138,139,140,141,142,143,169,170,179,180,181,182,183,214,215,216,217,218,219,220,221,222,223,259,260,261,262,263,264	1	1	1
P02787	P43405	TF	SYK	1	0.687027	2o7u_H	4fl2_A	2o7u_H_003	4fl2_A_004	13,14,15,113,114,115,116,117,118,119,120,121,122,123,124,125,126,127,128,129,130,131,132,133,134,135,136,137,138,139,140,141,142,143,144,145,146,147,148,149,150,151,152,153,154,179,180,181,182,183,184,185,186,187,188,189,190,191,192,193,194,212,213,214,255,256,257,258,259,260,261,262,263,264,265,266,267,268,269,270,271,272,273,274,275,276,277,278,279,280,281,282,283,284	19,43,44,45,46,47,48,121,122,124,125,155	0	0	0
P28845	P62979	HSD11B1	RPS27A	1	0.687007	3fco_A	3o65_D	3fco_A_002	3o65_D_001	174,195,198,254,255,257,270,273,274,277	22,23,24,26,27,28,40,41,42,43,44,48,49,50,51,52,53,71,72,73	0	0	0
P0CG47	P28845	UBB	HSD11B1	1	0.687007	3o65_D	3fco_A	3o65_D_001	3fco_A_002	22,23,24,26,27,28,40,41,42,43,44,48,49,50,51,52,53,71,72,73	174,195,198,254,255,257,270,273,274,277	0	0	0
F5H747	P28845	UBC	HSD11B1	1	0.687007	3o65_D	3fco_A	3o65_D_001	3fco_A_002	22,23,24,26,27,28,40,41,42,43,44,48,49,50,51,52,53,71,72,73	174,195,198,254,255,257,270,273,274,277	0	0	0
P28845	P62987	HSD11B1	UBA52	1	0.687007	3fco_A	3o65_D	3fco_A_002	3o65_D_001	174,195,198,254,255,257,270,273,274,277	22,23,24,26,27,28,40,41,42,43,44,48,49,50,51,52,53,71,72,73	0	0	0
J3QTR3	P28845	RPS27A	HSD11B1	1	0.687007	3o65_D	3fco_A	3o65_D_001	3fco_A_002	22,23,24,26,27,28,40,41,42,43,44,48,49,50,51,52,53,71,72,73	174,195,198,254,255,257,270,273,274,277	0	0	0
P0CG48	P28845	UBC	HSD11B1	2	0.687007	3o65_D	3fco_A	3o65_D_001	3fco_A_002	22,23,24,26,27,28,40,41,42,43,44,48,49,50,51,52,53,71,72,73	174,195,198,254,255,257,270,273,274,277	0	0	0
P00734	P21980	F2	TGM2	4	0.686996	4bah_B	1kv3_C	4bah_B_001	1kv3_C_006	43,44,45,46,47,48,49,100,101,102,150,190	241,243,245,252,276,278,515,516,517,556,557,558	0	0	0
P11387	P62136	TOP1	PPP1CA	1	0.686945	1t8i_A	3egh_A	1t8i_A_005	3egh_A_002	1,2,3,4,5,6,7,8,9,10,11,12,13,14,15,16,17,18,19,20,21,22,23,24,25,26,27,28,29,30,31,32,33,34,35,36,37,38,39,40,41,42,43,44,45,46,47,48,49,50,51,52,53,54,55,56,57,58,59,60,61,62,63,64,65,66,67,68,69,70,71,72,73,74,75,76,77,78,79,80,81,82,83,84,85,86,87,88,89,90,91,92,93,94,95,96,97,98,99,100,101,102,103,104,105,106,107,108,109,110,111,112,113,114,115,116,117,118,119,120,121,122,123,124,125,126,127…	127,129,130,195,196,197,206,223	0	0	0
P27707	Q14353	DCK	GAMT	1	0.686935	2qrn_C	3orh_A	2qrn_C_002	3orh_A_001	215,219,221,222,223,228,229,233	41,42,46,135,136,137,138,147,169,170,171,172,4000	0	0	0
O75880	P00734	SCO1	F2	1	0.686931	1wp0_A	1ae8_H	1wp0_A_001	1ae8_H_004	203,204,205,206,231,245,247,256,258	130,131,132,162,163,164,165,180,181,230	0	0	0
P35790	P61769	CHKA	B2M	1	0.686709	3g15_A	3m1b_B	3g15_A_002	3m1b_B_001	42,43,44,45,46,47,48,49,50,51,52,53,54,55,56,57,58,59,60,61,62,63,64,65,66,67,68,69,70,71,72,73,74,75,76,77,78,79,80,81,82,83,84,85,86,87,88,89,90,91,92,93,94,95,96,97,98,99,100,101,102,103,104,105,106,107,108,109,110,111,112,113,114,115,116,117,118,119,120,121,122,123,124,125,126,127,128,129,130,131,132,133,134,135,136,137,138,139,140,141,142,143,144,145,146,147,148,149,150,151,152,153,154,167,1…	72,73,74,75,76,77,78,79,93,94,95,96,97,98	0	0	0
P19793	Q99418	RXRA	CYTH2	1	0.68669	2zy0_C	1s9d_E	2zy0_C_003	1s9d_E_002	1,2,3,4,5,6,7,8,9,10,11,12,13,14,15,16,17,18,19,20,21,22,23,24,25,26,27,28,29,30,31,32,33,34,35,36,37,38,39,40,41,42,43,44,45,46,47,48,49,50,51,52,53,54,55,56,57,58,59,60,61,62,63,64,65,66,67,68,69,70,71,72,73,74,75,76,77,78,79,80,81,82,83,84,85,86,87,88,89,90,91,92,93,94,95,96,97,98,99,100,101,102,103,104,105,106,107,108,109,110,111,112,113,114,115,116,117,118,119,120,121,122,123,124,125,126,127…	145,146,149,241,243,244	0	0	0
Q02790	Q13451	FKBP4	FKBP5	7	0.68666	1q1c_A	3o5k_B	1q1c_A_002	3o5k_B_001	57,67,68,77,86,87,90,113,122,130	56,57,58,59,60,66,67,68,69,76,77,78,84,85,86,87,88,89,90,91,112,113,114,117,118,119,120,121,122,123,127,128,129,130,131	1	1	1
P05164	P61978	MPO	HNRNPK	1	0.686633	1d7w_B	1zzk_A	1d7w_B_002	1zzk_A_001	46,47,48,49,50,51,52,57,58	26,27,28,29,33,34,35,36,37,38,39,40,41,42,43,75,76,77,78,79,80,81,82,83,84,85	0	0	0
P02743	P14555	APCS	PLA2G2A	1	0.686584	2a3w_I	1db4_A	2a3w_I_001	1db4_A_002	1,23,24,25,180,181,182,183,184,187,188,189	27,32,45,48,49,52,121,122,123,124	0	0	0
P01891	P01892	HLA-A	HLA-A	5	0.686494	2hla_A	1s8d_A	2hla_A_004	1s8d_A_005	26,27,28,29,30,31,32,33,34,47,48,49,50,51,52,176,177,178,179,180,181,182,183,184,206,207,208,209,210,234,235,236,237,238,239,240,241,242	26,27,28,29,30,31,32,33,34,47,48,49,50,51,52,176,177,178,179,180,181,182,183,184,208,209,210,234,235,236,237,238,239,240,241,242	1	1	0
P01891	Q8WLS4	HLA-A	HLA-A	5	0.686494	2hla_A	1s8d_A	2hla_A_004	1s8d_A_005	26,27,28,29,30,31,32,33,34,47,48,49,50,51,52,176,177,178,179,180,181,182,183,184,206,207,208,209,210,234,235,236,237,238,239,240,241,242	26,27,28,29,30,31,32,33,34,47,48,49,50,51,52,176,177,178,179,180,181,182,183,184,208,209,210,234,235,236,237,238,239,240,241,242	1	1	0
O15294	P68871	OGT	HBB	1	0.686432	4ay5_A	1y4f_D	4ay5_A_001	1y4f_D_002	497,500,501,510,655,656,657,658,681,940,941	1,78,80,81,82,136,137,139,140	0	0	0
P01848	P05230	TRAC	FGF1	1	0.686396	3sdc_C	3k1x_A	3sdc_C_001	3k1x_A_002	124,125,126,139,140,141,142,188,189,190,191,192,193,194,195,198,199,200,201,202,203,204	1,2,3,4,5,6,7,37,38,39,40,41,45,46,47,78,79,80,86,87,88,89,90,125,126,127	0	0	0
P05556	P58335	ITGB1	ANTXR2	1	0.686307	3vi3_B	1tzn_a	3vi3_B_003	1tzn_a_001	92,93,94,106,107,108,109,110,111,112,113,114,115,116,117,118,119,120,121,122,123,124,125,126,127,128,129,130,131,132,133,134,135,136,137,138,139,140,141,142,143,144,145,146,147,148,149,150,151,152,153,154,155,156,157,158,159,160,161,162,163,164,181,182,183,184,185,250,251,252,260,261,262,263,264,265,266,267,268,269,270,271,272,273,274,275,276,277,278,279,280,281,282,283,284,285,286,287,288,289,29…	1,2,3,4,5,6,7,8,9,10,11,12,13,14,15,16,17,18,19,20,21,22,23,24,25,26,27,28,29,30,31,32,33,34,35,36,37,38,39,40,41,42,43,44,45,46,47,48,49,50,51,52,53,54,55,56,57,58,59,60,61,62,63,64,65,66,67,68,69,70,71,72,73,74,75,76,77,78,79,80,81,82,83,84,85,86,87,88,89,90,91,92,93,94,95,96,97,98,99,100,101,102,103,104,105,106,107,108,109,110,111,112,113,114,115,116,117,118,119,120,121,122,123,124,125,126,127…	0	1	0
P49841	P80188	GSK3B	LCN2	1	0.686172	4b7t_A	1x8u_C	4b7t_A_005	1x8u_C_003	142,146,157,161,189,191	22,24,62,85,86,88,89,90,91,92	0	0	0
P27487	Q92900	DPP4	UPF1	2	0.686102	3g0b_A	2gk7_A	3g0b_A_004	2gk7_A_005	319,320,321,352,353,595,596,668,669,670,671,672	1,2,3,4,5,6,7,8,9,10,11,12,13,14,15,16,17,18,19,20,21,22,23,24,25,26,27,28,29,30,31,32,33,34,35,36,37,38,39,40,41,42,43,44,45,46,47,48,49,50,51,52,53,54,55,56,57,58,59,60,61,62,63,64,65,66,67,68,69,70,71,72,73,74,75,76,77,78,79,80,81,82,83,84,85,86,87,88,89,90,91,92,93,94,95,96,97,98,99,100,101,102,103,104,105,106,107,108,109,110,111,112,113,114,115,116,117,118,119,120,121,122,123,124,125,126,127…	0	0	0
P07711	Q10471	CTSL	GALNT2	1	0.686062	2xu5_A	2ffv_A	2xu5_A_001	2ffv_A_003	1,2,3,123,170,171,172,181,203,204	75,76,77,78,79,80,81,82,83,84,85,86,87,88,89,90,91,92,93,94,95,96,97,98,99,100,101,102,103,104,105,106,107,108,109,110,111,112,113,114,115,116,117,118,119,120,121,122,123,124,125,126,127,128,129,130,131,132,133,134,135,136,137,138,139,140,141,142,143,144,145,146,147,148,149,150,174,175,176,177,178,179,180,181,182,183,184,185,199,200,201,202,203,204,205,206,207,235,236,237,238,239,240,241,242,243,…	0	0	0
O95503	Q9HC52	CBX6	CBX8	1	0.686026	3i90_A	3i91_A	3i90_A_001	3i91_A_001	9,10,11,12,31,32,33,34,35,36,38,39,40,41,42,43,44	9,10,11,12,31,32,33,34,35,36,38,39,40,41,42,43,44	1	1	0
P08319	P28845	ADH4	HSD11B1	1	0.685983	3cos_C	3d3e_D	3cos_C_002	3d3e_D_003	84,98,100,160,161,331	124,125,126,127,128,129,132,135,179,180,181,182,183	0	1	0
P00750	P62937	PLAT	PPIA	1	0.685909	1bda_A	2x25_B	1bda_A_004	2x25_B_001	135,159,160,161,184,185,186,188	54,55,56,59,60,61,62,63,64,99,100,101,102,103,112,113,114,120,121,122,123,125,126,127	0	0	0
P18031	P56817	PTPN1	BACE1	1	0.685792	3i80_A	4djy_B	3i80_A_003	4djy_B_001	77,78,79,80,81,82,83,84,85,86,87,88,89,90,91,92,93,94,95,96,97,98,99,100,101,102,103,104,105,106,107,108,109,110,111,112,113,114,115,116,117,129,130,131,132,133,134,152,153,154,187,188,189,190,191,192,193,194,195,196,197,198,199,200,201,202,203,204,205,206,207,208,209,210,211	68,69,70,71,72,73,74,75,76,87,88,89,90,91,92,93,94,95,96,97,98,99,100,101,102,103,104,105,106,107,108,109,110,111,112,113,114,115,116,117,118,119,120,121,122,123,124,125,126,127,128,129,130,131,132,133,150,151,152,153,154,155,156,215,216,217,218,219,220,221,222,223,224,225,226,227,228,229,230,231,232,233,234,235,236,237,238,239,240,241,242,243,244,245,246,247,248,249,250,251,252,253,254,255	0	0	0
P16455	P30044	MGMT	PRDX5	2	0.685777	1t39_A	1h4o_C	1t39_A_002	1h4o_C_001	30,31,32,33,134,135,137,138,140,145,158,159,160	16,17,81,82,85,86,90,91,92,94,95,96	0	0	0
P53779	Q9UKV8	MAPK10	AGO2	1	0.685764	4h3b_A	3luc_A	4h3b_A_003	3luc_A_002	75,95,96,97,98,104,107,108,111,214	545,546,547,548,551,559,562,563,566	0	0	0
P00742	P15121	F10	AKR1B1	2	0.685758	2j38_A	2iq0_A	2j38_A_002	2iq0_A_002	32,39,40,67,73,141,151,152,153	212,213,215,217,220,221,222,224,225,226	0	0	0
O00214	Q70E73	LGALS8	RAPH1	1	0.685724	3ojb_D	4gmv_A	3ojb_D_001	4gmv_A_002	79,80,81,82,83,84,85,105,106,107,108,109,110,111,112,113,143	319,320,341,343,344,345,346,476	0	0	0
P06865	Q03405	HEXA	PLAUR	1	0.685712	2gk1_G	1ywh_A	2gk1_G_006	1ywh_A_003	208,261,262,263,264,287,288,289,323,324,325	2,3,4,5,6,7,8,9,10,11,12,13,14,15,16,17,18,19,20,21,22,23,24,25,26,27,28,29,30,31,32,33,34,35,36,37,38,39,40,41,42,43,44,45,46,47,48,49,50,51,52,53,54,55,56,57,58,59,60,61,62,63,64,65,66,67,68,69,70,71,72,73,74,75,76,77,78,79,80,81,82,83,84,85,86,87,88,89,90,91,92,93,94,95,96,97,98,99,100,101,102,103,104,105,106,107,108,109,110,111,112,113,114,115,116,117,118,119,120,121,122,123,124,125,126,127,1…	0	0	0
P00491	Q16853	PNP	AOC3	2	0.685664	1rr6_A	1us1_B	1rr6_A_004	1us1_B_002	49,50,51,58,59,64,65,66	68,69,70,71,72,73,74,75,76,77,78,79,80,81,82,83,84,85,86,87,88,89,90,91,92,93,94,95,96,97,98,99,100,101,102,103,104,105,106,107,108,109,110,111,112,113,114,115,116,117,118,119,120,121,122,123,124,125,126,127,128,129,130,131,132,133,134,135,136,137,138,139,140,141,142,143,144,145,146,147,148,149,150,151,152,153,154,155,156,157,158,159,160,161,162,163,164,165,166,167,168,169,170,171,172,173,174,175…	0	0	0
P04746	Q12923	AMY2A	PTPN13	2	0.685634	1xd1_A	3lnx_A	1xd1_A_002	3lnx_A_001	267,301,302,303,304,309,310,311,312,313,314,317,346,348,351,352,353,356	12,13,14,15,16,17,18,19,20,21,22,23,40,41,42,73,74,75,76,77,78,79,80,81,82,97,107,112	0	0	0
P03950	P10746	ANG	UROS	1	0.685633	1k59_A	1jr2_A	1k59_A_002	1jr2_A_001	78,80,97,98,99,100,101,119,120,121,122	71,74,75,80,83,84,88,109,110	0	0	0
P29350	Q9UHI8	PTPN6	ADAMTS1	1	0.685557	4gs0_A	2jih_B	4gs0_A_001	2jih_B_003	309,311,468,469,472,476,481,482,483,486,487	267,268,269,312,315,319,320,321,357,359	0	0	0
P00734	Q9Y5K2	F2	KLK4	2	0.68546	2pks_C	2bdh_B	2pks_C_001	2bdh_B_001	229,230,231,232,234,235,255,256,257,258,259,260,261,268,269	189,190,191,192,193,194,195,213,214,215,216,217,220	1	1	0
P00734	P21802	F2	FGFR2	2	0.685454	3d49_H	3euu_A	3d49_H_002	3euu_A_001	184,185,186,187,188,189,221,222,223,224,225	92,93,94,95,96,97,98,99,100,101,102,103,104,105,129,159,160,161,162,163,164,165,166,167,168,175,176,177,178,179,196,197,198,199,200,201,202,203	0	0	0
P02766	Q9UBE0	TTR	SAE1	1	0.685447	3imv_B	3kyc_A	3imv_B_001	3kyc_A_005	11,12,59,60,61,62,63,64,65,66,67,96,97,98,99,100,101,102,103,104,105,106	44,45,46,47,48,49,50,51,75,76,77,78,79,80,81,82,84,85,86,87,88,89,90,91,92,93,94,95,96,97,98,99,100,101,102,103,104,105,106,107,108,109,110,111,112,113,114,115,116,117,118,119,120,121,122,123,124,125,126,127,141,142,143,144,210,211,212,213,214,215,216,217,218,219,220,221,222,223,224,225,226,227,228,229,230,231,232,233,234,235,236,237,238,239,240,241,242	0	0	0
P25440	Q8WUM4	BRD2	PDCD6IP	1	0.685435	4a9f_B	2ojq_A	4a9f_B_002	2ojq_A_003	82,83,84,85,86,87,88,89,90,91,92,93,126,127,128,130,131,132	1,2,3,4,5,6,7,8,9,10,11,12,13,14,15,16,17,18,19,20,21,22,23,24,25,26,27,28,29,30,31,32,33,34,35,36,37,38,39,40,41,42,43,44,45,46,47,48,49,50,51,52,53,54,55,56,57,58,59,60,61,62,63,64,65,66,67,68,69,70,71,72,73,74,75,76,77,78,79,80,81,82,83,84,85,86,87,88,89,90,91,92,93,94,95,96,97,98,99,100,101,102,103,104,105,106,107,108,109,110,111,112,113,114,115,116,117,118,119,120,121,122,123,124,125,126,127…	0	0	0
P60709	P68871	ACTB	HBB	1	0.685414	3byh_A	1c7c_D	3byh_A_002	1c7c_D_002	11,12,13,14,69,70,71,72,73,74,75,76,77,78,79,80,81,82,83,85,86,87,104,105,106,107,108,109,110,111,112,114,115,116,118,119,120,133,134,135,136,137,138	22,23,26,30,113,116,117	0	0	0
P03372	P67775	ESR1	PPP2CA	1	0.685408	1gwr_B	2ie4_C	1gwr_B_003	2ie4_C_003	329,330,331,332,333,337,345,407,408	162,163,235,236,282,283,284	0	0	0
P15121	P23141	AKR1B1	CES1	1	0.685365	3onb_A	1mx1_D	3onb_A_002	1mx1_D_008	115,116,117,118,119,120,121,122,123,124,125,126,127,128,129,130,149,211,212,213,214,215,216,217,218,219,220,221,222,223,224,225,226,227,228,229,230,231,232,233,234,235,236,237,238,239	4036,4038,4049,4083,4104,4106,4122,4153,4155	0	0	0
Q16181	Q9NUW8	SEPT7	TDP1	1	0.685361	3t5d_C	1mu7_A	3t5d_C_001	1mu7_A_002	40,41,42,43,44,45,46,47,48,174,175,176,177,178,179,228,229,230,231,232,233,245,246,247,248,249	484,504,555,556,557,572,574,575,576	0	0	0
P25440	P61769	BRD2	B2M	2	0.685288	4alh_C	3ekc_A	4alh_C_003	3ekc_A_001	115,116,117,118,119,142,143,146,147,148,149,150,151,152,153,154,155	22,23,24,40,41,42,45,46,47,48,49,67,68,69,70,71,72,77,78,79	0	0	0
P03989	P30464	HLA-B	HLA-B	6	0.685093	3d18_A	1xr8_A	3d18_A_002	1xr8_A_002	1,2,3,4,29,30,179,180,181,182,209,210,212,264	1,2,3,4,29,30,179,180,181,182,209,210,211,212,264	1	1	0
P00734	P01009	F2	SERPINA1	2	0.685057	3b9f_H	1ezx_A	3b9f_H_002	1ezx_A_001	184,185,186,187,188,189,221,222,223,224,225	129,130,131,132,133,134,135,136,137,138,139,140,141,164,165,166,167,168,193,194,195,196,197,198,222,223,224,225,226,227,228,229,239,240,241,242,243,244,245,269,270,271,272,273,274,275,276	0	0	0
P61769	Q06330	B2M	RBPJ	1	0.68499	3fqt_B	3nbn_A	3fqt_B_001	3nbn_A_008	72,73,75,76,77,93,94,95,96	1,2,3,4,5,6,7,8,9,10,11,12,13,14,15,16,17,18,19,20,21,22,23,24,25,26,27,28,29,30,31,32,33,34,35,36,37,38,39,40,41,42,43,44,45,46,47,48,49,50,51,52,53,54,55,56,57,58,59,60,61,62,63,64,65,66,67,68,69,70,71,72,73,74,75,76,77,78,79,80,81,82,83,84,85,86,87,88,89,90,91,92,93,94,95,96,97,98,99,100,101,102,103,104,105,106,107,108,109,110,111,112,113,114,115,116,117,118,119,120,121,122,123,124,125,126,127…	0	1	0
P52789	Q92900	HK2	UPF1	1	0.6848	2nzt_B	2gk7_A	2nzt_B_004	2gk7_A_005	603,604,620,621,656,657,658,677,681,682,683,708,739,742	1,2,3,4,5,6,7,8,9,10,11,12,13,14,15,16,17,18,19,20,21,22,23,24,25,26,27,28,29,30,31,32,33,34,35,36,37,38,39,40,41,42,43,44,45,46,47,48,49,50,51,52,53,54,55,56,57,58,59,60,61,62,63,64,65,66,67,68,69,70,71,72,73,74,75,76,77,78,79,80,81,82,83,84,85,86,87,88,89,90,91,92,93,94,95,96,97,98,99,100,101,102,103,104,105,106,107,108,109,110,111,112,113,114,115,116,117,118,119,120,121,122,123,124,125,126,127…	0	0	0
O14646	P51946	CHD1	CCNH	1	0.68468	2b2t_B	1jkw_A	2b2t_B_001	1jkw_A_008	16,17,18,62,63,64,65,66,67,68,69,70,154,155,156,157,158,159,160,161,162,163,164,165,166,167,202,220,222,248,249,263,265	29,30,31,45,46,47,48,49,50,51,52,53,54,55,56,57,58,59,60,61,62,63,64,65,66,67,68,69,70,71,72,73,74,75,76,77,78,79,80,81,82,83,84,85,86,87,88,89,90,91,92,93,94,95,96,97,98,99,100,101,102,108,109,110,111,112,113,114,115,116,117,146,147,148,149,150,151,152,153,154,155,156,157,158,159,160,161,162,163,164,165,166,167,168,169,170,171,172,173,174,175,176,177,178,179,180,181,182,183,184,185,186,187,188,1…	0	0	0
O75604	P13726	USP2	F3	1	0.68461	3v6e_A	2b8o_T	3v6e_A_003	2b8o_T_002	387,388,390,392,395,430,431,432,433	37,38,39,40,41,42,43,44,45,46,47,61,62,63,64,65,66,68,69,70,71,72,96,97,98	0	0	0
P04818	P35813	TYMS	PPM1A	1	0.684575	3ed7_A	3fxk_A	3ed7_A_003	3fxk_A_001	92,93,94,95,96,97,98,99,100,101,136,137,138,140,141,142,145,146,147,148,149,150,151,152,153,154,155	257,266,269,270,273,274,305,309,352,353,354,356,357	0	0	0
P00439	P04156	PAH	PRNP	1	0.684507	5pah_A	2lsb_A	5pah_A_001	2lsb_A_001	127,128,129,130,131,132,133,134,135,136,164,165,166,167,168,169,242,243,244,245,246,247,248,249,250,263,264,265	97,98,99,100,101,102,165,166,167,168,169,170,171,172,173,217,218,219,221,222,223,224,225,226	0	0	0
P00750	Q9Y5K2	PLAT	KLK4	6	0.684345	1a5h_A	2bdi_O	1a5h_A_002	2bdi_O_002	146,189,190,191,192,193,195,213,214,215,216,217,219,220,226,227	189,190,191,192,195,213,214,215,216,217,218,220,226,227,228	1	1	0
P04062	P61769	GBA	B2M	3	0.684281	3rik_B	3hae_K	3rik_B_005	3hae_K_001	101,102,103,104,105,106,107,108,109,110,111,112,113,114,115,116,117,118,119,120,121,122,123,124,125,126,127,128,129,130,131,132,133,134,135,136,137,138,139,140,141,142,143,144,145,169,170,171,172,173,174,175,176,177,251,252,253,254,255,256,257,258,259,260,261,262,263,264,265,266,267,268,269,270,271,272,273,274,275,276,277,278,279,280,281,282,283,284	72,73,74,75,76,77,78,79,93,94,95,96,97,98,99	0	0	0
P20338	P52895	RAB4A	AKR1C2	1	0.684197	2bme_B	2hdj_B	2bme_B_002	2hdj_B_003	24,27,28,31,32,36,46,47,48,65	119,121,140,141,142,314,315,316	0	0	0
P0CG48	Q15365	UBC	PCBP1	1	0.684181	1ogw_A	1ztg_B	1ogw_A_001	1ztg_B_001	6,7,8,9,10,11,12,33,34,35,36,37,68,69,70,71,72,74,75,76	22,23,24,25,26,27,28,77,78,79,80,81,82,83,84,85	0	0	0
P02788	P42224	LTF	STAT1	1	0.684167	2bjj_X	1bf5_A	2bjj_X_008	1bf5_A_007	377,378,379,399,464,465,470,484,486,487,497,498,499,504,520,675,676,679,680,681,682	1,2,3,4,5,6,7,8,9,10,11,12,13,14,15,16,17,18,19,20,21,22,23,24,25,26,27,28,29,30,31,32,33,34,35,36,37,38,39,40,41,42,43,44,45,46,47,48,49,50,51,52,53,54,55,56,57,58,59,60,61,62,63,64,65,66,67,68,69,70,71,72,73,74,75,76,77,78,79,80,81,82,83,84,85,86,87,88,89,90,91,92,93,94,95,96,97,98,99,100,101,102,103,104,105,106,107,108,109,110,111,112,113,114,115,116,117,118,119,120,121,122,123,124,125,126,127…	0	0	0
P45452	Q9BQF6	MMP13	SENP7	1	0.683984	3ljz_C	3eay_A	3ljz_C_002	3eay_A_002	119,120,121,137,138,139,140,141,142,143,144,145,146,147,151,152,153,154,155,156	918,919,921,929,952,953,955,956,957	0	0	0
O60341	P19971	KDM1A	TYMP	1	0.68389	2ejr_A	2wk5_A	2ejr_A_005	2wk5_A_002	1,2,3,4,5,6,7,8,9,10,11,12,13,14,15,16,17,18,19,20,21,22,23,24,25,26,27,28,29,30,31,32,33,34,35,36,37,38,39,40,41,42,43,44,45,46,47,48,49,50,51,52,53,54,55,56,57,58,59,60,61,62,63,64,65,66,67,68,69,70,71,72,73,74,75,76,77,78,79,80,81,82,83,84,85,86,87,88,89,90,91,92,93,94,95,96,97,98,99,100,101,102,103,104,105,106,107,108,109,110,111,112,113,114,115,116,117,118,119,120,121,122,123,124,125,126,127…	90,91,92,93,94,95,96,97,98,99,100,101,102,103,104,105,106,107,108,109,110,111,112,113,114,115,116,117,118,119,120,121,122,123,124,125,126,127,128,129,130,131,132,133,134,135,136,137,138,139,140,141,142,143,144,145,146,147,148,149,150,151,152,153,154,155,156,157,158,172,173,174,175,176,177,236,237,238,239,240,241,242,243,244,245,246,247,248,249,250,251,252,253,254,255,256,257,258,259,260,261,262,2…	0	0	0
P01112	P01116	HRAS	KRAS	28	0.683858	3rso_A	3gft_E	3rso_A_001	3gft_E_001	10,11,12,13,14,15,16,17,18,19,20,21,22,27,28,29,30,31,32,33,34,35,36,37,38,39,40,41,56,57,58,59,60,61,62,84,85,86,115,116,117,118,119,120,121,144,145,146,147,148	12,13,14,15,16,17,18,21,28,29,30,31,32,33,34,35,38,40,57,58,59,60,116,117,119,120,145,146,147	1	1	0
P02792	P21589	FTL	NT5E	1	0.683853	3hx2_P	4h2b_A	3hx2_P_001	4h2b_A_003	23,24,25,54,55,56,57,58,59,60,61,62,63,64,65,66,103,104,105,106,107,108,132,133,134,135,136,137,138,139,140,141,142,177	42,43,50,51,316,321,324,325,328	0	0	0
P00918	P04818	CA2	TYMS	5	0.683837	3m2y_A	4h1i_D	3m2y_A_003	4h1i_D_001	12,13,14,15,16,17,18,22,23,24,25,69,70,71,72,73,74,75,76,77,78,79,80,81,82,83,84,85,86,87,88,89,90,91,92,93,94,95,96,97,98,99,100,101,102,103,104,105,106,107,108,109,122,123,124,125,126,127,128,129,130,174,175,176,177,178,179,180,181,182,183,184,185,186,187,188,189,190,191,192,193,194,195,196,197,198,199,200,201,202,203,204	47,48,49,50,55,215,216,254,256,258,402	0	0	0
P09012	P30613	SNRPA	PKLR	2	0.683819	3cun_A	2vgf_D	3cun_A_001	2vgf_D_007	1,2,3,4,5,6,7,8,9,10,11,12,13,14,15,16,17,18,19,20,21,22,23,24,25,26,27,28,29,30,31,32,33,34,35,36,37,38,39,40,41,42,43,44,45,46,47,48,49,50,51,52,53,54,55,56,57,58,59,60,61,62,63,64,65,66,67,68,69,70,71,72,73,74,75,76,77,78,79,80,81,82,83,84,85,86,87,88,89,90,91,92,93,94,95,96,97,98,99,100,101,102,103,104,105,106,107,108,109,110,111,112,113,114,115,116,117,118,119,120,121,122,123,124,125,126,127…	91,92,93,94,95,96,97,98,99,100,101,102,103,104,105,106,107,108,109,110,111,112,113,114,115,116,117,118,119,120,133,134,135,136,137,138,139,140,147,148,149,150,151,152,153,154,210,211,212,213,214,215,216,217,218,219,220,221,222,223,224,225,226	0	0	0
C5MK56	P30481	HLA-B	HLA-B	10	0.68376	2fz3_A	3l3d_A	2fz3_A_002	3l3d_A_004	1,2,3,4,5,6,7,27,28,29,30,31,101,102,103,104,177,178,179,180,181,182,183,208,209,210,211,212,213,263,264,265	1,2,3,4,5,27,28,29,30,31,101,102,103,177,178,179,180,181,182,183,208,209,210,211,212,213,263,264,265	1	1	0
P14784	P58335	IL2RB	ANTXR2	1	0.683672	3qaz_T	1tzn_g	3qaz_T_001	1tzn_g_001	10,11,12,13,14,16,17,18,19,20,60,61,62,104,105,106,107,108,109,129,130,131,195,196,197	1,2,3,4,5,6,7,8,9,10,11,12,13,14,15,16,17,18,19,20,21,22,23,24,25,26,27,28,29,30,31,32,33,34,35,36,37,38,39,40,41,42,43,44,45,46,47,48,49,50,51,52,53,54,55,56,57,58,59,60,61,62,63,64,65,66,67,68,69,70,71,72,73,74,75,76,77,78,79,80,81,82,83,84,85,86,87,88,89,90,91,92,93,94,95,96,97,98,99,100,101,102,103,104,105,106,107,108,109,110,111,112,113,114,115,116,117,118,119,120,121,122,123,124,125,126,127…	0	0	0
F5H747	Q16531	UBC	DDB1	1	0.683638	3b08_G	4e5z_A	3b08_G_001	4e5z_A_012	7,8,9,11,36,69,70,71	433,434,435,445,446,447,448,451,452,453	0	0	0
P0CG47	Q16531	UBB	DDB1	1	0.683638	3b08_G	4e5z_A	3b08_G_001	4e5z_A_012	7,8,9,11,36,69,70,71	433,434,435,445,446,447,448,451,452,453	0	0	0
P0CG48	Q16531	UBC	DDB1	1	0.683638	3b08_G	4e5z_A	3b08_G_001	4e5z_A_012	7,8,9,11,36,69,70,71	433,434,435,445,446,447,448,451,452,453	0	0	0
P62158	Q9UDY8	CALM1	MALT1	1	0.68361	1k93_E	3uoa_C	1k93_E_002	3uoa_C_003	39,40,41,42,43,44,45,46,47,48,74,75,76,77,78,79,80,144,145,146,147	1,2,3,4,5,6,7,8,9,10,11,12,13,14,15,16,17,18,19,20,21,22,23,24,25,26,27,28,29,30,31,32,33,34,35,36,37,38,39,40,41,42,43,44,45,46,47,48,49,50,51,52,53,54,55,56,57,58,59,60,61,62,63,64,65,66,67,68,69,70,71,72,73,74,75,76,77,78,79,80,81,82,83,84,85,86,87,88,89,90,91,92,93,94,95,96,97,98,99,100,101,102,103,104,105,106,107,108,109,110,111,112,113,114,115,116,117,118,119,120,121,122,123,124,125,126,127…	0	0	0
O00187	P49427	MASP2	CDC34	1	0.683605	1q3x_A	3rz3_A	1q3x_A_005	3rz3_A_001	559,562,563,564,592,593,594,595,616,617,618,671	28,29,30,31,32,33,34,35,41,42,43,44,45,46,47,56,57,58,59,60,178,179,180,181,182	0	0	0
P00918	P02786	CA2	TFRC	1	0.683557	2hoc_A	1de4_I	2hoc_A_003	1de4_I_008	3,4,5,6,10,11,15,16,18,19,20	268,269,272,303,327,328,329,330,331	0	0	0
P45452	Q86W56	MMP13	PARG	1	0.683541	3elm_A	4b1h_A	3elm_A_002	4b1h_A_004	120,139,142,143,146,153	521,522,535,559,560,561,562,563,564,1968	0	0	0
O15350	P02511	TP73	CRYAB	1	0.683505	4a63_A	2ygd_C	4a63_A_001	2ygd_C_001	174,175,176,216,217,218,219,220,221,237,238,239,240,241,242,243,244,245,248,249,250,251,252,253,254	55,56,57,60,61,62,63,64,65,66,67,68,69,70,73,74,75,76,77,78,79,135,136,137,143,144,145,146,147,148	0	0	0
O43663	P25440	PRC1	BRD2	1	0.683401	3nry_A	4alh_C	3nry_A_003	4alh_C_003	71,74,75,78,91,93,94	115,116,117,118,119,142,143,146,147,148,149,150,151,152,153,154,155	0	0	0
P00918	P19367	CA2	HK1	2	0.683381	3rz7_A	1qha_A	3rz7_A_003	1qha_A_004	12,13,14,15,16,17,18,22,23,24,25,69,70,71,72,73,74,75,76,77,78,79,80,81,82,83,84,85,86,87,88,89,90,91,92,93,94,95,96,97,98,99,112,113,114,115,116,117,118,163,164,165,166,167,168,169,170,171,172,173,174,175,176,177,178,179,180,181,182,183	603,604,605,620,621,656,657,681,682,683,708,739,742	0	0	0
O76074	Q99574	PDE5A	SERPINI1	1	0.683362	3mf0_B	3fgq_A	3mf0_B_001	3fgq_A_002	82,83,84,85,86,87,88,89,90,91,92,93,94,95,96,97,98,99,100,101,102,103,104,105,106,107,108,109,110,111,112,113,114,115,116,117,118,119,120,121,123,124,125,126,127,128,129,130,135,136,137,138,139,140,141,142,143,144,145,208,209,210,211,212,213,214,215,216,217,218,219,220,221,222,223,224,225,226,227	23,24,26,27,276,277,385,386,387,388	0	0	0
P27815	Q08499	PDE4A	PDE4D	79	0.683334	2qyk_B	2fm5_C	2qyk_B_001	2fm5_C_001	371,372,376,412,413,416,418,419,420,421,422,441,442,445,483,484,485,486,530,531,533,534,541,544,545,548,549,551,552,555,567,568,569,570,580,581,584,588	159,160,164,200,201,204,206,207,208,209,229,230,233,271,272,273,318,319,321,322,329,332,333,336,337,339,340,343,355,356,357,358,368,369,371,372,376	1	1	1
P01024	P27707	C3	DCK	2	0.683302	2ice_C	2qrn_C	2ice_C_002	2qrn_C_002	1,2,3,4,5,6,7,8,9,10,11,12,13,14,15,16,17,18,19,20,21,22,23,24,25,26,27,28,29,30,31,32,33,34,35,36,37,38,39,40,41,42,43,44,45,46,47,48,49,50,51,52,53,54,55,56,57,58,59,60,61,62,63,64,65,66,67,68,69,70,71,72,73,74,75,76,77,78,79,80,81,82,83,84,85,86,87,88,89,90,91,92,93,94,95,96,97,98,99,100,101,102,103,104,105,106,107,108,109,110,111,112,113,114,115,116,117,118,119,120,121,122,123,124,125,126,127…	215,219,221,222,223,228,229,233	0	0	0
O60341	P00918	KDM1A	CA2	1	0.683136	2uxn_A	1h9q_A	2uxn_A_002	1h9q_A_003	399,400,405,406,548,549,550,551,766,767,768	12,13,14,15,16,17,18,22,23,24,25,69,70,71,72,73,74,75,76,77,78,79,80,81,82,83,84,85,86,87,88,89,90,91,92,93,94,95,96,97,98,99,100,101,102,103,104,105,106,107,108,109,122,123,124,125,126,127,128,129,130,175,176,177,178,179,180,181,182,183,184,185,186,187,188,189,190,191,192,193,194,195,196,197,198,199,200,201,202,203,204,205	0	0	0
P03956	P12318	MMP1	FCGR2A	1	0.683117	4auo_B	1h9v_A	4auo_B_004	1h9v_A_002	286,287,288,290,291,292,293,444,445,446	9,10,11,12,13,14,15,16,17,18,19,20,21,22,23,90,91,92,105,106,107,108,109,111,112,113	0	0	0
Q96KQ7	Q9H9B1	EHMT2	EHMT1	3	0.683115	3k5k_B	3swc_A	3k5k_B_005	3swc_A_002	1,2,3,4,5,6,7,8,9,10,11,12,13,14,15,16,17,18,19,20,21,22,23,24,25,26,27,28,29,30,31,32,33,34,35,36,37,38,39,40,41,42,43,44,45,46,47,48,49,50,51,52,53,54,55,56,57,58,59,60,61,62,63,64,65,66,67,68,69,70,71,72,73,74,75,76,77,78,79,80,81,82,83,84,85,86,87,88,89,90,91,92,93,94,95,96,97,98,99,100,101,102,103,104,105,106,107,108,109,110,111,112,113,114,115,116,117,118,119,120,121,122,123,124,125,126,127…	1,2,3,4,5,6,7,8,9,10,11,12,13,14,15,16,17,18,19,20,21,22,23,24,25,26,27,28,29,30,31,32,33,34,35,36,37,38,39,40,41,42,43,44,45,46,47,48,49,50,51,52,53,54,55,56,57,58,59,60,61,62,63,64,65,66,67,68,69,70,71,72,73,74,75,76,77,78,79,80,81,82,83,84,85,86,87,88,89,90,91,92,93,94,95,96,97,98,99,100,101,102,103,104,105,106,107,108,109,110,111,112,113,114,115,116,117,118,119,120,121,122,123,124,125,126,127…	1	1	0
P20702	P49005	ITGAX	POLD2	1	0.683087	3k6s_A	3e0j_A	3k6s_A_011	3e0j_A_003	1,2,3,4,5,6,7,8,9,10,11,12,13,14,15,16,17,18,19,20,21,22,23,24,25,26,27,28,29,30,31,32,33,34,35,36,37,38,39,40,41,42,43,44,45,46,47,48,49,50,51,52,53,54,55,56,57,58,59,60,61,62,63,64,65,66,67,68,69,70,71,72,73,74,75,76,77,78,79,80,81,82,83,84,85,86,87,88,89,90,91,92,93,94,95,96,97,98,99,100,101,102,103,104,105,106,107,108,109,110,111,112,113,114,115,116,117,118,119,120,121,122,123,124,125,126,127…	1,2,3,4,5,6,7,8,9,10,11,12,13,14,15,16,17,18,19,20,21,22,32,33,34,35,36,37,38,39,40,41,42,43,44,45,46,47,48,49,50,51,52,53,54,55,56,57,58,59,60,61,62,63,64,65,66,67,68,69,70,71,72,73,74,75,76,77,78,79,80,81,82,83,84,85,86,87,88,89,90,91,92,93,94,95,96,97,98,99,100,101,102,103,104,105,106,107,108,109,110,111,112,113,114,115,116,117,118,119,120,121,122,123,124,125,126,127,128,129,130,131,132,133,13…	0	0	0
P16083	P98170	NQO2	XIAP	2	0.683055	2qx4_B	3cm2_J	2qx4_B_001	3cm2_J_002	54,55,56,57,58,59,60,61,69,70,71,72,73,74,75,76,77,78,79,80	271,272,273,274,275,276,277,291,293,294,295	0	0	0
P02786	Q9UN81	TFRC	L1RE1	1	0.683047	1de4_I	2ykq_B	1de4_I_008	2ykq_B_003	268,269,272,303,327,328,329,330,331	1,2,3,4,5,6,7,8,9,10,11,12,13,14,15,16,17,18,19,20,21,22,23,24,25,26,27,28,29,30,31,32,33,34,35,36,37,38,39,40,41,42,43,44,45,46,47,48,49,50,51,52,53,54,55,56,57,58,59,60,61,62,63,64,65,66,67,68,69,70,71,72,73,74,75,76,77,78,79,80,81,82,83,84,85,86,87,88,89,90,91,92,93,94,95,96,97,98,99,100,101,102,103,104,105,106,107,108,109,110,111,112,113,114,115,116,117,118,119,120,121,122,123,124,125,126,127…	0	0	0
P28845	P30304	HSD11B1	CDC25A	1	0.683034	1xu9_A	1c25_A	1xu9_A_004	1c25_A_002	21,22,23,162,163,164,196,197,198,199,200,201,202,203,204,205,206,207,208,209,210,211,212,251,252,253,254,255	38,39,40,41,42,43,44,45,46,47,48,49,50,51,52,53,54,55,56,57,58,59,60,61,62,63,64,65,66,67,68,69,70,71,72,73,74,75,76,77,78,79,80,81,82,83,84,85,86,87,88,89,90,91,92,93,94,95,96,97,98,99,100,101,102,103,104,105,106,107,108,109,110,111,112,113,114,115,116,117,118,119,120,121,122,123,124,125,126,127,128,129,130,131,132,133,134,135,136,137,138,139,140,141,142,143,144,145,146,147,148,149,150,151,152,1…	0	0	0
P09211	Q04206	GSTP1	RELA	1	0.683011	2a2r_B	1nfi_A	2a2r_B_002	1nfi_A_002	13,49,51,52,53,63,64,65	28,29,30,31,32,33,183,184,185,186,187,188,189,190,191,222,223,224,273,274,275,276,277,278,279,280	0	0	0
P40926	P62136	MDH2	PPP1CA	1	0.683004	2dfd_C	3n5u_B	2dfd_C_003	3n5u_B_003	191,192,197,198,199,200,205,291,294	35,36,37,38,39,40,41,42,43,44,45,46,47,48,49,50,51,52,53,54,55,56,57,58,59,60,61,62,63,64,65,66,67,68,69,70,71,72,73,74,75,76,77,78,79,80,81,82,83,84,85,86,87,88,89,90,91,92,93,94,95,96,97,98,99,100,101,102,103,104,105,106,107,108,116,117,118,119,120,121,122,123,124,125,126,127,128,129,130,131,143,144,145,146,147,148,149,150,151,152,153,154,155,156,157,158,159,160,161,162,163,164,165,166,167,168,…	0	0	0
P17612	P56817	PRKACA	BACE1	1	0.682946	3agl_B	2xfj_A	3agl_B_004	2xfj_A_001	29,34,37,95,96,97,98,99,105,106,107,108,109	93,94,95,96,97,98,99,100,101,102,103,104,105,106,107,108,109,110,111,112,113,114,115,116,117,118,119,120,121,122,123,124,125,126,127,128,129,130,131,132,133,134,135,136,137,138,139,140,141,142,143,144,145,146,147,148,149,150,151,172,173,174,175,176,177,178,246,247,248,249,250,251,252,253,254,255,256,257,258,259,260,261,262,263,264,265,266,267,268,269,270,271,272,273,274,275,276,277,278,279,280,281	0	0	0
P00491	P14735	PNP	IDE	1	0.682867	3k8q_A	2g56_A	3k8q_A_002	2g56_A_008	1,2,3,4,5,6,7,8,9,10,11,93,94,95,100,101,102,145,146,147,148,149,150,151,152,153,154,155,156,157,158,229,230,231	184,187,188,191,788,827,828,829,830,852,853,854	0	0	0
P09917	Q8NBS9	ALOX5	TXNDC5	1	0.682867	3v98_B	3uvt_E	3v98_B_007	3uvt_E_001	101,102,103,104,106,107,109,141,142,164,165,166	363,364,366,367,368,371,372,373,374,375,376	0	0	0
P07900	P58335	HSP90AA1	ANTXR2	2	0.682814	2xdk_A	1sht_X	2xdk_A_002	1sht_X_001	64,65,66,67,68,69,70,71,72,73,74,75,76,77,78,79,80,81,82,83,84,85,86,87,88,89,90,91,92,93,94,95,96,97,98,99,100,101,102,103,104,105,106,107,108,109,123,124,125,126,127,128,129,175,176,177,178,179,180,181,182,183,184,185,186,187,188,189,190,191,192,193,194,195,196,197,198,199,200,201,202,203,204,205,206,207,208,209,210,211	51,52,53,54,55,115,116,117,118,119,120,149,150,151,152,153,154,155,156	0	0	0
P58335	Q2VPJ6	ANTXR2	HSP90AA1	1	0.682814	1sht_X	2xdk_A	1sht_X_001	2xdk_A_002	51,52,53,54,55,115,116,117,118,119,120,149,150,151,152,153,154,155,156	64,65,66,67,68,69,70,71,72,73,74,75,76,77,78,79,80,81,82,83,84,85,86,87,88,89,90,91,92,93,94,95,96,97,98,99,100,101,102,103,104,105,106,107,108,109,123,124,125,126,127,128,129,175,176,177,178,179,180,181,182,183,184,185,186,187,188,189,190,191,192,193,194,195,196,197,198,199,200,201,202,203,204,205,206,207,208,209,210,211	0	0	0
P08235	Q15831	NR3C2	STK11	1	0.682795	2oax_D	2wtk_C	2oax_D_003	2wtk_C_003	804,808,880,932,935,936,939,967,971,976,978	147,148,149,150,249,250,277,278,282,317	0	0	0
P16083	P60763	NQO2	RAC3	1	0.682757	2qwx_B	2ov2_F	2qwx_B_001	2ov2_F_002	55,56,58,59,60,70,73,74,77,79	44,45,46,166,170,173,174	0	0	0
P12004	Q8NFP9	PCNA	NBEA	1	0.682756	1vym_B	1mi1_A	1vym_B_001	1mi1_A_007	127,128,129,130,131,132,133,134,135,136,137,225,226,227,228,229,235,236,237,238,239,247,248,249,250,251	1,2,3,4,5,6,7,8,9,10,11,12,13,14,15,16,17,18,19,20,21,22,23,24,25,26,27,28,29,30,31,32,33,34,35,36,37,38,39,40,41,42,43,44,45,46,47,48,49,50,51,52,53,54,55,56,57,58,59,60,61,62,63,64,65,66,67,68,69,70,71,72,73,74,75,76,77,78,79,80,81,82,83,84,85,86,87,88,89,90,91,92,93,94,95,96,97,98,99,100,101,102,103,104,105,106,107,108,109,110,111,112,113,114,115,116,117,118,119,120,121,122,123,124,125,126,127…	0	0	0
P18206	P42336	VCL	PIK3CA	1	0.682738	3h2v_B	3hiz_A	3h2v_B_001	3hiz_A_003	1,2,3,4,5,6,7,8,9,10,11,12,13,14,15,16,17,18,19,20,21,22,23,24,25,26,27,28,29,30,31,32,33,34,35,36,37,38,39,40,41,42,43,44,45,46,47,48,49,50,51,52,53,54,55,56,57,58,59,60,61,62,63,64,65,66,67,68,69,70,71,72,73,74,75,76,77,78,79,80,81,82,83,84,85,86,87,88,89,90,91,92,93,94,95,96,97,98,99,100,101,102,103,104,105,106,107,108,109,110,111,112,113,114,115,116,117,118,119,120,121,122,123,124,125,126,127…	1,2,3,4,5,6,7,8,9,10,11,12,13,14,15,16,17,18,19,20,21,22,23,24,25,26,27,28,29,30,31,32,33,34,35,36,37,38,39,40,41,42,43,44,45,46,47,48,49,50,51,52,53,54,55,56,57,58,59,60,61,62,63,64,65,66,67,68,69,70,71,72,73,74,75,76,77,78,79,80,81,82,83,84,85,86,87,88,89,90,91,92,93,94,95,96,97,98,99,100,101,102,103,104,105,106,107,108,109,110,111,112,113,114,115,116,117,118,119,120,121,122,123,124,125,126,127…	0	0	0
P02792	Q9HAU4	FTL	SMURF2	1	0.682736	3hx2_f	1zvd_A	3hx2_f_003	1zvd_A_002	1,2,3,4,5,6,7,8,9,10,11,12,13,14,15,73,74,75,76,77,87,88,89,90,91,92,93,94,95,96,97,116,117,118,119,120,121	1,2,3,4,5,6,7,8,9,10,11,12,13,14,15,16,17,18,19,20,21,22,23,24,25,26,27,28,29,30,31,32,33,34,35,36,37,38,39,40,41,42,43,44,45,46,47,48,49,50,51,52,53,54,55,56,57,58,59,60,61,62,63,64,65,66,67,68,69,70,71,72,73,74,75,76,77,78,79,80,81,82,83,84,85,86,87,88,89,90,91,92,93,94,95,96,97,98,99,100,101,102,103,104,105,106,107,108,109,110,111,112,113,114,115,116,117,118,119,120,121,122,123,124,125,126,127…	0	0	0
P00734	Q9BY41	F2	HDAC8	3	0.682537	8kme_2	2v5x_B	8kme_2_001	2v5x_B_003	21,22,23,24,25,26,27,28,29,30,31,32,49,50,51,52,53,54,55,56,57,58,59,60,61,62,63,64,65,66,67,101,102,103,104,105,106,107,108,109,110,111,159,160,161,182,183,184,185,186,187,188,189,190,208,209,210,211,212,213,214,215,216,217,218,219,220,221,222,223,224,225,226,241,242,243,244,245,246,247,248,249,250,251	66,69,120,160,163,164,167	0	0	0
P48736	Q8NB78	PIK3CG	KDM1B	2	0.682393	3dbs_A	4guu_A	3dbs_A_002	4guu_A_006	167,168,169,170,172,173,467,476,504,505,506,673,711	266,267,268,451,452,456,457,458	0	0	0
P04637	Q9BPU6	TP53	DPYSL5	1	0.682385	3ts8_A	4b92_B	3ts8_A_002	4b92_B_002	112,113,114,115,116,117,118,121,122,123,124,125,126,127,132,133,134,140,141,142,143,144,145	66,68,73,100,158,160,163,191,246,247,297,325,327	0	0	0
P30419	P61626	NMT1	LYZ	1	0.682378	1rxt_B	1gez_A	1rxt_B_002	1gez_A_001	102,103,104,105,149,166,168,169,170,171,172,173,174,175,178,187,190,191,194,195,199,201,202,204,205,206,207,208,210,425	30,31,32,34,35,36,43,44,45,52,53,54,56,57,58,59,60,61,62,63,64,65,98,99,100,101,102,103,104,105,106,107,108,109,110,111,112	0	0	0
P14735	Q07343	IDE	PDE4B	1	0.682349	3h44_B	3ly2_F	3h44_B_011	3ly2_F_003	62,63,64,65,66,67,68,69,70,71,72,73,74,75,76,77,78,79,80,81,82,83,84,85,86,87,88,89,90,91,92,93,94,95,96,97,98,99,100,101,102,103,104,105,106,107,108,109,110,111,112,113,114,115,116,117,118,119,120,134,135,136,137,138,139,140,141,142,143,179,180,181,182,183,184,185,186,187,188,189,190,191,192,193,194,195,196,197,198,199,200,201,202,203,204,205,206,207,208,209,210,211,212,213,214,215	29,30,31,32,33,34,35,36,37,38,39,40,41,42,43,44,45,46,47,48,49,50,51,52,53,54,55,56,57,58,59,60,61,62,63,64,65,66,67,68,69,70,71,72,73,74,75,76,77,78,79,80,81,82,83,84,85,86,87,88,89,90,91,92,93,94,95,96,97,98,99,100,101,102,103,104,105,106,107,108,109,110,111,112,113,114,115,116,117,128,129,130,131,132,133,134,135,136,137,138,139,140,141,142,159,160,161,162,163,164,165,166,167,168,169,170,171,17…	0	0	0
P00734	P04818	F2	TYMS	1	0.682327	4bak_B	3gg5_C	4bak_B_001	3gg5_C_001	44,45,46,47,48,49,100,101,102,150,190	41,42,43,44,45,46,47,48,49,50,51,52,53,54,55,56,57,58,59,60,61,62,63,64,65,66,67,68,69,70,71,72,73,74,75,76,77,78,79,80,81,82,83,97,98,99,100,131,132,133,134,135,136,137,138,139,140,141,142,143,144,145,146,147,148,149,150,151,152,153,154,155,156,157,158,159,160,161,162,163,164,165,166,167	0	0	0
O75164	P17050	KDM4A	NAGA	1	0.682247	3pdq_A	3h54_B	3pdq_A_006	3h54_B_001	69,70,71,72,73,74,75,76,77,78,79,80,81,82,83,84,85,86,87,88,89,90,91,92,93,94,95,96,97,98,99,100,101,102,103,104,105,106,107,108,109,110,111,112,113,114,115,116,117,118,119,120,121,122,123,124,125,126,127,128,129,130,131,132,133,134,135,136,137,138,139,140,141,142,143,144,145,146,147,155,156,157,158,159,160,161,162,163,164,165,166,167,168,169,222,223,224,225,226,227,228,229,230,231,232,233,234,23…	32,33,34,77,78,79,80,118,119,120,126,127,128,129,153,154,155,156,157,158,159,187,188,189,190,191,192,193,212,213,214,215,216,217,218,251,252,253	0	0	0
P05106	P07900	ITGB3	HSP90AA1	1	0.682187	2vdl_B	4eft_A	2vdl_B_001	4eft_A_002	296,299,300,304,305,306,325,326,327,328	70,71,72,73,74,75,76,77,78,79,80,81,82,83,84,85,86,87,88,89,90,91,92,93,94,95,96,97,98,99,100,101,102,103,104,105,118,119,120,177,178,179,180,181,182,183,184,185,186,187,188,189,190,191,192,193,194,195,196,197,198,199,200,201,202,203,204,205,206,207,208,209	0	0	0
P05106	Q2VPJ6	ITGB3	HSP90AA1	1	0.682187	2vdl_B	4eft_A	2vdl_B_001	4eft_A_002	296,299,300,304,305,306,325,326,327,328	70,71,72,73,74,75,76,77,78,79,80,81,82,83,84,85,86,87,88,89,90,91,92,93,94,95,96,97,98,99,100,101,102,103,104,105,118,119,120,177,178,179,180,181,182,183,184,185,186,187,188,189,190,191,192,193,194,195,196,197,198,199,200,201,202,203,204,205,206,207,208,209	0	0	0
Q16539	Q9Y6K1	MAPK14	DNMT3A	1	0.682171	3iph_A	2qrv_H	3iph_A_003	2qrv_H_004	1,2,3,4,5,6,7,8,9,10,11,12,13,14,15,16,17,18,19,20,21,22,23,24,25,26,27,28,29,30,31,32,33,34,35,36,37,38,39,40,41,42,43,44,45,46,47,48,49,50,51,52,53,54,55,56,57,58,59,60,61,62,63,64,65,66,67,68,69,70,71,72,73,74,75,76,77,78,79,80,81,82,83,84,85,86,87,88,89,90,91,92,93,94,95,96,97,98,99,100,101,102,103,104,105,106,107,108,109,110,111,112,113,114,115,116,117,118,119,120,121,122,123,124,125,126,127…	1,2,3,4,5,6,7,8,9,10,11,12,13,14,15,16,17,18,19,20,21,22,23,24,25,26,27,28,29,30,31,32,33,34,35,36,37,38,39,40,41,42,43,44,45,46,47,48,49,50,51,52,53,54,55,56,57,58,59,60,61,62,63,64,65,66,67,68,69,70,71,72,73,74,75,76,77,78,79,80,81,82,83,84,85,86,87,88,89,90,91,92,93,94,95,96,97,98,99,100,101,102,103,104,105,106,107,108,109,110,111,112,113,114,115,116,117,118,119,120,121,122,123,124,125,126,127…	0	0	0
P04637	P11387	TP53	TOP1	1	0.68216	2pcx_A	1sc7_A	2pcx_A_002	1sc7_A_001	12,13,14,15,16,17,18,19,20,21,22,23,24,25,26,27,28,29,30,31,32,33,34,35,36,37,38,39,40,41,42,43,44,45,46,47,48,49,50,51,52,53,54,55,56,57,58,59,60,61,62,63,64,65,66,67,68,69,70,71,72,73,74,75,76,77,78,79,80,81,82,83,84,85,86,87,88,89,90,91,92,93,94,95,96,97,98,99,100,101,102,103,104,105,106,107,108,109,110,111,112,113,114,115,116,117,118,124,125,126,127,128,129,130,131,132,133,134,135,136,137,138…	1,2,3,4,5,6,7,8,9,10,11,12,13,14,15,16,17,18,19,20,21,22,23,24,25,26,27,28,29,30,31,32,33,34,35,36,37,38,39,40,41,42,43,44,45,46,47,48,49,50,51,52,53,54,55,56,57,58,59,60,61,62,63,64,65,66,67,68,69,70,71,72,73,74,75,76,77,78,79,80,81,82,83,84,85,86,87,88,89,90,91,92,93,94,95,96,97,98,99,100,101,102,103,104,105,106,107,108,109,110,111,112,113,114,115,116,117,118,119,120,121,122,123,124,125,126,127…	0	0	0
O14727	Q9H477	APAF1	RBKS	1	0.68208	1z6t_D	2fv7_B	1z6t_D_004	2fv7_B_002	348,350,351,355,361,362,366	243,244,245,247,248,252,287,288	0	0	0
P25942	Q93088	CD40	BHMT	1	0.682079	3qd6_R	1lt8_A	3qd6_R_001	1lt8_A_004	26,32,33,34,35,36,37,38,39,49,50,51,52,53,54	16,21,22,69,115,317,318,320	0	0	0
P27338	Q6NXT2	MAOB	H3F3C	1	0.682042	3po7_A	3u5o_N	3po7_A_005	3u5o_N_001	1,2,3,4,5,6,7,8,9,10,11,12,13,14,15,16,17,18,19,20,21,22,23,24,25,26,27,28,29,30,31,32,33,34,35,36,37,38,39,40,41,42,43,44,45,46,47,48,49,50,51,52,53,54,55,56,57,58,59,60,61,62,63,64,65,66,67,68,69,70,71,72,73,74,75,76,77,78,79,80,81,82,83,84,85,86,87,88,89,90,91,92,93,94,95,96,97,98,99,100,101,102,103,104,105,106,107,108,109,110,111,112,113,114,115,116,117,118,119,120,121,122,123,124,125,126,127…	10,11,12,13,14,15,16,17,18,19,20	0	0	0
P27338	P68431	MAOB	HIST1H3A	1	0.682042	3po7_A	3u5o_N	3po7_A_005	3u5o_N_001	1,2,3,4,5,6,7,8,9,10,11,12,13,14,15,16,17,18,19,20,21,22,23,24,25,26,27,28,29,30,31,32,33,34,35,36,37,38,39,40,41,42,43,44,45,46,47,48,49,50,51,52,53,54,55,56,57,58,59,60,61,62,63,64,65,66,67,68,69,70,71,72,73,74,75,76,77,78,79,80,81,82,83,84,85,86,87,88,89,90,91,92,93,94,95,96,97,98,99,100,101,102,103,104,105,106,107,108,109,110,111,112,113,114,115,116,117,118,119,120,121,122,123,124,125,126,127…	10,11,12,13,14,15,16,17,18,19,20	0	0	0
P27338	Q71DI3	MAOB	HIST2H3A	1	0.682042	3po7_A	3u5o_N	3po7_A_005	3u5o_N_001	1,2,3,4,5,6,7,8,9,10,11,12,13,14,15,16,17,18,19,20,21,22,23,24,25,26,27,28,29,30,31,32,33,34,35,36,37,38,39,40,41,42,43,44,45,46,47,48,49,50,51,52,53,54,55,56,57,58,59,60,61,62,63,64,65,66,67,68,69,70,71,72,73,74,75,76,77,78,79,80,81,82,83,84,85,86,87,88,89,90,91,92,93,94,95,96,97,98,99,100,101,102,103,104,105,106,107,108,109,110,111,112,113,114,115,116,117,118,119,120,121,122,123,124,125,126,127…	10,11,12,13,14,15,16,17,18,19,20	0	0	0
P27338	P84243	MAOB	H3F3A	1	0.682042	3po7_A	3u5o_N	3po7_A_005	3u5o_N_001	1,2,3,4,5,6,7,8,9,10,11,12,13,14,15,16,17,18,19,20,21,22,23,24,25,26,27,28,29,30,31,32,33,34,35,36,37,38,39,40,41,42,43,44,45,46,47,48,49,50,51,52,53,54,55,56,57,58,59,60,61,62,63,64,65,66,67,68,69,70,71,72,73,74,75,76,77,78,79,80,81,82,83,84,85,86,87,88,89,90,91,92,93,94,95,96,97,98,99,100,101,102,103,104,105,106,107,108,109,110,111,112,113,114,115,116,117,118,119,120,121,122,123,124,125,126,127…	10,11,12,13,14,15,16,17,18,19,20	0	0	0
P27338	Q5TEC6	MAOB	HIST2H3PS2	1	0.682042	3po7_A	3u5o_N	3po7_A_005	3u5o_N_001	1,2,3,4,5,6,7,8,9,10,11,12,13,14,15,16,17,18,19,20,21,22,23,24,25,26,27,28,29,30,31,32,33,34,35,36,37,38,39,40,41,42,43,44,45,46,47,48,49,50,51,52,53,54,55,56,57,58,59,60,61,62,63,64,65,66,67,68,69,70,71,72,73,74,75,76,77,78,79,80,81,82,83,84,85,86,87,88,89,90,91,92,93,94,95,96,97,98,99,100,101,102,103,104,105,106,107,108,109,110,111,112,113,114,115,116,117,118,119,120,121,122,123,124,125,126,127…	10,11,12,13,14,15,16,17,18,19,20	0	0	0
A8K4Y7	P27338		MAOB	1	0.682042	3u5o_N	3po7_A	3u5o_N_001	3po7_A_005	10,11,12,13,14,15,16,17,18,19,20	1,2,3,4,5,6,7,8,9,10,11,12,13,14,15,16,17,18,19,20,21,22,23,24,25,26,27,28,29,30,31,32,33,34,35,36,37,38,39,40,41,42,43,44,45,46,47,48,49,50,51,52,53,54,55,56,57,58,59,60,61,62,63,64,65,66,67,68,69,70,71,72,73,74,75,76,77,78,79,80,81,82,83,84,85,86,87,88,89,90,91,92,93,94,95,96,97,98,99,100,101,102,103,104,105,106,107,108,109,110,111,112,113,114,115,116,117,118,119,120,121,122,123,124,125,126,127…	0	0	0
P27338	Q16695	MAOB	HIST3H3	1	0.682042	3po7_A	3u5o_N	3po7_A_005	3u5o_N_001	1,2,3,4,5,6,7,8,9,10,11,12,13,14,15,16,17,18,19,20,21,22,23,24,25,26,27,28,29,30,31,32,33,34,35,36,37,38,39,40,41,42,43,44,45,46,47,48,49,50,51,52,53,54,55,56,57,58,59,60,61,62,63,64,65,66,67,68,69,70,71,72,73,74,75,76,77,78,79,80,81,82,83,84,85,86,87,88,89,90,91,92,93,94,95,96,97,98,99,100,101,102,103,104,105,106,107,108,109,110,111,112,113,114,115,116,117,118,119,120,121,122,123,124,125,126,127…	10,11,12,13,14,15,16,17,18,19,20	0	0	0
P06737	Q92900	PYGL	UPF1	2	0.681971	3ceh_A	2wjv_B	3ceh_A_003	2wjv_B_002	91,93,94,97,98,138,141,144,145,229,230,231,490	1,2,3,4,5,6,7,8,9,10,11,12,13,14,15,16,17,18,19,20,21,22,23,24,25,26,27,28,29,30,31,32,33,34,35,36,37,38,39,40,41,42,43,44,45,46,47,48,49,50,51,52,53,54,55,56,57,58,59,60,61,62,63,64,65,66,67,68,69,70,71,72,73,74,75,76,77,78,79,80,81,82,83,84,85,86,87,88,89,90,91,92,93,94,95,96,97,98,99,100,101,102,103,104,105,106,107,108,109,110,111,112,113,114,115,116,117,118,119,120,121,122,123,124,125,126,127…	0	0	0
O14862	P62837	AIM2	UBE2D2	1	0.681966	3rn5_A	4ddg_K	3rn5_A_001	4ddg_K_004	7,160,180,189,246,247,248,249,265,266,267,311,312	41,42,43,44,45,46,109,110,111,112,113,114,126,127,128,130,131,132,133,134,135,136	0	0	0
O14862	Q96FW1	AIM2	OTUB1	1	0.681966	3rn5_A	4ddg_K	3rn5_A_001	4ddg_K_004	7,160,180,189,246,247,248,249,265,266,267,311,312	41,42,43,44,45,46,109,110,111,112,113,114,126,127,128,130,131,132,133,134,135,136	0	0	0
P05181	Q8IZA0	CYP2E1	KIAA0319L	1	0.681939	3t3z_A	2yrl_A	3t3z_A_006	2yrl_A_001	55,56,57,58,59,60,61,62,63,64,65,66,67,68,69,70,71,72,73,74,75,76,77,78,79,80,81,82,83,84,85,86,87,88,89,90,91,92,93,94,95,96,97,98,99,100,101,102,103,104,105,106,107,108,109,110,111,112,113,114,115,116,117,118,120,121,122,124,125,126,129,130,131,132,133,134,135,136,137,138,139,140,173,174,175,176,177,178,179,180,181,182,183,184,185,186,187,188,189,190,191,192,193,194,195,196,197,198,199,200,201,…	5,6,8,32,33,34,35,79,81,83	0	0	0
P00734	P48736	F2	PIK3CG	14	0.68193	3s7k_B	3ps6_A	3s7k_B_002	3ps6_A_003	21,22,23,24,25,26,27,28,29,30,31,68,69,70,71,72,73,76,77,78,79,80,114,115,116,117,118,119,140,141,142,154,155,156	55,56,57,58,59,60,61,62,63,64,65,66,67,68,69,70,71,72,73,74,75,76,77,78,79,80,81,82,83,84,85,86,87,88,89,90,91,92,93,94,95,96,97,98,99,100,101,102,103,104,105,106,107,108,109,110,111,112,113,114,115,116,117,118,119,120,121,122,123,124,125,126,127,128,129,130,131,132,133,134,135,136,146,147,148,149,150,151,152,153,154,155,156,157,158,159,160,161,166,167,168,169,170,171,172,173,174,196,197,198,199,…	0	0	0
O76074	P01892	PDE5A	HLA-A	2	0.681902	3lfv_B	3ft4_A	3lfv_B_002	3ft4_A_003	82,83,84,85,86,87,88,89,90,91,92,93,94,95,96,97,98,99,100,101,102,103,104,105,106,107,108,109,110,111,112,113,114,115,116,117,118,119,120,121,122,123,124,125,126,127,128,129,130,131,145,146,147,148,149,150,151,152,153,154,155,218,219,220,221,222,223,224,225,226,227,228,229,230,231,232,233,234,235,236,237,238,239,240,241,242,243,244,245,246,247,248	72,73,74,75,76,77,78,79,80,81,82,83,84,85,96,97,98,115,116,117,122,123,124,125,141,142,143,144,145,146,147,148,156	0	0	0
P02787	P61769	TF	B2M	3	0.681872	4h0w_A	2cii_B	4h0w_A_002	2cii_B_001	499,510,513,514,515,518,519,522,548,550,626,627	16,17,18,72,73,74,75,76,77,78,79,94,95,96,97,98,102,103	0	0	0
O00338	Q15375	SULT1C2	EPHA7	1	0.681856	3bfx_A	3nru_C	3bfx_A_001	3nru_C_003	17,18,19,111,113,114,170,171,172,175,176	85,86,87,126,127,128,129,130,131,132,133,134,135,136,137,138,139,140,141,142,143,144,182,183,184	0	0	0
P20292	P80188	ALOX5AP	LCN2	1	0.681828	2q7m_C	3u0d_A	2q7m_C_001	3u0d_A_002	33,34,37,38,39,40,41,42,43,45,46,50	46,47,48,49,50,51,52,53,69,70,71,72,73,74	0	0	0
P06737	P60568	PYGL	IL2	1	0.681798	1em6_A	3qb1_B	1em6_A_003	3qb1_B_002	49,52,53,125,126,127,182,185,186,187,188,189	46,47,48,49,50,51,52,53,54,55,56,57,58,59,103,104,105,106,107,108	0	0	0
O00204	O43704	SULT2B1	SULT1B1	7	0.681699	1q1z_A	2z5f_B	1q1z_A_002	2z5f_B_002	68,69,70,71,72,73,74,75,76,77,146,147,148,150,151,152,154,155,156,209,210,211,213,214,215,243,244,245,246,247,248,249,250,271,272,273,274,275,276,277,278	46,47,48,49,50,51,52,53,54,55,130,131,132,138,139,140,193,194,195,197,198,199,217,218,227,228,229,230,231,232,233,234,238,239,240,254,255,256,257,258,259,260,261,262,304,309,344	1	1	0
P15121	P48736	AKR1B1	PIK3CG	11	0.681689	2ikg_A	3prz_A	2ikg_A_002	3prz_A_001	213,215,217,220,221,222,224,225,226,227,229	55,56,57,58,59,60,61,62,63,64,65,66,67,68,69,70,71,72,73,74,75,76,77,78,79,80,81,82,83,84,85,86,87,88,89,90,91,92,93,94,95,96,97,98,99,100,101,102,103,104,105,106,107,108,109,110,111,112,113,114,115,116,117,118,119,120,121,122,123,124,125,126,127,128,129,130,131,132,133,134,135,136,146,147,148,149,150,151,152,153,154,155,156,157,158,159,160,161,166,167,168,169,170,171,172,173,174,196,197,198,199,…	0	0	0
P00736	Q15047	C1R	SETDB1	1	0.681615	1gpz_A	3dlm_A	1gpz_A_007	3dlm_A_002	1,2,3,4,5,6,7,8,9,10,11,12,13,14,15,16,17,18,19,20,21,22,23,24,25,26,27,28,29,30,31,32,33,34,35,36,37,38,39,40,41,42,43,44,45,46,47,48,49,50,51,52,53,54,55,56,57,58,59,60,61,62,63,64,65,66,67,68,69,70,71,72,73,74,75,76,77,78,79,80,81,82,83,84,85,86,87,88,89,90,91,92,93,94,95,96,97,98,99,100,101,102,103,104,105,106,107,108,109,110,111,112,113,114,115,116,117,118,119,120,121,122,123,124,125,126,127…	143,146,147,153,154,155,200,202	0	0	0
P01024	Q9Y5X1	C3	SNX9	1	0.681524	2qki_D	3dyt_A	2qki_D_002	3dyt_A_006	339,343,348,349,435,436,437,440,527,528,529	1,2,3,4,5,6,7,8,9,10,11,12,13,14,15,16,17,18,19,20,21,22,23,24,25,26,27,28,29,30,31,32,33,34,35,36,37,38,39,40,41,42,43,44,45,46,47,48,49,50,51,52,53,54,55,56,57,58,59,60,61,62,63,64,65,66,67,68,69,70,71,72,73,74,75,76,77,78,79,80,81,82,83,84,85,86,87,88,89,90,91,92,93,94,95,96,97,98,99,100,101,102,103,104,105,106,107,108,109,110,111,112,113,114,115,116,117,118,119,120,121,122,123,124,125,126,127…	0	0	0
P30491	Q8WLS4	HLA-B	HLA-A	3	0.681511	1a1o_A	1b0g_A	1a1o_A_003	1b0g_A_003	11,12,13,14,15,16,17,18,19,20,21,74,75,76,77,78,79,80,81,82,83,87,88,89,90,91,92,93,94	11,12,13,14,15,16,17,18,19,20,21,73,74,75,76,77,78,79,80,81,82,83,87,88,89,90,91,92,93,94,117,118,119	1	1	0
P01892	P30491	HLA-A	HLA-B	3	0.681511	1b0g_A	1a1o_A	1b0g_A_003	1a1o_A_003	11,12,13,14,15,16,17,18,19,20,21,73,74,75,76,77,78,79,80,81,82,83,87,88,89,90,91,92,93,94,117,118,119	11,12,13,14,15,16,17,18,19,20,21,74,75,76,77,78,79,80,81,82,83,87,88,89,90,91,92,93,94	1	1	0
Q13404	Q14676	UBE2V1	MDC1	1	0.681451	2c2v_F	3umz_A	2c2v_F_001	3umz_A_002	42,43,44,45,46,47,48,49,50,51,61,62,63,101,102,103,140,141,142,143,144,145,146,147	35,36,37,38,40,41,42,43,44,45,46,47,48,64,65,66,67,68,69,125,126,127	0	0	0
P00918	P28482	CA2	MAPK1	1	0.681442	3f4x_A	3sa0_A	3f4x_A_002	3sa0_A_004	13,14,17,23,24,246,247,249	45,46,47,48,49,50,51,52,53,54,55,56,57,58,59,60,61,62,63,64,65,66,67,68,69,70,71,72,73,74,75,76,77,78,79,80,81,82,83,84,85,86,87,88,89,90,91,92,93,94,95,96,97,98,99,100,101,102,103,104,114,115,116,117,118,119,120,121,122,123,124,125,126,127,152,153,154,155,156,157,158,159,160,161,162,163,164,165,166,167,168,169,170,171,172,173,174,175,176,177,178,179,180,181,182,183,184,185,186,187,188,189,190,19…	0	0	0
P14210	P48736	HGF	PIK3CG	1	0.681314	1gmo_D	3apf_A	1gmo_D_002	3apf_A_014	43,103,104,110,137,169,171	188,191,193,196,313,316,317,318	0	0	0
P02787	P43235	TF	CTSK	1	0.6813	3v83_B	3o1g_A	3v83_B_006	3o1g_A_001	1,2,3,4,5,6,7,8,9,10,11,12,13,14,15,16,17,18,19,20,21,22,23,24,25,26,27,28,29,30,31,32,33,34,35,36,37,38,39,40,41,42,43,44,45,46,47,48,49,50,51,52,53,54,55,56,57,58,59,60,61,62,63,64,65,66,67,68,69,70,71,72,73,74,75,76,77,78,79,80,81,82,83,84,85,86,87,88,89,90,91,92,93,94,95,96,97,98,99,100,101,102,103,104,105,106,107,108,109,110,111,112,113,114,115,116,117,118,119,120,121,122,123,124,125,126,127…	51,52,53,55,56,57,73,74,75,77,78,79,80,81,82,83,86,87,88,95,96,97,98,99,100,101,102,103,104	0	0	0
P27487	Q8NB78	DPP4	KDM1B	2	0.681299	3g0b_D	4gu0_A	3g0b_D_005	4gu0_A_003	319,320,321,349,350,351,352,353,595,596,668,669,670,671,672,678	141,143,148,164,165,329,332,333	0	0	0
P37231	Q9NY33	PPARG	DPP3	1	0.681271	3cwd_B	3fvy_A	3cwd_B_003	3fvy_A_002	235,236,238,239,240,241,243,244,245,246	35,38,39,42,676,677,678,702,703,705,706	0	0	0
P01112	P08253	HRAS	MMP2	2	0.681252	4efm_A	1ck7_A	4efm_A_003	1ck7_A_013	20,21,22,23,24,25,26,27,28,29,30,31,32,33,39,40,41	1,2,3,4,5,6,7,8,9,10,11,12,13,14,15,16,17,18,19,20,21,22,23,24,25,26,27,28,29,30,31,32,33,34,35,36,37,38,39,40,41,42,43,44,45,46,47,48,49,50,51,52,53,54,55,56,57,58,59,60,61,62,63,64,65,66,67,68,69,70,71,72,73,74,75,76,77,78,79,80,81,82,83,84,85,86,87,88,89,90,91,92,93,94,95,96,97,98,99,100,101,102,103,104,105,106,107,108,109,110,111,112,113,114,115,116,117,118,119,120,121,122,123,124,125,126,127…	0	0	0
P11172	P62993	UMPS	GRB2	1	0.681238	3g3d_B	3n84_B	3g3d_B_001	3n84_B_001	33,34,35,36,41,216,218,219,220,221,225,254,256	119,120,121,122,123,124,125,126,133,134,135,136,137,138,139,140,141,142,143	0	0	0
P30566	P56817	ADSL	BACE1	1	0.681237	2j91_B	2vj9_A	2j91_B_003	2vj9_A_004	239,240,241,242,243,244,245,246,322,325,327,328,329	1,2,3,4,5,6,7,8,9,10,11,12,13,14,15,16,17,18,19,20,21,22,23,24,25,26,27,28,29,30,31,32,33,34,35,36,37,38,39,40,41,42,43,44,45,46,47,48,49,50,51,52,53,54,55,56,57,58,59,60,61,62,63,64,65,66,67,68,69,70,71,72,73,74,75,76,77,78,79,80,81,82,83,84,85,86,87,88,89,90,91,92,93,94,95,96,97,98,99,100,101,102,103,104,105,106,107,108,109,110,111,112,113,114,115,116,117,118,119,120,121,122,123,124,125,126,127…	0	0	0
P00491	P08473	PNP	MME	1	0.681236	4ece_D	2yb9_A	4ece_D_001	2yb9_A_010	243,244,245,246,253,254,255,256,259	228,229,288,289,290,637,639,642,706,707	0	0	0
P02776	P42574	PF4	CASP3	1	0.681178	1rhp_A	2j33_A	1rhp_A_001	2j33_A_001	20,21,22,23,24,25,26,27,45,46,47,62,63,64,65,66,67,68,69,70	36,37,38,39,40,274,276,277,278	0	0	0
P31785	Q9H477	IL2RG	RBKS	1	0.681151	3qaz_U	2fv7_B	3qaz_U_002	2fv7_B_002	65,66,67,68,69,70,71,72,73,74,75,76,77,78,79,80,81,82,83,84,85,86,87,88,89,90,91,92,93,94,95,96,97,98,99,100,101,102,103,104,105,113,114,115,116,117,118,162,163,164,165,166,167,168,169,170,171,172,173,174,175,176,177,178,179,180,181,182,183,184,185,186,187,188,189,190	243,244,245,247,248,252,287,288	0	0	0
P00734	Q15399	F2	TLR1	1	0.681089	4bah_B	2z7x_B	4bah_B_001	2z7x_B_002	43,44,45,46,47,48,49,100,101,102,150,190	201,202,203,223,225,227,228,229,230,231,232	0	0	0
P07686	P98170	HEXB	XIAP	1	0.681057	1nou_B	3cm2_I	1nou_B_004	3cm2_I_001	392,395,396,400,401,402,416,417,418,419	1,2,3,4,5,6,7,8,9,10,11,12,13,14,15,16,17,18,19,20,21,22,23,24,25,26,27,28,29,30,31,32,33,34,35,36,37,38,39,40,41,42,43,44,45,46,47,48,49,50,51,52,53,54,55,56,57,58,59,60,61,62,63,64,65,66,67,68,69,70,71,72,73,74,75,76,77,78,79,80,81,82,83,84,85,86,87,88,89,90,91,92,93,94,95,96,97,98,99,100,101,102,103,104,105,106,107,108,109,110,111,112,113,114,115,116,117,118,119,120,121,122,123,124,125,126,127…	0	0	0
O75151	P27487	PHF2	DPP4	1	0.681026	3pus_A	2oag_B	3pus_A_004	2oag_B_004	74,75,76,77,78,79,80,81,82,83,84,85,86,87,88,89,90,91,92,93,94,95,96,97,98,99,100,101,102,103,104,105,106,107,108,109,110,111,112,122,123,124,125,126,127,128,141,142,143,144,145,146,147,148,178,179,180,181,182,183,184,185,186,187,188,189,190,191,192,193,194,195,196,197,198,199,200,201,202,203,204,205,206	319,320,321,352,353,595,596,668,669,670,672	0	0	0
P15692	P56278	VEGFA	MTCP1	1	0.681009	4deq_A	1a1x_A	4deq_A_002	1a1x_A_001	97,98,99,100,101,102,103,104,122,123,124,125,126,127,163,164,165,166,167,168,169,184	57,58,59,60,61,62,63,64,65,66,67,68,69,79,80,81,82,83,84,85	0	0	0
O14786	P56278	NRP1	MTCP1	1	0.681009	4deq_A	1a1x_A	4deq_A_002	1a1x_A_001	97,98,99,100,101,102,103,104,122,123,124,125,126,127,163,164,165,166,167,168,169,184	57,58,59,60,61,62,63,64,65,66,67,68,69,79,80,81,82,83,84,85	0	0	0
P06737	P26599	PYGL	PTBP1	1	0.680992	3cem_B	2evz_A	3cem_B_010	2evz_A_001	69,70,73,74,236,237,831	37,113,114,115,125,126,134,201,202	0	0	0
P00797	P09601	REN	HMOX1	1	0.680768	3g72_A	1oyl_A	3g72_A_002	1oyl_A_003	16,17,18,32,33,34,35,36,37,38,39,40,41,42,43,44,45,46,47,48,49,50,51,52,53,54,55,56,57,58,59,60,61,62,63,64,65,66,67,68,69,70,71,72,73,74,75,76,77,78,79,80,81,82,83,84,85,86,87,88,89,90,91,92,93,94,95,96,97,98,99,100,101,102,103,104,105,106,107,108,109,110,111,112,113,114,115,116,117,118,119,120,129,130,131,132,133,134,135,136,137,138,139,140,141,142,143,144,158,159,160,161,162,163,164,165,166,16…	33,36,41,42,43,46,218,221,222	0	0	0
P09012	Q14653	SNRPA	IRF3	1	0.680729	1nu4_B	3a77_B	1nu4_B_001	3a77_B_001	18,19,20,21,22,23,26,45,46,47,52,53,54	198,199,200,201,202,204,222,223,224,225,275,276,277	0	0	0
P22392	Q13232	NME2	NME3	6	0.680716	3bbf_A	1zs6_A	3bbf_A_001	1zs6_A_002	12,51,52,54,55,58,60,63,64,67,88,94,105,112,113,114,115,117,118,119,120,121,125,128,129	28,29,30,67,68,69,70,71,72,73,74,75,76,77,78,79,80,81,82,83,84,85,104,105,106,107,108,109,110,111,112,121,122,123,128,129,130,131,132,133,134,135,136,137,138,139,140,141,142,143,144,145,146,147	1	1	0
P27487	P28845	DPP4	HSD11B1	28	0.6807	3h0c_A	3ch6_A	3h0c_A_009	3ch6_A_004	60,61,62,103,104,105,106,107,114,115,116,117,118,127,128,129,131,132,133,153,154,155,156,157,158	26,27,28,30,31,32,33,34,35,36,37,38,113,114,115,116,160,161,162,163,164,165,208,209,210,245,246,247,248,249,250,251,252,253	0	0	1
P61769	Q13705	B2M	ACVR2B	2	0.680683	3m1b_B	2qlu_A	3m1b_B_001	2qlu_A_004	72,73,74,75,76,77,78,79,93,94,95,96,97,98	234,235,236,239,240,246,247,311	0	0	0
P35030	Q9H0U4	PRSS3	RAB1B	1	0.680658	3l3t_B	4i1o_G	3l3t_B_001	4i1o_G_002	127,128,129,130,132,133,161,162,163,164,165,166,167,168,169,170,175,176,177,178,179,180,181,182,183,229,230,231	113,114,115,116,117,143,144,145,146,168	0	0	0
P42336	P61964	PIK3CA	WDR5	1	0.680644	3hhm_A	2h6n_A	3hhm_A_016	2h6n_A_001	5,6,7,8,9,10,11,12,13,14,15,74,75,76,83,84,85,86,87,88,89,90,91,92,93,94,95,96,97,98,99,100,101,102,103,120,121,122,123,177,178,179,180,181,182,183,184,185,186	192,193,194,195,196,208,209,210,211,212,214,215,216,217,218,228,229,230,231,232,233,234,235,236,238,239,240,241,242	0	0	0
P28907	P29965	CD38	CD40LG	1	0.6806	2ef1_A	1i9r_C	2ef1_A_006	1i9r_C_001	52,53,158,173,174,175,176,183,185,186	79,80,81,82,83,84,85,86,87,88,89,90,91,92,93,94,95,96,97,98,99,100,101,102,103,104,105,106,107,108,109,110,111,112,113,114,115,116,117,118,119,120,121,127,128,129,130,131,132,133,134,135,136,137,138,139,140,141,142,143,144,145,146,203,204,205,206,207,208,209,210,211,212,213,214,215,216,217,218,219,220,221,222,223,224,225,226,227,228,229,230,231	0	0	0
P00734	P31994	F2	FCGR2B	1	0.680499	1vzq_H	2fcb_A	1vzq_H_003	2fcb_A_001	35,39,40,41,60,192	15,16,17,18,19,20,21,22,23,24,25,26,27,28,95,96,97,110,111,112,113,114,116,117,118	0	0	0
P21580	P28482	TNFAIP3	MAPK1	1	0.680487	3dkb_B	3i5z_A	3dkb_B_004	3i5z_A_003	1,2,3,4,5,6,7,8,9,10,11,12,13,14,15,16,17,18,19,20,21,22,23,24,25,26,27,28,29,30,31,32,33,34,35,36,37,38,39,40,41,42,43,44,45,46,47,48,49,50,51,52,53,54,55,56,57,58,59,60,61,62,63,64,65,66,67,68,69,70,71,72,73,74,75,76,77,78,79,80,81,82,83,84,85,86,87,88,89,90,91,92,93,94,95,96,97,98,99,100,101,102,103,104,105,106,107,108,109,110,111,112,113,114,115,116,117,118,119,120,121,122,123,124,125,126,127…	88,89,90,91,92,93,94,95,96,97,98,99,100,101,102,103,104,105,106,107,108,109,110,111,112,113,114,115,116,117,118,119,120,121,122,123,124,125,126,127,128,129,130,131,132,133,134,135,136,137,138,139,140,141,142,143,156,157,158,159,160,161,162,163,164,165,234,235,236,237,238,239,240,241,242,243,244,245,246,247,248,249,250,251,252,253,254,255,256,257,258,259,260,261,262,263,264,265,266,267,268,269,270…	0	0	0
Q9UBT2	Q9UPW6	UBA2	SATB2	1	0.68044	1y8r_B	2csf_A	1y8r_B_004	2csf_A_002	178,179,180,273,276,277,366,368	33,34,35,91,92,95,96,97,99	0	0	0
P02794	Q9Y297	FTH1	BTRC	1	0.680424	3erz_I	1p22_A	3erz_I_001	1p22_A_003	29,33,89,90,93,102,105,106	1,2,3,4,5,6,7,8,9,10,11,12,13,14,15,16,17,18,19,20,21,22,23,24,25,26,27,28,29,30,31,32,33,34,35,36,37,38,39,40,41,42,43,44,45,46,47,48,49,50,51,52,53,54,55,56,57,58,59,60,61,62,63,64,65,66,67,68,69,70,71,72,73,74,75,76,77,78,79,80,81,82,83,84,85,86,87,88,89,90,91,92,93,94,95,96,97,98,99,100,101,102,103,104,105,106,107,108,109,110,111,112,113,114,115,116,117,118,119,120,121,122,123,124,125,126,127…	0	0	0
P18887	P68871	XRCC1	HBB	1	0.680406	3k77_A	1j7y_D	3k77_A_001	1j7y_D_002	33,34,35,62,63,64,65,66,93,94,95,97,98,99,100,101,102,103,104,105,106,133,134,135,136,137,138,139,140,141,142,143,144	1,78,79,80,81,82,136,139,140	0	0	0
P01854	Q92900	IGHE	UPF1	2	0.680402	1o0v_A	2wjv_B	1o0v_A_001	2wjv_B_002	342,343,344,345,348,349,410,435,436,471,473,529	1,2,3,4,5,6,7,8,9,10,11,12,13,14,15,16,17,18,19,20,21,22,23,24,25,26,27,28,29,30,31,32,33,34,35,36,37,38,39,40,41,42,43,44,45,46,47,48,49,50,51,52,53,54,55,56,57,58,59,60,61,62,63,64,65,66,67,68,69,70,71,72,73,74,75,76,77,78,79,80,81,82,83,84,85,86,87,88,89,90,91,92,93,94,95,96,97,98,99,100,101,102,103,104,105,106,107,108,109,110,111,112,113,114,115,116,117,118,119,120,121,122,123,124,125,126,127…	0	0	0
P22830	P41743	FECH	PRKCI	1	0.680354	3hcr_B	3a8w_B	3hcr_B_001	3a8w_B_002	1,2,3,4,5,6,7,8,9,10,11,12,13,14,15,16,17,18,19,20,21,22,23,24,25,26,27,28,29,30,31,32,33,34,35,36,37,38,39,40,41,42,43,44,45,46,47,48,49,50,51,52,53,54,55,56,57,58,59,60,61,62,63,64,65,66,67,68,69,70,71,72,73,74,75,76,77,78,79,80,81,82,83,84,85,86,87,88,89,90,91,92,93,94,95,96,97,98,99,100,101,102,103,104,105,106,107,108,109,110,111,112,113,114,115,116,117,118,119,120,121,122,123,124,125,126,127…	368,369,370,405,406,407,410,411,412,415,425,426,429	0	0	0
O95786	P27487	DDX58	DPP4	1	0.680345	3lrn_A	2g5p_B	3lrn_A_001	2g5p_B_008	1,2,3,4,5,6,7,8,9,10,11,12,13,14,15,16,17,18,19,20,21,22,23,24,25,26,27,28,29,30,31,32,33,34,35,36,37,38,39,40,41,42,43,44,45,46,47,48,49,50,51,52,53,54,55,56,57,58,59,60,61,62,63,64,65,66,67,68,69,70,71,72,73,74,75,76,77,78,79,80,81,82,83,84,85,86,87,88,89,90,91,92,93,94,95,96,97,98,99,100,101,102,103,104,105,106,107,108,109,110,111,112,113,114,115,116,117,118,119,120,121,122,123,124,125,126,127…	56,57,58,59,60,61,62,63,64,65,66,67,68,69,70,71,72,73,74,75,76,77,78,79,80,81,82,83,84,85,86,87,88,89,90,91,92,93,94,95,96,97,98,99,100,101,102,103,104,105,106,107,108,109,123,124,125,126,127,128,129,130,131,132,133,169,170,171,172,173,174,175,176,177,178,179,180,181,182,183,184,185,186,187,188,189,190,191,192,193,194,195,196,197,198,199,200,201,202,203,204,205	0	0	0
P17050	Q9NP90	NAGA	RAB9B	1	0.680331	3h55_B	2ocb_A	3h55_B_002	2ocb_A_002	18,20,173,176,177,180,181,182,183	15,16,65,66,67,73,97,100,101,104	0	0	0
P62942	Q13451	FKBP1A	FKBP5	62	0.68033	1d7h_A	3o5k_C	1d7h_A_001	3o5k_C_001	26,36,37,46,55,56,59,82,99	56,57,58,66,67,68,69,72,73,74,76,77,78,84,85,86,87,88,89,90,91,112,113,114,121,122,123,127,128,129,130,131	1	1	1
P22830	P68871	FECH	HBB	2	0.680304	3hcr_B	1y4g_D	3hcr_B_001	1y4g_D_002	1,2,3,4,5,6,7,8,9,10,11,12,13,14,15,16,17,18,19,20,21,22,23,24,25,26,27,28,29,30,31,32,33,34,35,36,37,38,39,40,41,42,43,44,45,46,47,48,49,50,51,52,53,54,55,56,57,58,59,60,61,62,63,64,65,66,67,68,69,70,71,72,73,74,75,76,77,78,79,80,81,82,83,84,85,86,87,88,89,90,91,92,93,94,95,96,97,98,99,100,101,102,103,104,105,106,107,108,109,110,111,112,113,114,115,116,117,118,119,120,121,122,123,124,125,126,127…	1,81,82,136,137,139,140	0	0	0
P00734	Q9Y253	F2	POLH	3	0.680218	2cn0_H	3si8_A	2cn0_H_001	3si8_A_005	23,24,25,26,27,28,69,70,71,117,155	16,17,18,19,20,21,22,23,24,25,26,27,28,29,30,31,32,33,34,35,36,37,38,39,40,41,42,43,44,45,46,47,48,49,50,51,52,53,54,55,56,57,58,59,60,61,62,63,64,65,66,67,68,69,70,71,72,73,74,75,76,77,78,79,80,81,82,83,84,85,86,87,88,89,90,91,92,93,94,95,96,97,98,99,100,101,102,103,104,105,109,110,111,112,113,114,115,116,117,118,119,120,121,122,133,134,135,136,137,138,139,140,141,142,143,144,145,146,147,148,149…	0	0	0
P09467	Q8NBP7	FBP1	PCSK9	1	0.680114	2wbb_H	3sqo_A	2wbb_H_005	3sqo_A_003	47,48,49,50,51,72,73,74,110,111,112,125,126,127,128,129,130,131,132,133,166,167,168,169,170	1,2,3,4,5,6,7,8,9,10,11,12,13,14,15,16,17,18,19,20,21,22,23,24,25,26,27,28,29,30,31,32,33,34,35,36,37,38,39,40,41,42,43,44,45,46,47,48,49,50,51,52,53,54,55,56,57,58,59,60,61,62,63,64,65,66,67,68,69,70,71,72,73,74,75,76,77,78,79,80,81,82,83,84,85,86,87,88,89,90,91,92,93,94,95,96,97,98,99,100,101,102,103,104,105,106,107,108,109,110,111,112,113,114,115,116,117,118,119,120,121,122,123,124,125,126,127…	0	0	0
P01024	P31751	C3	AKT2	1	0.680023	3ohx_D	3e8d_B	3ohx_D_004	3e8d_B_004	88,89,90,91,92,93,94,95,96,97,98,99,100,101,102,103,104,105,106,107,108,109,110,111,112,113,114,115,116,117,118,119,120,121,122,123,124,125,126,127,128,129,130,131,132,133,134,135,136,137,138,139,140,141,142,143,144,145,146,147,148,149,150,151,152,153,154,155,156,157,158,159,160,161,162,163,164,165,166,167,168,169,170,171,172,173,174,175,176,177,178,179,180,181,182,183,184,185,186,187,188,189,201…	146,147,218,219,474,475,476,479	0	0	0
P63000	Q96RI1	RAC1	NR1H4	1	0.679988	2wkq_A	3omm_C	2wkq_A_004	3omm_C_002	442,443,446,567,568,583,584	1,2,3,4,5,6,7,8,9,10,11,12,13,14,15,16,17,18,19,20,21,22,23,24,25,26,27,28,29,30,31,32,33,34,35,36,37,38,39,40,41,42,43,44,45,46,47,48,49,50,51,52,53,54,55,56,57,58,59,60,61,62,63,64,65,66,67,68,69,70,71,72,73,74,75,76,77,78,79,80,81,82,83,84,85,86,87,88,89,90,91,92,93,94,95,96,97,98,99,100,101,102,103,104,105,106,107,108,109,110,111,112,113,114,115,116,117,118,119,120,121,122,123,124,125,126,127…	0	0	0
P19971	Q9HC62	TYMP	SENP2	1	0.679924	2wk5_A	1tgz_A	2wk5_A_002	1tgz_A_002	90,91,92,93,94,95,96,97,98,99,100,101,102,103,104,105,106,107,108,109,110,111,112,113,114,115,116,117,118,119,120,121,122,123,124,125,126,127,128,129,130,131,132,133,134,135,136,137,138,139,140,141,142,143,144,145,146,147,148,149,150,151,152,153,154,155,156,157,158,172,173,174,175,176,177,236,237,238,239,240,241,242,243,244,245,246,247,248,249,250,251,252,253,254,255,256,257,258,259,260,261,262,2…	1,2,3,4,5,6,7,8,9,10,11,12,13,14,15,16,17,18,19,20,21,22,23,24,25,26,27,28,29,30,31,32,33,34,35,36,37,38,39,40,41,42,43,44,45,46,47,48,49,50,51,52,53,54,55,56,57,58,59,60,61,62,63,64,65,66,67,68,69,70,71,72,73,74,75,76,77,78,79,80,81,82,83,84,85,86,87,88,89,90,91,92,93,94,95,96,97,98,99,100,101,102,103,104,105,106,107,108,109,110,111,112,113,114,115,116,117,118,119,120,121,122,123,124,125,126,127…	0	0	0
O43252	Q9UBT6	PAPSS1	POLK	1	0.679919	2ofx_B	1t94_B	2ofx_B_002	1t94_B_005	136,139,140,143,155,195,196,197,198	93,96,97,98,316,397,402,403,405	0	0	0
P00742	P00918	F10	CA2	1	0.679885	1g2l_A	3dc3_A	1g2l_A_003	3dc3_A_001	1,147,150,196,197,221,222,223,224,226	13,14,15,17,23,24,246,247,249	0	0	0
P35968	Q96DC9	KDR	OTUB2	1	0.679879	3s36_X	1tff_A	3s36_X_002	1tff_A_002	1,2,3,4,5,6,7,8,9,10,11,12,13,14,15,16,17,18,19,20,21,22,23,24,25,26,27,28,29,30,31,32,33,34,35,36,37,38,39,40,41,42,43,44,45,46,47,48,49,50,51,52,53,54,55,56,57,58,59,60,61,62,63,64,65,66,67,68,69,70,71,72,73,74,75,76,77,78,79,80,81,82,83,84,85,86,87,88,89,90,91,92,93,94,95,96,97,98,99,100,101,102,103,104,105,106,107,108,109,110,111,112,113,114,115,116,117,118,119,120,121,122,123,124,125,126,127…	47,48,49,50,51,52,174,175,222,223,224,225	0	0	0
P19367	P52789	HK1	HK2	5	0.679842	1dgk_N	2nzt_B	1dgk_N_005	2nzt_B_002	532,534,535,536,537,539,541,555,557,603,657,661,677,679,680,861,862,863,866,894,895,896,897,919	84,86,87,88,89,91,93,109,153,155,209,213,229,231,232,413,414,415,418,445,446,447,448,449	1	1	0
P00918	Q9Y4K3	CA2	TRAF6	1	0.679836	3ryx_B	1lb6_A	3ryx_B_002	1lb6_A_002	12,13,14,15,16,17,18,22,23,24,25,69,70,71,72,73,74,75,76,77,78,79,80,81,82,83,84,85,86,87,88,89,90,91,92,93,94,95,96,97,98,99,100,101,102,103,104,105,106,107,108,109,122,123,124,125,126,127,128,129,130,175,176,177,178,179,180,181,182,183,184,185,186,187,188,189,190,191,192,193,194,195,196,197,198,199,200,201,202,203,204,205	1,2,3,4,5,6,7,8,9,10,11,12,13,14,15,16,17,18,19,20,21,22,23,24,25,26,27,28,29,30,31,32,33,34,35,36,37,38,39,40,41,42,43,44,45,46,47,48,49,50,51,52,53,54,55,56,57,58,59,60,61,62,63,64,65,66,67,68,69,70,71,72,73,74,75,76,77,78,79,80,81,82,83,84,85,86,87,88,89,90,91,92,93,94,95,96,97,98,99,100,101,102,103,104,105,106,107,108,109,110,111,112,113,114,115,116,117,118,119,120,121,122,123,124,125,126,127…	0	0	0
O00443	Q8TCS8	PIK3C2A	PNPT1	1	0.679811	2iwl_X	3u1k_A	2iwl_X_001	3u1k_A_006	1,2,3,4,5,6,7,8,9,10,11,12,13,14,15,16,17,18,19,20,21,22,23,24,25,26,27,28,29,30,31,32,33,34,35,36,37,38,39,40,41,42,43,44,45,46,47,48,49,50,51,52,53,54,55,56,57,58,59,60,61,62,63,64,65,66,67,68,69,70,71,72,73,74,75,76,77,78,79,80,81,82,83,84,85,86,87,88,89,90,91,92,93,94,95,96,97,98,99,100,101,102,103,104,105,106,107,108,109,110,111,112,113,114,115,116,117,118,119,120,121,122,123,124,125,126,127…	1,2,3,4,5,6,7,8,9,10,11,12,13,14,15,16,17,18,19,20,21,22,23,24,25,26,27,28,29,30,31,32,33,34,35,36,37,38,39,40,41,42,43,44,45,46,47,48,49,50,51,52,53,54,55,56,57,58,59,60,61,62,63,64,65,66,67,68,69,70,71,72,73,74,75,76,77,78,79,80,81,82,83,84,85,86,87,88,89,90,91,92,93,94,95,96,97,98,99,100,101,102,103,104,105,106,107,108,109,110,111,112,113,114,115,116,117,118,119,120,121,122,123,124,125,126,127…	0	0	0
P00441	Q15046	SOD1	KARS	1	0.67979	2wyz_A	4dpg_B	2wyz_A_001	4dpg_B_003	21,22,23,24,28,29,30,100	329,330,373,375,491,492,493,556,557,561,562,563	0	0	0
P49902	P61769	NT5C2	B2M	2	0.679683	2xjf_A	1c16_H	2xjf_A_008	1c16_H_003	16,17,18,23,24,27,470	71,72,73,74,75,76,77,78,79,93,94,95,96,97,98	0	0	0
P02511	P06737	CRYAB	PYGL	1	0.679578	2ygd_Q	3cej_B	2ygd_Q_002	3cej_B_010	55,56,57,60,61,62,63,64,65,66,67,68,69,70,73,74,75,76,77,78,79,135,136,137,143,144,145,146,147	93,124,126,127,128,167,169,647,649,651	0	0	0
P01854	Q9UI95	IGHE	MAD2L2	1	0.67955	4ezm_B	3abd_B	4ezm_B_001	3abd_B_003	342,343,345,348,349,410,435,436,471,473,529	15,16,17,18,19,20,21,22,23,24,25,63,64,65,66,67,68,69,70,71,72,73,113,114,115,116	0	0	0
P13501	Q9UBU9	CCL5	NXF1	1	0.679401	2vxw_D	1koh_D	2vxw_D_001	1koh_D_003	7,8,9,10,11,12,13,27,28,29,30,31,34,39,40,41,47,48,49,50,51,93,94,95,96	1,2,3,4,5,6,7,8,9,10,11,12,13,14,15,16,17,18,19,20,21,22,23,24,25,26,27,28,29,30,31,32,33,34,35,36,37,38,39,40,41,42,43,44,45,46,47,48,49,50,51,52,53,54,55,56,57,58,59,60,61,62,63,64,65,66,67,68,69,70,71,72,73,74,75,76,77,78,79,80,81,82,83,84,85,86,87,88,89,90,91,92,93,94,95,96,97,98,99,100,101,102,103,104,105,106,107,108,109,110,111,112,113,114,115,116,117,118,119,120,121,122,123,124,125,126,127…	0	0	0
P20248	P61769	CCNA2	B2M	2	0.67934	2iw9_B	1c16_H	2iw9_B_003	1c16_H_003	321,322,323,364,370,371,373	71,72,73,74,75,76,77,78,79,93,94,95,96,97,98	0	0	0
A8K008	Q03181		PPARD	1	0.679311	3v7m_A	3et2_B	3v7m_A_001	3et2_B_002	1,2,3,4,5,6,7,8,9,10,11,12,13,14,15,16,17,18,19,20,21,22,23,24,25,26,27,28,29,30,31,32,33,34,35,36,37,38,39,40,41,42,43,44,45,46,47,48,49,50,51,52,53,54,55,56,57,58,59,60,61,62,63,64,65,66,67,68,69,70,71,72,73,74,75,76,77,78,79,80,81,82,83,84,85,86,87,88,89,90,91,92,93,94,95,96,97,98,99,100,101,102,103,104,105,106,107,108,109,110,111,112,113,114,115,116,117,118,119,120,121,122,123,124,125,126,127…	382,385,386,389,392,393,394,395,396,397	0	0	0
Q03181	Q6N089	PPARD	DKFZp686P15220	1	0.679311	3et2_B	3v7m_A	3et2_B_002	3v7m_A_001	382,385,386,389,392,393,394,395,396,397	1,2,3,4,5,6,7,8,9,10,11,12,13,14,15,16,17,18,19,20,21,22,23,24,25,26,27,28,29,30,31,32,33,34,35,36,37,38,39,40,41,42,43,44,45,46,47,48,49,50,51,52,53,54,55,56,57,58,59,60,61,62,63,64,65,66,67,68,69,70,71,72,73,74,75,76,77,78,79,80,81,82,83,84,85,86,87,88,89,90,91,92,93,94,95,96,97,98,99,100,101,102,103,104,105,106,107,108,109,110,111,112,113,114,115,116,117,118,119,120,121,122,123,124,125,126,127…	0	0	0
Q03181	S6B291	PPARD		1	0.679311	3et2_B	3v7m_A	3et2_B_002	3v7m_A_001	382,385,386,389,392,393,394,395,396,397	1,2,3,4,5,6,7,8,9,10,11,12,13,14,15,16,17,18,19,20,21,22,23,24,25,26,27,28,29,30,31,32,33,34,35,36,37,38,39,40,41,42,43,44,45,46,47,48,49,50,51,52,53,54,55,56,57,58,59,60,61,62,63,64,65,66,67,68,69,70,71,72,73,74,75,76,77,78,79,80,81,82,83,84,85,86,87,88,89,90,91,92,93,94,95,96,97,98,99,100,101,102,103,104,105,106,107,108,109,110,111,112,113,114,115,116,117,118,119,120,121,122,123,124,125,126,127…	0	0	0
P01857	Q03181	IGHG1	PPARD	1	0.679311	3v7m_A	3et2_B	3v7m_A_001	3et2_B_002	1,2,3,4,5,6,7,8,9,10,11,12,13,14,15,16,17,18,19,20,21,22,23,24,25,26,27,28,29,30,31,32,33,34,35,36,37,38,39,40,41,42,43,44,45,46,47,48,49,50,51,52,53,54,55,56,57,58,59,60,61,62,63,64,65,66,67,68,69,70,71,72,73,74,75,76,77,78,79,80,81,82,83,84,85,86,87,88,89,90,91,92,93,94,95,96,97,98,99,100,101,102,103,104,105,106,107,108,109,110,111,112,113,114,115,116,117,118,119,120,121,122,123,124,125,126,127…	382,385,386,389,392,393,394,395,396,397	0	0	0
Q03181	Q6GMX6	PPARD	IGH@	1	0.679311	3et2_B	3v7m_A	3et2_B_002	3v7m_A_001	382,385,386,389,392,393,394,395,396,397	1,2,3,4,5,6,7,8,9,10,11,12,13,14,15,16,17,18,19,20,21,22,23,24,25,26,27,28,29,30,31,32,33,34,35,36,37,38,39,40,41,42,43,44,45,46,47,48,49,50,51,52,53,54,55,56,57,58,59,60,61,62,63,64,65,66,67,68,69,70,71,72,73,74,75,76,77,78,79,80,81,82,83,84,85,86,87,88,89,90,91,92,93,94,95,96,97,98,99,100,101,102,103,104,105,106,107,108,109,110,111,112,113,114,115,116,117,118,119,120,121,122,123,124,125,126,127…	0	0	0
Q08209	Q86UL8	PPP3CA	MAGI2	1	0.679304	1m63_E	1wfv_A	1m63_E_003	1wfv_A_002	21,22,23,24,25,26,27,28,29,30,31,32,33,34,35,36,37,38,39,40,41,42,43,44,45,46,47,48,49,50,51,52,53,54,55,56,57,58,59,60,61,62,63,64,65,66,67,68,69,70,71,72,73,74,75,76,77,78,79,80,81,82,83,84,85,86,87,88,89,90,91,92,93,94,95,96,97,98,99,100,101,102,103,104,105,106,107,108,109,110,111,112,113,114,115,116,117,118,119,127,128,129,130,131,132,133,134,135,136,137,138,139,140,141,142,143,144,145,146,15…	19,22,23,24,25,26,27,78,81,82	0	0	0
P00918	P61769	CA2	B2M	9	0.67925	1moo_A	1kpr_D	1moo_A_002	1kpr_D_001	13,14,17,23,24,246,249,250	16,17,18,71,72,73,74,75,76,77,78,79,93,94,95,96,97,98,99	0	0	0
P00742	P03951	F10	F11	6	0.679246	1iqg_A	1zsj_A	1iqg_A_002	1zsj_A_002	57,99,189,190,191,192,193,194,195,213,214,215,216,217,218,220,226,227	30,56,57,58,96,97,98,145,146,147,189,190,191,192,193,194,195,196,212,213,214,215,216,217,218,219,220,225,226,227,228	1	1	0
O15294	P18465	OGT	HLA-B	1	0.679222	4ay5_D	2bvq_A	4ay5_D_001	2bvq_A_002	497,500,501,510,511,655,656,657,658,681,940	9,10,11,12,13,14,15,16,17,18,19,20,21,22,23,24,25,26,27,28,29,30,31,32,33,34,35,36,37,38,39,40,41,42,43,44,45,46,47,48,49,50,51,52,53,54,55,56,57,58,59,60,61,62,63,64,65,66,67,68,69,70,71,72,73,74,75,76,77,78,79,80,81,82,83,84,85,86,87,88,89,90,91,92,93,94,95,96,97,98,99,100,101,102,103,104,105,106,107,108,109,110,111,112,113,114,115,119,120,121,122,123,124,125,126,127,128,129,130,131,132,133,134…	0	0	0
P08253	P48736	MMP2	PIK3CG	2	0.679206	1gxd_B	3r7r_A	1gxd_B_004	3r7r_A_002	74,75,76,77,78,79,80,81,82,83,85,86,87,99,100,101,102,103,104,105,106,107,108,109,110,111,112,113,114,115,116,117,118,119,120,121,122,123,124,125,126,127,128,129,130,131,132,133,134,135,136,137,138,139,160,161,162,163,164,165,166,167,168,223,224,225,226,227,228,229,230,231,232,233,234,235,236,237,238,239,240,241,242,243,244,245,246,247,248,249	61,62,63,64,65,66,67,68,69,70,71,72,73,74,75,76,77,78,79,80,81,82,83,84,85,86,87,88,89,90,91,92,93,94,95,96,97,98,99,100,101,102,103,104,105,106,107,108,109,110,111,112,113,114,115,116,117,118,119,120,121,122,123,124,125,126,138,139,140,141,142,143,144,145,146,147,148,149,166,167,168,169,170,171,172,173,174,186,187,188,189,190,191,192,193,194,195,196,197,198,199,200,201,202,203,204,205,206,207,20…	0	0	0
P00374	P01024	DHFR	C3	1	0.679184	2w3b_B	2a74_C	2w3b_B_002	2a74_C_001	158,159,160,161,162,165,166,167,178,179,180,181	1403,1404,1405,1426,1428,1429,1435,1436,1437	0	0	0
O75151	P22830	PHF2	FECH	1	0.679157	3pu3_B	2qd1_B	3pu3_B_001	2qd1_B_003	70,71,72,73,74,75,76,77,78,79,80,81,82,83,84,85,86,87,88,89,90,91,92,93,94,95,96,97,98,99,100,101,102,103,104,105,106,107,108,109,110,111,112,113,114,115,116,117,118,119,120,121,127,128,129,133,134,135,136,137,138,139,140,141,142,143,144,145,196,197,198,199,200,201,202,203,204,205,206,207,208,209,210,211,212,213,214,215,216,217,218,219,220,221,222,223,224,225,226,227,228,229,230,231,232,233,234,2…	194,196,200,203,204,226,275,398,399,401,402,403,411,414,415	0	0	0
P02768	P43155	ALB	CRAT	1	0.67913	2bxg_B	1nm8_A	2bxg_B_013	1nm8_A_009	21,22,23,24,25,26,27,28,29,30,31,32,33,34,35,36,37,38,39,40,41,42,43,44,45,46,47,48,49,50,51,52,53,54,55,56,57,58,59,60,61,62,63,64,65,66,67,68,69,70,71,72,73,74,75,76,77,78,79,80,81,82,83,84,85,86,87,88,89,90,91,92,93,94,95,96,97,98,99,100,101,102,103,104,105,106,107,108,109,110,111,112,113,114,115,116,117,118,119,120,121,122,123,124,125,130,131,132,133,134,135,136,137,138,139,140,141,142,143,15…	187,188,222,269,294,295,296	0	0	0
P28845	Q9Y2R2	HSD11B1	PTPN22	4	0.679098	1xu9_C	2qct_A	1xu9_C_003	2qct_A_002	23,31,32,35,114,115,161,162,163,164,249,250,251,252	5,6,7,8,247,250,252,290,292,293,294	0	0	0
P11926	Q9UIK4	ODC1	DAPK2	1	0.679079	2on3_B	2a2a_C	2on3_B_002	2a2a_C_002	1,2,3,4,5,6,7,8,9,10,11,12,13,14,15,16,17,18,19,20,21,22,23,24,25,26,27,28,29,30,31,32,33,34,35,36,37,38,39,40,41,42,43,44,45,46,47,48,49,50,51,52,53,54,55,56,57,58,59,60,61,62,63,64,65,66,67,68,69,70,71,72,73,74,75,76,77,78,79,80,81,82,83,84,85,86,87,88,89,90,91,92,93,94,95,96,97,98,99,100,101,102,103,104,105,106,107,108,109,110,111,112,113,114,115,116,117,118,119,120,121,122,123,124,125,126,127…	100,102,141,142,143,180,182,183,300,303	0	0	0
P00734	P08069	F2	IGF1R	2	0.679076	1zgv_A	1jqh_C	1zgv_A_001	1jqh_C_003	21,22,23,24,25,26,27,28,29,30,31,32,49,50,51,52,53,54,55,56,57,58,59,100,101,102,103,104,105,106,107,108,109,110,159,160,161,182,183,184,185,186,187,188,189,190,191,192,193,194,195,196,214,215,216,217,218,219,220,221,222,223,224,225,226,227,246,247,248,249,250,251,252,253,254,255,256	1,2,3,4,5,6,7,8,9,10,11,12,13,14,15,16,17,18,19,20,21,22,23,24,25,26,27,28,29,30,31,32,33,34,35,36,37,38,39,40,41,42,43,44,45,46,47,48,49,50,51,52,53,54,55,56,57,58,59,60,61,62,63,64,65,66,67,68,69,70,71,72,73,74,75,76,77,78,79,80,81,82,83,84,85,86,87,88,89,90,91,92,93,94,95,96,97,98,99,100,101,102,103,104,105,106,107,108,109,110,111,112,113,114,115,116,117,118,119,120,121,122,123,124,125,126,127…	0	0	0
P02649	Q9UBU9	APOE	NXF1	1	0.679041	1le2_A	1koh_D	1le2_A_003	1koh_D_003	24,26,27,74,156,159,160,163	1,2,3,4,5,6,7,8,9,10,11,12,13,14,15,16,17,18,19,20,21,22,23,24,25,26,27,28,29,30,31,32,33,34,35,36,37,38,39,40,41,42,43,44,45,46,47,48,49,50,51,52,53,54,55,56,57,58,59,60,61,62,63,64,65,66,67,68,69,70,71,72,73,74,75,76,77,78,79,80,81,82,83,84,85,86,87,88,89,90,91,92,93,94,95,96,97,98,99,100,101,102,103,104,105,106,107,108,109,110,111,112,113,114,115,116,117,118,119,120,121,122,123,124,125,126,127…	0	0	0
P23141	P27487	CES1	DPP4	4	0.679021	2hrr_B	3g0d_A	2hrr_B_002	3g0d_A_003	2100,2101,2357,2358,2453,2455,2456,2457,2460,2467,2468,2469,2470,2473	1,2,3,4,5,6,7,8,9,10,11,12,13,14,15,16,17,18,19,20,21,22,23,24,25,26,27,28,29,30,31,32,33,34,35,36,37,38,39,40,41,42,43,44,45,46,47,48,49,50,51,52,53,54,55,56,57,58,59,60,61,62,63,64,65,66,67,68,69,70,71,72,73,74,75,76,77,78,79,80,81,82,83,84,85,86,87,88,89,90,91,92,93,94,95,96,97,98,99,100,101,102,103,104,105,106,107,108,109,110,111,112,113,114,115,116,117,118,119,120,121,122,123,124,125,126,127…	0	1	0
P00734	P61077	F2	UBE2D3	2	0.678923	1d6w_A	3rpg_A	1d6w_A_004	3rpg_A_001	14,18,19,20,157,158,159,186	7,8,9,10,11,12,13,14,15,16,17,18,19,97,98,99,100,101,102	0	0	0
P10153	Q16531	RNASE2	DDB1	1	0.678909	1k2a_A	4e54_A	1k2a_A_001	4e54_A_014	1,2,3,4,5,6,7,8,9,10,11,61,62,63,64,65,66,67,68,69,70,71,72,109,110,111,112,113,117,118,119,120,127,128,129,130,131,132,137,138,139,140	58,1058,1059,1060,1061,1062,1063,1064,1067,1068,1069,1070	0	0	0
P00734	P00742	F2	F10	3	0.678882	1a5g_H	3ens_C	1a5g_H_001	3ens_C_002	22,23,24,25,26,27,28,69,70,71,117,155	169,170,171,174,175,176,177,178	1	1	1
P00797	Q9BZD4	REN	NUF2	1	0.678865	3d91_A	3iz0_D	3d91_A_002	3iz0_D_002	17,164,282,283,284,285,286,287,321	19,20,21,22,23,54,55,56,57,127,128,129,130,131,132,133,134,135,136	0	0	0
P00797	Q8NBT2	REN	SPC24	1	0.678865	3d91_A	3iz0_D	3d91_A_002	3iz0_D_002	17,164,282,283,284,285,286,287,321	19,20,21,22,23,54,55,56,57,127,128,129,130,131,132,133,134,135,136	0	0	0
P09917	P61769	ALOX5	B2M	3	0.678809	3v98_B	1agc_B	3v98_B_007	1agc_B_001	101,102,103,104,106,107,109,141,142,164,165,166	72,73,74,75,76,77,78,79,93,94,95,96,97,98,151,152,154	0	0	0
O75874	P48736	IDH1	PIK3CG	1	0.678741	1t09_A	2chw_A	1t09_A_002	2chw_A_001	107,109,132,134,275,276,277,278,280,281	61,62,63,64,65,66,67,68,69,70,71,72,73,74,75,76,77,78,79,80,81,82,83,84,85,86,87,88,89,90,91,92,93,94,95,96,97,98,99,100,101,102,103,104,105,106,107,108,109,110,111,112,113,114,115,116,117,118,119,120,121,122,123,124,125,126,127,128,129,130,131,132,133,134,135,136,137,138,139,140,141,142,143,144,145,146,147,148,149,150,151,152,153,154,166,167,168,169,170,171,172,173,174,175,176,177,178,179,180,18…	0	0	0
O76074	Q07343	PDE5A	PDE4B	2	0.678686	3tgg_A	3hc8_A	3tgg_A_001	3hc8_A_001	127,128,129,130,131,132,133,134,601,602,603,604,605,606,607,608,609,610,611,612,613,614,616,617,618,652,653,654,655,656,657,658,659,660,661,662,663,664,665,666,667,668,681,682,683,684,685,686,722,723,724,725,726,727,763,764,765,766,767,768,769,770,774,775,776,777,778,779,780,781,782,783,784,785,786,787,788,789,790,792,793,794,798,799,800,801,802,803,804,805,806,811,812,813,814,815,816,817,818,819…	127,128,129,130,131,132,133,134,608,609,610,611,612,613,614,615,616,617,618,652,653,654,655,656,657,658,659,660,661,662,663,664,665,666,667,668,681,682,683,684,685,686,722,723,724,725,726,727,728,729,730,763,764,765,766,767,768,769,770,774,775,776,777,778,779,780,781,782,783,784,785,786,787,788,789,790,792,793,794,798,799,800,801,802,803,804,805,806,811,812,813,814,815,816,817,818,819,820,821,823…	1	1	0
O00238	O15294	BMPR1B	OGT	1	0.678631	3mdy_C	4ay5_B	3mdy_C_002	4ay5_B_002	1,2,3,4,5,6,7,8,9,10,11,12,13,14,15,16,17,18,19,20,21,22,23,24,25,26,27,28,29,30,31,32,33,34,35,36,37,38,39,40,41,42,43,44,45,46,47,48,49,50,51,52,53,54,55,56,57,58,59,60,61,62,63,64,65,66,67,68,69,70,71,72,73,74,75,76,77,78,79,80,81,82,83,84,85,86,87,88,89,90,91,92,93,94,95,96,97,98,99,100,101,102,103,104,105,106,107,108,109,110,111,112,113,114,115,116,117,118,119,120,121,122,123,124,125,126,127…	497,500,501,510,511,655,656,657,658,681,940,941	0	0	0
P15531	P22392	NME1	NME2	47	0.678616	2hvd_A	3bbf_A	2hvd_A_002	3bbf_A_001	12,51,52,53,54,55,60,63,64,67,88,94,105,112,113,114,115,117,118,119,121,125,128,129	12,51,52,54,55,58,60,63,64,67,88,94,105,112,113,114,115,117,118,119,120,121,125,128,129	1	1	0
P04746	P06400	AMY2A	RB1	1	0.678585	3baw_A	4elj_A	3baw_A_003	4elj_A_010	267,301,302,303,304,305,309,310,311,312,314,316,317,346,348,351,352,353	1,2,3,4,5,6,7,8,9,10,11,12,13,14,15,16,17,18,19,20,21,22,23,24,25,26,27,28,29,30,31,32,33,34,35,36,37,38,39,40,41,42,43,44,45,46,47,48,49,50,51,52,53,54,55,56,57,58,59,60,61,62,63,64,65,66,67,68,69,70,71,72,73,74,75,76,77,78,79,80,81,82,83,84,85,86,87,88,89,90,91,92,93,94,95,96,97,98,99,100,101,102,103,104,105,106,107,108,109,110,111,112,113,114,115,116,117,118,119,120,121,122,123,124,125,126,127…	0	0	0
P06737	Q13332	PYGL	PTPRS	1	0.678566	3ddw_B	2yd3_A	3ddw_B_004	2yd3_A_002	91,93,94,97,98,138,141,144,145,228,229,230,231,490	63,64,65,66,67,71,72,73,74,79,80,81,82,83,85,86,87,88,89,90,91	0	0	0
P13804	Q15542	ETFA	TAF5	1	0.678508	1efv_A	2nxp_A	1efv_A_003	2nxp_A_002	72,73,74,75,76,77,78,79,80,81,82,83,84,85,86,87,88,89,90,91,92,93,94,95,96,97,112,113,114,115,135,136,137,146,147,148,150,151,152,153,154,155,165,166,167,168,169,170,171,172,173,174,175,176,177,178,179,180,181,182	222,226,233,237,240,270,271,272	0	0	0
P07900	Q16850	HSP90AA1	CYP51A1	1	0.678506	3q6n_A	3juv_A	3q6n_A_006	3juv_A_005	1,2,3,4,5,6,7,8,9,10,11,12,13,14,15,16,17,18,19,20,21,22,23,24,25,26,27,28,29,30,31,32,33,34,35,36,37,38,39,40,41,42,43,44,45,46,47,48,49,50,51,52,53,54,55,56,57,58,59,60,61,62,63,64,65,66,67,68,69,70,71,72,73,74,75,76,77,78,79,80,81,82,83,84,85,86,87,88,89,90,91,92,93,94,95,96,97,98,99,100,101,102,103,104,105,106,107,108,109,110,111,112,113,114,115,116,117,118,119,120,121,122,123,124,125,126,127…	167,170,171,174,208,209,212,213,278,279,280,281	0	0	0
P48736	P52788	PIK3CG	SMS	1	0.678439	3t8m_A	3c6m_D	3t8m_A_003	3c6m_D_003	55,56,57,58,59,60,61,62,63,64,65,66,67,68,69,70,71,72,73,74,75,76,77,78,79,80,81,82,83,84,85,86,87,88,89,90,91,92,93,94,95,96,97,98,99,100,101,102,103,104,105,106,107,108,109,110,111,112,113,114,115,116,117,118,119,120,121,122,123,124,125,126,127,128,129,130,131,132,133,134,135,136,146,147,148,149,150,151,152,153,154,155,156,157,158,159,160,161,166,167,168,169,170,171,172,173,174,196,197,198,199,…	124,125,126,127,134,166,167,168,351,353,355	0	0	0
P17612	Q9NZK5	PRKACA	CECR1	1	0.678437	3agl_B	3lgd_B	3agl_B_004	3lgd_B_003	29,34,37,95,96,97,98,99,105,106,107,108,109	115,116,117,118,119,157,158,159,160,161,162,163,164,165,169,170,171,172,178,179,180,181,182,183,184,185,186,187,188	0	0	0
P01009	Q03164	SERPINA1	KMT2A	1	0.678425	8api_A	3lqi_A	8api_A_003	3lqi_A_001	64,65,66,67,68,69,70,71,72,73,74,88,89,90,92,93,94,118,119,120,121,122,123,124,125,126,127,128,129,130,131,132,133,134,135,136,137,138,139,140,141,142,143,144,145,146,165,166,167,249,250,251,252,253,254,255,256,257,258,259,260,261,262,263,264,265,266	1,2,3,4,5,6,7,8,9,10,11,12,13,14,15,16,17,18,19,20,21,22,23,24,25,26,27,28,29,30,31,32,33,34,35,36,37,38,39,40,41,42,43,44,45,46,47,48,49,50,51,52,53,54,55,56,57,58,59,60,61,62,63,64,65,66,67,68,69,70,71,72,73,74,75,76,77,78,79,80,81,82,83,84,85,86,87,88,89,90,91,92,93,94,95,96,97,98,99,100,101,102,103,104,105,106,107,108,109,110,111,112,113,114,115,116,117,118,119,120,121,122,123,124,125,126,127…	0	0	0
P01116	P62070	KRAS	RRAS2	8	0.678402	4epv_A	2ery_A	4epv_A_001	2ery_A_001	9,10,11,12,13,14,15,16,17,18,19,20,27,28,29,30,31,32,33,34,35,36,37,56,57,58,59,60,84,85,86,115,116,117,118,119,120,121,144,145,146,147,148,149	22,23,24,25,26,27,28,29,39,40,41,42,43,44,45,69,70,127,128,130,131,157,158,159	1	1	0
P01031	P42574	C5	CASP3	1	0.678342	3cu7_A	4dcp_E	3cu7_A_002	4dcp_E_002	1,2,3,4,5,6,7,8,9,10,11,12,13,14,15,16,17,18,19,20,21,22,23,24,25,26,27,28,29,30,31,32,33,34,35,36,37,38,39,40,41,42,43,44,45,46,47,48,49,50,51,52,53,54,55,56,57,58,59,60,61,62,63,64,65,66,67,68,69,70,71,72,73,74,75,76,77,78,79,80,81,82,83,84,85,86,87,88,89,90,91,92,93,94,95,96,97,98,99,100,101,102,103,104,105,106,107,108,109,110,111,112,113,114,115,116,117,118,119,120,121,122,123,124,125,126,127…	1206,1207,1208,1209,1214,1248,1249,1250	0	0	0
O14595	P00734	CTDSP2	F2	1	0.678323	2q5e_E	1tmb_H	2q5e_E_001	1tmb_H_002	146,147,148,150,151,177,178,179,180,181,182	21,22,23,24,25,26,27,28,29,30,31,68,69,70,71,72,78,79,80,116,117,118,119,140,141,142,154,155,156	0	0	0
P49771	Q92973	FLT3LG	TNPO1	1	0.678307	3qs9_C	2z5k_A	3qs9_C_001	2z5k_A_008	24,25,26,27,28,29,30,31,59,60,61,62,63,64,65,66,67,68,69,71,72,73,100,101,102	1,2,3,4,5,6,7,8,9,10,11,12,13,14,15,16,17,18,19,20,21,22,23,24,25,26,27,28,29,30,31,32,33,34,35,36,37,38,39,40,41,42,43,44,45,46,47,48,49,50,51,52,53,54,55,56,57,58,59,60,61,62,63,64,65,66,67,68,69,70,71,72,73,74,75,76,77,78,79,80,81,82,83,84,85,86,87,88,89,90,91,92,93,94,95,96,97,98,99,100,101,102,103,104,105,106,107,108,109,110,111,112,113,114,115,116,117,118,119,120,121,122,123,124,125,126,127…	0	0	0
P06396	Q9H171	GSN	ZBP1	1	0.678157	1eqy_S	2l4m_A	1eqy_S_001	2l4m_A_001	6,7,8,9,10,11,16,17,18,19,20,21,28,29,30,31,32,33,34,35,36	102,103,114,151,152,165,166	0	0	0
P24941	P78406	CDK2	RAE1	1	0.678127	1buh_A	3mmy_C	1buh_A_003	3mmy_C_004	193,194,195,197,198,199,200,201,202,203,204,205,213,214,215,216,217,218,219,245,246,247,249,250,251,252,253	9,10,11,12,13,14,28,29,30,31,32,33,66,67,68,69,70,71,72,73,74,75,76,77,78,79,80,81,82,83,84,85,86,87,88,89,90,91,92,93,94,95,96,97,98,99,100,101,102,103,104,105,106,107,108,109,110,124,125,126,127,128,129,130,131,132,133,182,183,184,185,186,187,188,189,190,191,192,193,194,195,196,197,198,199,200,201,202,203,204,205,206,207,208,209,210,211,212	0	0	0
P98170	Q16690	XIAP	DUSP5	2	0.678116	1i3o_F	2g6z_B	1i3o_F_002	2g6z_B_001	16,17,18,19,20,21,22,23,24,25,26,27,28,29,30,31,32,33,34,35,36,37,38,39,40,41,42,43,44,45,46,47,48,49,50,51,52,53,54,55,56,57,58,59,60,61,62,63,64,65,66,67,68,69,70,71,72,73,74,75,76,77,78,79,80,81,82,83,84,85,86,87,88,89,90,91,92,93,94,95,102,103,104,105,106,107,108,109,110,111,112,113,128,129,130,131,132,133,134,135,136,137,138,139,140,141,142,143,144,145,146,147,148,149,150,151,152,153,154,155…	42,43,44,45,46,47,48,49,50,51,52,53,54,55,56,57,58,59,60,61,62,63,64,65,66,67,68,69,70,71,72,73,74,75,76,77,78,79,80,81,82,83,84,85,86,87,88,89,90,91,92,93,94,95,96,97,98,99,100,101,102,103,104,105,106,107,108,109,110,111,112,113,114,115,116,117,126,127,128,129,130,131,132,133,134,135,136,137,138,139,140,141,142,143,144,145,146,147,148,171,172,173,174,175,176,177,178,179,180,181,182,183,184,185,1…	0	0	0
P23470	Q13332	PTPRG	PTPRS	3	0.678109	3qcf_A	2fh7_A	3qcf_A_001	2fh7_A_006	1,2,3,4,5,6,7,8,9,10,11,12,13,14,15,16,17,18,19,20,21,22,23,24,25,26,27,28,29,30,31,32,33,34,35,36,37,38,39,40,41,42,43,44,45,46,47,48,49,50,51,52,53,54,55,56,57,58,59,60,61,62,63,64,65,66,67,68,69,70,71,72,73,74,75,76,77,78,79,80,81,82,83,84,85,86,87,88,89,90,91,92,93,94,95,96,97,98,99,100,101,102,103,104,105,106,107,108,109,110,111,112,113,114,115,116,117,118,119,120,121,122,123,124,125,126,127…	1,2,3,4,5,6,7,8,9,10,11,12,13,14,15,16,17,18,19,20,21,22,23,24,25,26,27,28,29,30,31,32,33,34,35,36,37,38,39,40,41,42,43,44,45,46,47,48,49,50,51,52,53,54,55,56,57,58,59,60,61,62,63,64,65,66,67,68,69,70,71,72,73,74,75,76,77,78,79,80,81,82,83,84,85,86,87,88,89,90,91,92,93,94,95,96,97,98,99,100,101,102,103,104,105,106,107,108,109,110,111,112,113,114,115,116,117,118,119,120,121,122,123,124,125,126,127…	1	1	0
Q16853	Q86WV6	AOC3	TMEM173	1	0.678074	1us1_B	4f5y_A	1us1_B_002	4f5y_A_001	68,69,70,71,72,73,74,75,76,77,78,79,80,81,82,83,84,85,86,87,88,89,90,91,92,93,94,95,96,97,98,99,100,101,102,103,104,105,106,107,108,109,110,111,112,113,114,115,116,117,118,119,120,121,122,123,124,125,126,127,128,129,130,131,132,133,134,135,136,137,138,139,140,141,142,143,144,145,146,147,148,149,150,151,152,153,154,155,156,157,158,159,160,161,162,163,164,165,166,167,168,169,170,171,172,173,174,175…	1,2,3,4,5,6,7,8,9,10,11,12,13,14,15,16,17,18,19,20,21,22,23,24,25,26,27,28,29,30,31,32,33,34,35,36,37,38,39,40,41,42,43,44,45,46,47,48,49,50,51,52,53,54,55,56,57,58,59,60,61,62,63,64,65,66,67,68,69,70,71,72,73,74,75,76,77,78,79,80,81,82,83,84,85,86,87,88,89,90,91,92,93,94,95,96,97,98,99,100,101,102,103,104,105,106,107,108,109,110,111,112,113,114,115,116,117,118,119,120,121,122,123,124,125,126,127…	0	0	0
P29320	P52732	EPHA3	KIF11	4	0.678054	2qoi_A	2wog_B	2qoi_A_002	2wog_B_003	612,613,614,674,675,676,677,678,684,685,686	106,107,108,109,110,111,112,113,232,233,265,268	0	0	0
P00734	P15559	F2	NQO1	2	0.677999	2zg0_H	1gg5_D	2zg0_H_001	1gg5_D_002	183,184,185,186,187,188,189,221,222,223,224,225	1,2,3,32,34,212,213,214,215,216	0	0	0
P04818	P28845	TYMS	HSD11B1	1	0.677967	3ed7_A	3oq1_B	3ed7_A_003	3oq1_B_003	92,93,94,95,96,97,98,99,100,101,136,137,138,140,141,142,145,146,147,148,149,150,151,152,153,154,155	122,123,124,125,126,127,128,129,130,131,132,133,134,135,136,137,138,139,140,177,178,179,180,181,182,183,184	0	0	0
P00751	P20248	CFB	CCNA2	1	0.677857	1rrk_A	4eoo_D	1rrk_A_002	4eoo_D_003	1,2,3,4,5,6,7,8,9,10,11,12,13,14,15,16,17,18,19,20,21,22,23,24,25,26,27,28,29,30,31,32,33,34,35,36,37,38,39,40,41,42,43,44,45,46,47,48,49,50,51,52,53,54,55,56,57,58,59,60,61,62,63,64,65,66,67,68,69,70,71,72,73,74,75,76,77,78,79,80,81,82,83,84,85,86,87,88,89,90,91,92,93,94,95,96,97,98,99,100,101,102,103,104,105,106,107,108,109,110,111,112,113,114,115,116,117,118,119,120,121,122,123,124,125,126,127…	197,198,199,200,201,208,344,345,346,348,349	0	0	0
P12319	P13747	FCER1A	HLA-E	1	0.677788	1j89_D	3bze_G	1j89_D_001	3bze_G_003	102,103,104,105,106,107,108,109,110,111,112,113,114,115,116,132,133,134,135,136,140,141,142,143,144,151,194,195,196,197,198,199,200,201,202	90,91,92,93,94,95,96,97,98,99,100,101,102,103,104,105,106,107,108,109,110,111,112,113,114,115,116,117,118,119,120,121,122,123,124,125,126,127,128,129,130,151,152,153,154,202,203,204,205,206,207,208,209,210,211,212,213,214,215,216,217,218,219,220,221,222,223,224,225,226	0	1	0
P30685	Q9UBU9	HLA-B	NXF1	1	0.677756	1a9b_D	1koh_D	1a9b_D_002	1koh_D_003	30,31,32,91,92,93,94,95,96,97,98,99,100,101,102,103,104,105,106,107,108,109,110,111,112,113,114,115,116,117,118,135,136,137,138,139,140,141,142,176,177,178,179,180,181,182,183,184,201,202,203,204,205,206,207,208,209,210,211,212,213,214,215,216	1,2,3,4,5,6,7,8,9,10,11,12,13,14,15,16,17,18,19,20,21,22,23,24,25,26,27,28,29,30,31,32,33,34,35,36,37,38,39,40,41,42,43,44,45,46,47,48,49,50,51,52,53,54,55,56,57,58,59,60,61,62,63,64,65,66,67,68,69,70,71,72,73,74,75,76,77,78,79,80,81,82,83,84,85,86,87,88,89,90,91,92,93,94,95,96,97,98,99,100,101,102,103,104,105,106,107,108,109,110,111,112,113,114,115,116,117,118,119,120,121,122,123,124,125,126,127…	0	0	0
O19626	Q9UBU9	B-3501	NXF1	1	0.677756	1a9b_D	1koh_D	1a9b_D_002	1koh_D_003	30,31,32,91,92,93,94,95,96,97,98,99,100,101,102,103,104,105,106,107,108,109,110,111,112,113,114,115,116,117,118,135,136,137,138,139,140,141,142,176,177,178,179,180,181,182,183,184,201,202,203,204,205,206,207,208,209,210,211,212,213,214,215,216	1,2,3,4,5,6,7,8,9,10,11,12,13,14,15,16,17,18,19,20,21,22,23,24,25,26,27,28,29,30,31,32,33,34,35,36,37,38,39,40,41,42,43,44,45,46,47,48,49,50,51,52,53,54,55,56,57,58,59,60,61,62,63,64,65,66,67,68,69,70,71,72,73,74,75,76,77,78,79,80,81,82,83,84,85,86,87,88,89,90,91,92,93,94,95,96,97,98,99,100,101,102,103,104,105,106,107,108,109,110,111,112,113,114,115,116,117,118,119,120,121,122,123,124,125,126,127…	0	0	0
P31749	P52565	AKT1	ARHGDIA	1	0.677753	3qkl_A	1fso_A	3qkl_A_002	1fso_A_002	1,2,3,4,5,6,7,8,9,10,11,12,13,14,15,16,17,18,19,20,21,22,23,24,25,26,27,28,29,30,31,32,33,34,35,36,37,38,39,40,41,42,43,44,45,46,47,48,49,50,51,52,53,54,55,56,57,58,59,60,61,62,63,64,65,66,67,68,69,70,71,72,73,74,75,76,77,78,79,80,81,82,83,84,85,86,87,88,89,90,91,92,93,94,95,96,97,98,99,100,101,102,103,104,105,106,107,108,109,110,111,112,113,114,115,116,117,118,119,120,121,122,123,124,125,126,127…	62,63,64,65,66,67,68,69,70,71,72,73,74,75,76,77,78,79,80,81,82,83,84,85,86,87,92,93,94,95,96,101,102,103,104,105,153,154,155,156,157,158,159,160,161,162,163,164,165,166,167,168,169,170,171	0	0	0
P09467	P55210	FBP1	CASP7	1	0.677727	2y5k_C	2ql9_B	2y5k_C_003	2ql9_B_001	205,229,230,233,234,235,237,240,326	232,233,234,235,237,240,274,275,276	0	0	0
P06213	P30419	INSR	NMT1	1	0.67771	3bu3_A	1rxt_D	3bu3_A_001	1rxt_D_001	1,2,3,4,5,6,7,8,9,10,11,12,13,14,15,16,17,18,19,20,21,22,23,24,25,26,27,28,29,30,31,32,33,34,35,36,37,38,39,40,41,42,43,44,45,46,47,48,49,50,51,52,53,54,55,56,57,58,59,60,61,62,63,64,65,66,67,68,69,70,71,72,73,74,75,76,77,78,79,80,81,82,83,84,85,86,87,88,89,90,91,92,93,94,95,96,97,98,99,100,101,102,103,104,105,106,107,108,109,110,111,112,113,114,115,116,117,118,119,120,121,122,123,124,125,126,127…	153,154,167,287,289,293,297,351,352,452,453,454,455	0	0	0
O75636	Q15485	FCN3	FCN2	6	0.677648	2j64_A	2j1g_F	2j64_A_001	2j1g_F_002	27,28,29,38,39,40,41,42,73,74,75,76,77,78,79,80,81,82,83,84,85,86,87,88,89,90	93,105,140,141,142,143,144,148,149,150	1	1	0
P08174	P30414	CD55	NKTR	2	0.677598	1ok2_A	2he9_A	1ok2_A_001	2he9_A_003	68,69,70,71,72,75,76,77,82,95,98	63,64,65,81,163,164,165,166,167,168,169	0	0	0
P00918	P62330	CA2	ARF6	1	0.677591	1hva_A	2w83_B	1hva_A_002	2w83_B_002	12,13,14,15,16,17,18,22,23,24,25,27,28,29,90,91,92,93,94,95,96,97,98,99,100,101,102,103,104,105,106,107,108,109,110,111,112,113,114,115,116,117,118,119,120,121,122,123,124,125,126,127,142,143,144,145,146,147,148,202,203,204,210,211,212,213,214,215,216,217,218,219,220,221,222,223,224,225,226,227,228,229,230,231,232,233,234,235,236,237	70,71,72,73,74,75,76,77,78,79,101,102,103,104,105,106,107,108,109,110	0	0	0
P01857	P04062	IGHG1	GBA	1	0.677589	2rcj_L	2nt1_C	2rcj_L_002	2nt1_C_001	217,218,219,220,221,222,223,224,225,226,227,228,229,230,231,232,235,236,237,238,239,240,241,242,243,244,245,246,247,248,249,250,251,252,253,254,255,260,261,264,265,266,269,277,278,279,280,281,282,283,284,285,286,287,288,289,290,291,295,296,297,298,299,300,301,302,303,304,306,307,308,309,310,311,312,313,315,316,406,407,408,409	126,127,128,129,178,179,180,233,234,235,236,237,238,239,240,241,242,243,244,245,246,247,274,275,276,277,278,279,280,281,282,283,284,285,286,287,288,310,311,312,313,314,315,339,340,341,342,343,380,381,382,391,392,393,394,395,396,397,398,399	0	0	0
P12931	P15260	SRC	IFNGR1	1	0.67756	1o4a_A	1jrh_I	1o4a_A_001	1jrh_I_001	13,14,15,33,34,35,36,37,38,39,43,44,45,59,60,61,62,63	45,46,47,48,49,51,52,53,54,55,56,57,58,71,72,73,74,75,76,77,78,79,80,81,82	0	0	0
P48736	Q08499	PIK3CG	PDE4D	3	0.67756	3prz_A	3g4i_B	3prz_A_001	3g4i_B_002	55,56,57,58,59,60,61,62,63,64,65,66,67,68,69,70,71,72,73,74,75,76,77,78,79,80,81,82,83,84,85,86,87,88,89,90,91,92,93,94,95,96,97,98,99,100,101,102,103,104,105,106,107,108,109,110,111,112,113,114,115,116,117,118,119,120,121,122,123,124,125,126,127,128,129,130,131,132,133,134,135,136,146,147,148,149,150,151,152,153,154,155,156,157,158,159,160,161,166,167,168,169,170,171,172,173,174,196,197,198,199,…	452,455,456,457,465,466,471	0	0	0
P40394	Q02224	ADH7	CENPE	1	0.67753	1agn_C	1t5c_B	1agn_C_002	1t5c_B_003	107,108,109,185,186,187,188,315,316,317,318,320,321	87,88,89,90,91,92,93,94,189,200,201,202,203,205,235,236,237,238	0	0	0
P03372	P07327	ESR1	ADH1A	2	0.677509	1pcg_B	1hso_B	1pcg_B_004	1hso_B_003	371,373,374,462,465,467,468	18,19,20,21,50,53,356,359,360,363	0	0	0
P02461	S6B291	COL3A1		1	0.677441	4ae2_C	3s7g_B	4ae2_C_002	3s7g_B_001	104,165,166,167,168,169,170,180,181,182	1,2,3,4,5,6,7,8,9,10,11,12,13,14,15,16,17,18,19,20,21,22,23,24,25,26,27,28,29,30,31,32,33,34,35,36,37,38,39,40,41,42,43,44,45,46,47,48,49,50,51,52,53,54,55,56,57,58,59,60,61,62,63,64,65,66,67,68,69,70,71,72,73,74,75,76,77,78,79,80,81,82,83,84,85,86,87,88,89,90,91,92,93,94,95,96,97,98,99,100,101,102,103,104,105,106,107,108,109,110,111,112,113,114,115,116,117,118,119,120,121,122,123,124,125,126,127…	0	0	0
P02461	Q6GMX6	COL3A1	IGH@	1	0.677441	4ae2_C	3s7g_B	4ae2_C_002	3s7g_B_001	104,165,166,167,168,169,170,180,181,182	1,2,3,4,5,6,7,8,9,10,11,12,13,14,15,16,17,18,19,20,21,22,23,24,25,26,27,28,29,30,31,32,33,34,35,36,37,38,39,40,41,42,43,44,45,46,47,48,49,50,51,52,53,54,55,56,57,58,59,60,61,62,63,64,65,66,67,68,69,70,71,72,73,74,75,76,77,78,79,80,81,82,83,84,85,86,87,88,89,90,91,92,93,94,95,96,97,98,99,100,101,102,103,104,105,106,107,108,109,110,111,112,113,114,115,116,117,118,119,120,121,122,123,124,125,126,127…	0	0	0
A8K008	P02461		COL3A1	1	0.677441	3s7g_B	4ae2_C	3s7g_B_001	4ae2_C_002	1,2,3,4,5,6,7,8,9,10,11,12,13,14,15,16,17,18,19,20,21,22,23,24,25,26,27,28,29,30,31,32,33,34,35,36,37,38,39,40,41,42,43,44,45,46,47,48,49,50,51,52,53,54,55,56,57,58,59,60,61,62,63,64,65,66,67,68,69,70,71,72,73,74,75,76,77,78,79,80,81,82,83,84,85,86,87,88,89,90,91,92,93,94,95,96,97,98,99,100,101,102,103,104,105,106,107,108,109,110,111,112,113,114,115,116,117,118,119,120,121,122,123,124,125,126,127…	104,165,166,167,168,169,170,180,181,182	0	0	0
P01857	P02461	IGHG1	COL3A1	1	0.677441	3s7g_B	4ae2_C	3s7g_B_001	4ae2_C_002	1,2,3,4,5,6,7,8,9,10,11,12,13,14,15,16,17,18,19,20,21,22,23,24,25,26,27,28,29,30,31,32,33,34,35,36,37,38,39,40,41,42,43,44,45,46,47,48,49,50,51,52,53,54,55,56,57,58,59,60,61,62,63,64,65,66,67,68,69,70,71,72,73,74,75,76,77,78,79,80,81,82,83,84,85,86,87,88,89,90,91,92,93,94,95,96,97,98,99,100,101,102,103,104,105,106,107,108,109,110,111,112,113,114,115,116,117,118,119,120,121,122,123,124,125,126,127…	104,165,166,167,168,169,170,180,181,182	0	0	0
P02461	Q6N089	COL3A1	DKFZp686P15220	1	0.677441	4ae2_C	3s7g_B	4ae2_C_002	3s7g_B_001	104,165,166,167,168,169,170,180,181,182	1,2,3,4,5,6,7,8,9,10,11,12,13,14,15,16,17,18,19,20,21,22,23,24,25,26,27,28,29,30,31,32,33,34,35,36,37,38,39,40,41,42,43,44,45,46,47,48,49,50,51,52,53,54,55,56,57,58,59,60,61,62,63,64,65,66,67,68,69,70,71,72,73,74,75,76,77,78,79,80,81,82,83,84,85,86,87,88,89,90,91,92,93,94,95,96,97,98,99,100,101,102,103,104,105,106,107,108,109,110,111,112,113,114,115,116,117,118,119,120,121,122,123,124,125,126,127…	0	0	0
P08254	Q08499	MMP3	PDE4D	2	0.677427	1hy7_B	1q9m_C	1hy7_B_003	1q9m_C_002	626,627,733,736,739,743,748,749,752,753,754,755	129,176,177,181,182,183,184,185,190	0	0	0
P61769	Q05193	B2M	DNM1	1	0.677348	3mrb_B	3zys_A	3mrb_B_001	3zys_A_001	72,73,74,75,76,77,78,79,93,94,95,96,97,98,99,109,120,135,146	37,38,39,40,41,42,43,44,45,46,47,57,58,59,60,61,62,63,64,65,66,67,135,136,137,138,139,140,141,142,238,239,240,241,242,243	0	0	0
Q8NBK3	Q9NWZ3	SUMF1	IRAK4	1	0.677285	2aij_X	2nru_A	2aij_X_002	2nru_A_001	102,103,105,236,241,242,243,345,347	310,311,345,349,355,359,363,364,368,369,372	0	0	0
P04746	P34059	AMY2A	GALNS	1	0.677242	2cpu_A	4fdj_B	2cpu_A_001	4fdj_B_005	268,319,320,430,431,432,433,481,486	58,61,62,65,265,266,269,270,273,325	0	0	0
P00439	P31751	PAH	AKT2	1	0.677238	1mmk_A	3e88_A	1mmk_A_001	3e88_A_004	144,145,146,147,148,149,150,153,154,155,157,158,159,269,270,271,272,273,274,275,276,277,278,279,280,281	274,275,276,311,312,313,316,317,318,321,331,332,334,335	0	0	0
P98170	Q9UQ84	XIAP	EXO1	1	0.677221	2opz_B	3qe9_Z	2opz_B_002	3qe9_Z_001	1,2,3,4,5,6,7,8,9,10,11,12,13,14,15,16,17,18,19,20,21,22,23,24,25,26,27,28,29,30,31,32,33,34,35,36,37,38,39,40,41,42,43,44,45,46,47,48,49,50,51,52,53,54,55,56,57,58,59,60,61,62,63,64,65,66,67,68,69,70,71,72,73,74,75,76,77,78,79,80,81,82,83,84,85,86,87,88,89,90,91,92,93,94,95,96,97,98,99,100,101,102,103,104,105,106,107,108,109,110,111,112,113,114,115,116,117,118,119,120,121,122,123,124,125,126,127…	127,130,131,134,146,325,328,330,331,332,338	0	0	0
O00187	P42773	MASP2	CDKN2C	1	0.677209	3tvj_A	1mx4_A	3tvj_A_001	1mx4_A_001	1,2,3,4,5,6,7,8,9,10,11,12,13,14,15,16,17,18,19,20,21,22,23,24,25,26,27,28,29,30,31,32,33,34,35,36,37,38,39,40,41,42,43,44,45,46,47,48,49,50,51,52,53,54,55,56,57,58,59,60,61,62,63,64,65,66,67,68,69,70,71,72,73,74,75,76,77,78,79,80,81,82,83,84,85,86,87,88,89,90,91,92,93,94,95,96,97,98,99,100,101,102,103,104,105,106,107,108,109,110,111,112,113,114,115,116,117,118,119,120,121,122,123,124,125,126,127…	99,100,101,102,103,104,105,107,108,109,110,111,112,113,133,134,135,136,137,138,139,142,143,144,145,146,147,148	0	0	0
P27338	Q96DC9	MAOB	OTUB2	1	0.677204	1s3e_B	1tff_A	1s3e_B_005	1tff_A_002	69,72,73,77,78,79,208,210,471,472	47,48,49,50,51,52,174,175,222,223,224,225	0	0	0
P00491	P19971	PNP	TYMP	1	0.677074	1rr6_A	2wk6_A	1rr6_A_004	2wk6_A_002	49,50,51,58,59,64,65,66	120,121,150,151,152,153,157,281,282,283,286,398,401,402,406,407	0	0	0
P00747	P14735	PLG	IDE	1	0.677057	1i5k_A	3h44_B	1i5k_A_001	3h44_B_011	5,6,7,8,9,10,11,41,42,43,44,45,46,50,51,52,53,54	62,63,64,65,66,67,68,69,70,71,72,73,74,75,76,77,78,79,80,81,82,83,84,85,86,87,88,89,90,91,92,93,94,95,96,97,98,99,100,101,102,103,104,105,106,107,108,109,110,111,112,113,114,115,116,117,118,119,120,134,135,136,137,138,139,140,141,142,143,179,180,181,182,183,184,185,186,187,188,189,190,191,192,193,194,195,196,197,198,199,200,201,202,203,204,205,206,207,208,209,210,211,212,213,214,215	0	0	0
P07339	P49675	CTSD	STAR	1	0.677035	1lya_A	3p0l_C	1lya_A_001	3p0l_C_002	13,14,15,16,17,18,19,20,21,22,23,26,27,28,29,30,31,32,33,34,35,36,37,38,39,40,41,42,43,44,45,46,47,48,49,50,51,52,53,54,55,56,57,58,59,60,61,62,66,67,68,73,74,75,76,77,78,79,80,81,82,83,84,85,86,87,88,89,90,91,92,93,94,95,96	134,138,139,140,141,142,156,159,162,163,164,165,190	0	0	0
Q16539	Q8IZA0	MAPK14	KIAA0319L	1	0.677034	2fsm_X	2yrl_A	2fsm_X_006	2yrl_A_001	36,37,52,53,54,55,56,57,58,59,60,62,63,64,65,66,67,68,69,70,71,72	5,6,8,32,33,34,35,79,81,83	0	0	0
P61769	Q14192	B2M	FHL2	1	0.677	3bxn_B	1x4l_A	3bxn_B_001	1x4l_A_002	73,74,75,76,77,78,95,96,97	9,10,29,31,35,37,38,39,56,57	0	0	0
O75469	P43235	NR1I2	CTSK	1	0.676985	1nrl_B	7pck_A	1nrl_B_005	7pck_A_001	207,208,209,210,309,311,317,318	13,14,15,16,17,18,19,24,25,26,27,28,29,30,31,32,33,34,35,36,162,163,164,165,166,180,181,182,183,184,185	0	0	0
P02649	Q08499	APOE	PDE4D	1	0.676942	1gs9_A	3g4l_C	1gs9_A_001	3g4l_C_003	22,24,26,27,74,156,159,160	1,2,3,4,5,6,7,8,9,10,11,12,13,14,15,16,17,18,19,20,21,22,23,24,25,26,27,28,29,30,31,32,33,34,35,36,37,38,39,40,41,42,43,44,45,46,47,48,49,50,51,52,53,54,55,56,57,58,59,60,61,62,63,64,65,66,67,68,69,70,71,72,73,74,75,76,77,78,79,80,81,82,83,84,85,86,87,88,89,90,91,92,93,94,95,96,97,98,99,100,101,102,103,104,105,106,107,108,109,110,111,112,113,114,115,116,117,118,119,120,121,122,123,124,125,126,127…	0	0	0
P06280	P35520	GLA	CBS	1	0.676908	3lxa_A	1m54_E	3lxa_A_001	1m54_E_001	32,33,34,35,36,37,187,188,189,190,191,192,193,194,195,196,197,198,199,200,201,221,222,223,224,225	118,119,254,255,256,257,258,260,305,306,375	0	0	0
P08684	P56817	CYP3A4	BACE1	1	0.676897	2j0d_B	3rth_A	2j0d_B_004	3rth_A_003	30,33,34,38,39,40,41,42,43,73,75	1,2,3,4,5,6,7,8,9,10,11,12,13,14,15,16,17,18,19,20,21,22,23,24,25,26,27,28,29,30,31,32,33,34,35,36,37,38,39,40,41,42,43,44,45,46,47,48,49,50,51,52,53,54,55,56,57,58,59,60,61,62,63,64,65,66,67,68,69,70,71,72,73,74,75,76,77,78,79,80,81,82,83,84,85,86,87,88,89,90,91,92,93,94,95,96,97,98,99,100,101,102,103,104,105,106,107,108,109,110,111,112,113,114,115,116,117,118,119,120,121,122,123,124,125,126,127…	0	0	0
A8MUH7	Q5T2W1	PDZK1P1	PDZK1	2	0.676846	3tmh_E	3tmh_A	3tmh_E_001	3tmh_A_001	383,387,388,389,390,391,392,436,440,443,444	383,387,388,389,390,391,392,440,443,444	1	1	0
O75164	Q8IZA0	KDM4A	KIAA0319L	1	0.676806	3rvh_A	2yrl_A	3rvh_A_004	2yrl_A_001	23,24,25,26,27,28,29,144,145,146,147,148,149,150,151,152,153,154,155,156	5,6,8,32,33,34,35,79,81,83	0	0	0
O00170	P09012	AIP	SNRPA	1	0.676803	4apo_A	3cul_B	4apo_A_002	3cul_B_002	265266269270298	1,2,3,4,5,6,7,8,9,10,11,12,13,14,15,16,17,18,19,20,21,22,23,24,25,26,27,28,29,30,31,32,33,34,35,36,37,38,39,40,41,42,43,44,45,46,47,48,49,50,51,52,53,54,55,56,57,58,59,60,61,62,63,64,65,66,67,68,69,70,71,72,73,74,75,76,77,78,79,80,81,82,83,84,85,86,87,88,89,90,91,92,93,94,95,96,97,98,99,100,101,102,103,104,105,106,107,108,109,110,111,112,113,114,115,116,117,118,119,120,121,122,123,124,125,126,127…	0	0	0
P06276	P62877	BCHE	RBX1	1	0.6768	3djy_A	4a0c_D	3djy_A_005	4a0c_D_002	1,2,3,4,5,6,7,8,9,10,11,12,13,14,15,16,17,18,19,20,21,22,23,24,25,26,27,28,29,30,31,32,33,34,35,36,37,38,39,40,41,42,43,44,45,46,47,48,49,50,51,52,53,54,55,56,57,58,59,60,61,62,63,64,65,66,67,68,69,70,71,72,73,74,75,76,77,78,79,80,81,82,83,84,85,86,87,88,89,90,91,92,93,94,95,96,97,98,99,100,101,102,103,104,105,106,107,108,109,110,111,112,113,114,115,116,117,118,119,120,121,122,123,124,125,126,127…	54,55,56,57,58,59,60,61,62,63,64,65,66,81,82,83	0	0	0
P13726	P22681	F3	CBL	2	0.676753	3th2_T	3buw_B	3th2_T_002	3buw_B_002	38,39,40,44,46,62,65,66,69,71	44,45,46,47,48,49,50,51,52,53,54,55,56,57,58,59,60,61,62,63,64,65,66,67,68,69,70,71,72,73,74,75,76,77,78,79,80,81,82,83,84,85,86,87,88,89,90,91,92,93,94,95,96,97,98,99,100,101,102,103,104,105,106,107,108,109,110,111,112,113,114,115,116,117,118,119,120,121,122,123,124,125,126,127,128,129,130,131,132,133,134,135,136,137,138,139,140,141,142,143,144,145,152,153,154,155,156,157,158,159,160,161,162,163…	0	0	0
P02743	P27986	APCS	PIK3R1	1	0.676734	3kqr_D	2iug_A	3kqr_D_003	2iug_A_002	1,2,22,23,24,25,26,158,159,160,179,180,181,182,183,184,185,186,187,188,189,190	68,69,70,71,72,73,74,75,76,77,78,82,83,84,85,86,87,88,93,94,95,96	0	0	0
O15294	Q8IY67	OGT	RAVER1	1	0.676734	4ay5_A	3h2u_B	4ay5_A_001	3h2u_B_002	497,500,501,510,655,656,657,658,681,940,941	8,46,47,48,49,50,51,52,53,54,55,56,159,161,162,163,164,165,166,167,168,213,214,215,216,217,218,219,220	0	0	0
P00439	Q02241	PAH	KIF23	1	0.676695	4pah_A	3vhx_F	4pah_A_005	3vhx_F_002	167,168,169,170,171,172,173,174,175,227,228,229,230,231,232,233,234,235,236,240,241,242,243,244	1,2,3,4,5,6,7,8,9,10,11,12,13,14,15,16,17,18,19,20,21,22,23,24,25,26,27,28,29,30,31,32,33,34,35,36,37,38,39,40,41,42,43,44,45,46,47,48,49,50,51,52,53,54,55,56,57,58,59,60,61,62,63,64,65,66,67,68,69,70,71,72,73,74,75,76,77,78,79,80,81,82,83,84,85,86,87,88,89,90,91,92,93,94,95,96,97,98,99,100,101,102,103,104,105,106,107,108,109,110,111,112,113,114,115,116,117,118,119,120,121,122,123,124,125,126,127…	0	0	0
P98170	Q15562	XIAP	TEAD2	1	0.67669	3g76_D	3l15_A	3g76_D_002	3l15_A_002	271,274,275,276,277,291,292,293,294,295	1,2,3,4,5,6,7,8,9,10,11,12,13,14,15,16,17,18,19,20,21,22,23,24,25,26,27,28,29,30,31,32,33,34,35,36,37,38,39,40,41,42,43,44,45,46,47,48,49,50,51,52,53,54,55,56,57,58,59,60,61,62,63,64,65,66,67,68,69,70,71,72,73,74,75,76,77,78,79,80,81,82,83,84,85,86,87,88,89,90,91,92,93,94,95,96,97,98,99,100,101,102,103,104,105,106,107,108,109,110,111,112,113,114,115,116,117,118,119,120,121,122,123,124,125,126,127…	0	0	0
P29350	Q6B0I6	PTPN6	KDM4D	1	0.676684	4gs0_B	4hoo_B	4gs0_B_001	4hoo_B_004	309,311,469,472,476,481,482,483,486,487	193,194,195,243,245,315,316,317	0	0	0
O60701	O60942	UGDH	RNGTT	1	0.676666	3khu_A	3s24_F	3khu_A_002	3s24_F_002	14,15,16,18,19,20,128,129,130,158,159,160,161,162,163,164,170,171,172,173,174,175,176,177,178,179,180,198,199,200,201,202,203,204	8,9,10,11,12,13,14,15,16,17,18,19,20,21,22,23,24,25,26,27,28,29,30,31,32,33,34,35,36,37,38,39,40,41,42,43,44,45,46,47,48,49,50,51,52,53,54,55,56,57,58,59,60,61,62,63,64,65,66,67,68,69,70,71,72,73,74,75,76,77,78,79,80,81,82,83,84,85,86,87,88,89,90,91,92,93,94,95,96,97,98,99,100,101,102,103,104,105,106,107,108,109,110,111,112,113,114,115,116,117,118,119,120,121,122,123,124,125,126,127,128,129,130,1…	0	0	0
O60885	P25440	BRD4	BRD2	50	0.676664	3svg_A	4a9m_A	3svg_A_001	4a9m_A_001	80,81,82,83,84,85,86,87,88,89,90,91,92,93,94,95,96,97,98,104,105,106,107,130,131,132,133,134,135,136,137,138,139,140,141,143,144,145,146,147,148,149,150	96,97,98,99,100,101,102,103,104,105,106,107,108,109,110,111,112,113,114,116,117,118,120,121,122,123,146,147,148,149,150,151,152,153,154,155,156,157,161,162,163	1	1	1
P61964	P61978	WDR5	HNRNPK	1	0.676587	3uvo_A	1zzk_A	3uvo_A_001	1zzk_A_001	85,86,87,88,89,90,91,92,93,94,95,96,97,98,99,100,101,102,103,104,105,106,107,108,109,110,111,112,113,114,115,116,117,118,119,120,130,131,132,133,192,193,194,195,196,208,209,210,212,213,214,215,216,217,218,219,220,221,222,223,224,225,226,227,228,229,230,231,232,233,234	26,27,28,29,33,34,35,36,37,38,39,40,41,42,43,75,76,77,78,79,80,81,82,83,84,85	0	0	0
P48736	P49841	PIK3CG	GSK3B	2	0.676545	3s2a_A	4acd_A	3s2a_A_004	4acd_A_003	61,62,63,64,65,66,67,68,69,70,71,72,73,74,75,76,77,78,79,80,81,82,83,84,85,86,87,88,89,90,91,92,93,94,95,96,97,98,99,100,101,102,103,104,105,106,107,108,109,110,111,112,113,114,115,116,117,118,119,120,121,122,123,124,125,126,127,128,129,130,131,132,133,134,135,136,137,138,139,140,141,142,143,144,145,146,147,148,149,150,151,152,153,154,155,156,157,158,159,160,161,166,167,168,169,170,171,172,173,17…	74,75,76,77,78,79,80,81,82,83,84,85,86,87,88,89,90,91,92,93,94,95,96,97,98,99,100,101,102,103,104,105,106,107,108,109,110,111,112,113,114,115,116,117,118,119,120,121,130,131,132,133,134,135,136,137,138,139,140,141,151,152,153,154,155,156,157,158,159,220,221,222,223,224,225,226,227,228,229,230,231,232,233,234,235,236,237,238,239,240,241,242,243,244,245,246,247,248,249,250,251,252	0	1	0
P01024	Q99816	C3	TSG101	1	0.676508	2xwj_A	3p9h_A	2xwj_A_002	3p9h_A_001	12,13,14,15,16,17,18,19,78,79,80,81,82,83,84,85,86,87,88,89,90,91,92,93,94,95,96,97,98,99,100,101,102,103,104,105,106,107,108,109,110,111,130,131,132,133,134,135,136,137,138,139,140,141,142,143,187,188,189,190,191,192,193,194,195,196,197,198,199,200,201,202,203,204,205,206,207,208	19,20,21,22,23,24,25,26,27,28,79,80,81,82,118,119,120,121,122,123,124,125	0	0	0
P37231	Q15542	PPARG	TAF5	1	0.676491	2vv0_B	2nxp_B	2vv0_B_003	2nxp_B_002	418,421,422,425,426,428,429,430,431,432	200,201,204,301,302,303,336,338	0	0	0
P04275	Q96KQ7	VWF	EHMT2	2	0.676425	3ppy_A	3k5k_B	3ppy_A_002	3k5k_B_004	1,2,3,4,5,6,7,8,9,10,11,12,13,14,15,16,17,18,19,20,21,22,23,24,25,26,27,28,29,30,31,32,33,34,35,36,37,38,39,40,41,42,43,44,45,46,47,48,49,50,51,52,53,54,55,56,57,58,59,60,61,62,63,64,65,66,67,68,69,70,71,72,73,74,75,76,77,78,79,80,81,82,83,84,85,86,87,88,89,90,91,92,93,94,95,96,97,98,99,100,101,102,103,104,105,106,107,108,109,110,111,112,113,114,115,116,117,118,119,120,121,122,123,124,125,126,127…	1,2,3,4,5,6,7,8,9,10,11,12,13,14,15,16,17,18,19,20,21,22,23,24,25,26,27,28,29,30,31,32,33,34,35,36,37,38,39,40,41,42,43,44,45,46,47,48,49,50,51,52,53,54,55,56,57,58,59,60,61,62,63,64,65,66,67,68,69,70,71,72,73,74,75,76,77,78,79,80,81,82,83,84,85,86,87,88,89,90,91,92,93,94,95,96,97,98,99,100,101,102,103,104,105,106,107,108,109,110,111,112,113,114,115,116,117,118,119,120,121,122,123,124,125,126,127…	0	0	0
P27338	P27487	MAOB	DPP4	4	0.676419	2xfq_A	2oqi_D	2xfq_A_005	2oqi_D_002	69,70,72,73,77,78,79,469,471,472	1,2,3,4,5,6,7,8,9,10,11,12,13,14,15,16,17,18,19,20,21,22,23,24,25,26,27,28,29,30,31,32,33,34,35,36,37,38,39,40,41,42,43,44,45,46,47,48,49,50,51,52,53,54,55,56,57,58,59,60,61,62,63,64,65,66,67,68,69,70,71,72,73,74,75,76,77,78,79,80,81,82,83,84,85,86,87,88,89,90,91,92,93,94,95,96,97,98,99,100,101,102,103,104,105,106,107,108,109,110,111,112,113,114,115,116,117,118,119,120,121,122,123,124,125,126,127…	0	0	0
P05091	P29218	ALDH2	IMPA1	1	0.676352	3sz9_D	1ime_A	3sz9_D_002	1ime_A_001	36,37,38,39,40,41,42,43,100,101,102,103,104,105,106,107,108,109,110,111,112,113,114,115,116,117,118,119,120,121,122,123,124,125,126,127,128,129,130,131,132,133,134,135,136,137,138,139,140,141,142,143,144,145,146,160,161,162,163,164,194,195,196,197,198,223,224,225,231,232,233,234,235,236,237,238,239,240,241,242,243,244,245,246,247,248,249,250,251,252,253,254,255,256,257,258,259,260	99,100,101,102,103,104,105,106,107,108,109,110,111,112,113,114,115,116,117,118,119,120,121,122,123,124,147,162,163,164,165,166,167,168,170,171,172,174,175,176,212,213,214,215,216,217,221,222,223,224,225,226,227,228,229,230,231,232,233,234,235,236,237,238,239,240,241,242,243,244,245,246,247,248	0	0	0
P12931	Q6MZM7	SRC	DKFZp686O12165	1	0.676295	1o4e_A	4gh7_B	1o4e_A_001	4gh7_B_001	7,8,9,34,35,36,37,38,39,40,41,42,43,44	1184,1185,1186,1189,1190,1191,1237,1239,1265,1266,1268	0	0	0
P02751	P12931	FN1	SRC	2	0.676295	4gh7_B	1o4e_A	4gh7_B_001	1o4e_A_001	1184,1185,1186,1189,1190,1191,1237,1239,1265,1266,1268	7,8,9,34,35,36,37,38,39,40,41,42,43,44	0	0	0
P11387	P15056	TOP1	BRAF	1	0.676276	1sc7_A	3ii5_A	1sc7_A_001	3ii5_A_002	1,2,3,4,5,6,7,8,9,10,11,12,13,14,15,16,17,18,19,20,21,22,23,24,25,26,27,28,29,30,31,32,33,34,35,36,37,38,39,40,41,42,43,44,45,46,47,48,49,50,51,52,53,54,55,56,57,58,59,60,61,62,63,64,65,66,67,68,69,70,71,72,73,74,75,76,77,78,79,80,81,82,83,84,85,86,87,88,89,90,91,92,93,94,95,96,97,98,99,100,101,102,103,104,105,106,107,108,109,110,111,112,113,114,115,116,117,118,119,120,121,122,123,124,125,126,127…	1,2,3,4,5,6,7,8,9,10,11,12,13,14,15,16,17,18,19,20,21,22,23,24,25,26,27,28,29,30,31,32,33,34,35,36,37,38,39,40,41,42,43,44,45,46,47,48,49,50,51,52,53,54,55,56,57,58,59,60,61,62,63,64,65,66,67,68,69,70,71,72,73,74,75,76,77,78,79,80,81,82,83,84,85,86,87,88,89,90,91,92,93,94,95,96,97,98,99,100,101,102,103,104,105,106,107,108,109,110,111,112,113,114,115,116,117,118,119,120,121,122,123,124,125,126,127…	0	0	0
Q14653	Q9NY33	IRF3	DPP3	1	0.676224	3a77_B	3t6j_A	3a77_B_001	3t6j_A_001	198,199,200,201,202,204,222,223,224,225,275,276,277	35,38,39,42,676,677,678,702,703,704,705,706	0	0	0
P06241	Q9Y243	FYN	AKT3	1	0.676119	1g83_A	2x18_D	1g83_A_002	2x18_D_001	155,156,157,175,176,177,178,179,180,181,182,184,185,186,187,201,202,203,204,205	14,15,16,17,20,83,84,85,86	1	0	0
P00918	P05121	CA2	SERPINE1	3	0.676113	3dbu_A	3q03_A	3dbu_A_002	3q03_A_001	13,14,17,23,24,246,249,250,252	1,2,3,4,5,6,7,8,9,10,11,12,13,14,15,16,17,18,19,20,21,22,23,24,25,26,27,28,29,30,31,32,33,34,35,36,37,38,39,40,41,42,43,44,45,46,47,48,49,50,51,52,53,54,55,56,57,58,59,60,61,62,63,64,65,66,67,68,69,70,71,72,73,74,75,76,77,78,79,80,81,82,83,84,85,86,87,88,89,90,91,92,93,94,95,96,97,98,99,100,101,102,103,104,105,106,107,108,109,110,111,112,113,114,115,116,117,118,119,120,121,122,123,124,125,126,127…	0	0	0
P00918	P08069	CA2	IGF1R	2	0.676045	3m14_A	3f5p_A	3m14_A_002	3f5p_A_003	12,13,14,15,16,17,18,22,23,24,25,69,70,71,72,73,74,75,76,77,78,79,80,81,82,83,84,85,86,87,88,89,90,91,92,93,94,95,96,97,98,99,100,101,102,103,104,105,106,107,108,109,122,123,124,125,126,127,128,129,130,175,176,177,178,179,180,181,182,183,184,185,186,187,188,189,190,191,192,193,194,195,196,197,198,199,200,201,202,203,204,205	1,2,3,4,5,6,7,8,9,10,11,12,13,14,15,16,17,18,19,20,21,22,23,24,25,26,27,28,29,30,31,32,33,34,35,36,37,38,39,40,41,42,43,44,45,46,47,48,49,50,51,52,53,54,55,56,57,58,59,60,61,62,63,64,65,66,67,68,69,70,71,72,73,74,75,76,77,78,79,80,81,82,83,84,85,86,87,88,89,90,91,92,93,94,95,96,97,98,99,100,101,102,103,104,105,106,107,108,109,110,111,112,113,114,115,116,117,118,119,120,121,122,123,124,125,126,127…	0	0	0
P01892	P18054	HLA-A	ALOX12	1	0.676034	2jcc_H	3d3l_A	2jcc_H_003	3d3l_A_006	11,12,13,14,15,16,17,18,19,20,21,74,75,76,77,78,79,80,81,82,83,88,89,90,91,92,129	391,392,394,605,610,612,658,659,660,662	0	0	0
P11387	P54577	TOP1	YARS	1	0.675983	1t8i_A	1q11_A	1t8i_A_005	1q11_A_002	1,2,3,4,5,6,7,8,9,10,11,12,13,14,15,16,17,18,19,20,21,22,23,24,25,26,27,28,29,30,31,32,33,34,35,36,37,38,39,40,41,42,43,44,45,46,47,48,49,50,51,52,53,54,55,56,57,58,59,60,61,62,63,64,65,66,67,68,69,70,71,72,73,74,75,76,77,78,79,80,81,82,83,84,85,86,87,88,89,90,91,92,93,94,95,96,97,98,99,100,101,102,103,104,105,106,107,108,109,110,111,112,113,114,115,116,117,118,119,120,121,122,123,124,125,126,127…	81,82,146,153,154,155,156,159,160,162,163,164	0	0	0
P00918	Q9Y2H6	CA2	FNDC3A	1	0.675946	3p58_A	1x4x_A	3p58_A_001	1x4x_A_001	12,13,14,15,16,17,18,22,23,24,25,69,70,71,72,73,74,75,76,77,78,79,80,81,82,83,84,85,86,87,88,89,90,91,92,93,94,95,96,97,98,99,100,101,102,103,104,105,106,107,108,109,122,123,124,125,126,127,128,129,130,175,176,177,178,179,180,181,182,183,184,185,186,187,188,189,190,191,192,193,194,195,196,197,198,199,200,201,202,203,204,205	5,6,7,8,9,32,33,34,35,36	0	0	0
P01031	P21580	C5	TNFAIP3	1	0.675923	3cu7_B	3dkb_C	3cu7_B_014	3dkb_C_005	1,2,3,4,5,6,7,8,9,10,11,12,13,14,15,16,17,18,19,20,21,22,23,24,25,26,27,28,29,30,31,32,33,34,35,36,37,38,39,40,41,42,43,44,45,46,47,48,49,50,51,52,53,54,55,56,57,58,59,60,61,62,63,64,65,66,67,68,69,70,71,72,73,74,75,76,77,78,79,80,81,82,83,84,85,86,87,88,89,90,91,92,93,94,95,96,97,98,99,100,101,102,103,104,105,106,107,108,109,110,111,112,113,114,115,116,117,118,119,120,121,122,123,124,125,126,127…	1,2,3,4,5,6,7,8,9,10,11,12,13,14,15,16,17,18,19,20,21,22,23,24,25,26,27,28,29,30,31,32,33,34,35,36,37,38,39,40,41,42,43,44,45,46,47,48,49,50,51,52,53,54,55,56,57,58,59,60,61,62,63,64,65,66,67,68,69,70,71,72,73,74,75,76,77,78,79,80,81,82,83,84,85,86,87,88,89,90,91,92,93,94,95,96,97,98,99,100,101,102,103,104,105,106,107,108,109,110,111,112,113,114,115,116,117,118,119,120,121,122,123,124,125,126,127…	0	0	0
P24941	P49771	CDK2	FLT3LG	1	0.675877	2r3k_A	3qs7_B	2r3k_A_002	3qs7_B_001	15,35,48,52,76,78,148,150,151	21,22,23,24,25,26,27,28,29,30,31,59,60,61,62,63,64,65,66,67,68,69,71,72,73,100,101,102	0	0	0
P02675	Q9UK05	FGB	GDF2	1	0.675874	2hod_E	4fao_N	2hod_E_002	4fao_N_001	1,2,3,4,5,6,7,8,9,10,11,12,13,14,15,16,17,18,19,20,21,22,23,24,25,26,27,28,29,30,31,32,33,34,35,36,37,38,39,40,41,42,43,44,45,46,47,48,49,50,51,52,53,54,55,56,57,58,59,60,61,62,63,64,65,66,67,68,69,70,71,72,73,74,75,76,77,78,79,80,81,82,83,84,85,86,87,88,89,90,91,92,93,94,95,96,97,98,99,100,101,102,103,104,105,106,107,108,109,110,111,112,113,114,115,116,117,118,119,120,121,122,123,124,125,126,127…	7,8,9,39,40,41,42,43,44,45,46,47,48,49,50,74,108,109,110	0	0	0
O14732	P20248	IMPA2	CCNA2	1	0.675868	2fvz_C	4eor_B	2fvz_C_001	4eor_B_002	55,56,57,58,59,60,61,62,63,80,81,82,100,101,102,103,104,105,106,107,108,109,110,111,114,115,116,117,171,172,173,174,175,176,177,178,179,202,203,204,205,206,207,208,209,221,222,223,224,225,226,227,228,229,230,231,232	190,193,194,195,211,233,236,237,240,309,310,311,340,341,347,348,350,351,352,355	0	0	0
Q9H3N1	Q9Y2H6	TMX1	FNDC3A	1	0.675825	1x5e_A	1x5x_A	1x5e_A_001	1x5x_A_001	24,54,55,56,83,85,105,106,108,110	37,38,39,40,41,62,84,85,86	0	0	0
P08069	Q96FW1	IGF1R	OTUB1	1	0.675785	2zm3_B	4ddg_K	2zm3_B_002	4ddg_K_004	1,2,3,4,5,6,7,8,9,10,11,12,13,14,15,16,17,18,19,20,21,22,23,24,25,26,27,28,29,30,31,32,33,34,35,36,37,38,39,40,41,42,43,44,45,46,47,48,49,50,51,52,53,54,55,56,57,58,59,60,61,62,63,64,65,66,67,68,69,70,71,72,73,74,75,76,77,78,79,80,81,82,83,84,85,86,87,88,89,90,91,92,93,94,95,96,97,98,99,100,101,102,103,104,105,106,107,108,109,110,111,112,113,114,115,116,117,118,119,120,121,122,123,124,125,126,127…	41,42,43,44,45,46,109,110,111,112,113,114,126,127,128,130,131,132,133,134,135,136	0	0	0
P08069	P62837	IGF1R	UBE2D2	1	0.675785	2zm3_B	4ddg_K	2zm3_B_002	4ddg_K_004	1,2,3,4,5,6,7,8,9,10,11,12,13,14,15,16,17,18,19,20,21,22,23,24,25,26,27,28,29,30,31,32,33,34,35,36,37,38,39,40,41,42,43,44,45,46,47,48,49,50,51,52,53,54,55,56,57,58,59,60,61,62,63,64,65,66,67,68,69,70,71,72,73,74,75,76,77,78,79,80,81,82,83,84,85,86,87,88,89,90,91,92,93,94,95,96,97,98,99,100,101,102,103,104,105,106,107,108,109,110,111,112,113,114,115,116,117,118,119,120,121,122,123,124,125,126,127…	41,42,43,44,45,46,109,110,111,112,113,114,126,127,128,130,131,132,133,134,135,136	0	0	0
O15294	P49366	OGT	DHPS	1	0.675721	4ay5_C	1roz_A	4ay5_C_001	1roz_A_001	497,500,501,510,511,655,656,657,658,681,940,941	85,88,90,92,93,94,95,98,126,269,272,273	0	0	0
P08263	Q99816	GSTA1	TSG101	1	0.675714	1gsd_D	3p9h_A	1gsd_D_002	3p9h_A_001	7,8,9,10,32,33,34,35,36,37,38,39,40,41,42,43,44,45,46,47,48,49,50,58,59,60	19,20,21,22,23,24,25,26,27,28,79,80,81,82,118,119,120,121,122,123,124,125	0	0	0
P15559	P19367	NQO1	HK1	1	0.675695	1gg5_D	1qha_B	1gg5_D_002	1qha_B_001	1,2,3,32,34,212,213,214,215,216	603,604,605,620,621,656,657,681,682,683,708,739,742	0	0	0
P33764	P50591	S100A3	TNFSF10	1	0.675692	3nsl_B	1d4v_B	3nsl_B_002	1d4v_B_001	18,19,20,21,22,23,24,25,26,27,28,29,30,31,32,33,34,66,67,68,69,70	72,73,74,75,76,77,78,79,80,81,82,83,84,85,86,87,88,89,90,91,92,93,94,95,96,97,98,99,100,101,102,103,104,105,106,107,108,109,110,111,112,113,114,115,116,117,118,119,120,121,122,123,124,125,126,127,128,129,130,131,132,133,134,135,136,137,148,149,150,151,152,153,154,155,156,157,158,159,209,210,211,212,213,214,215,216,217,218,219,220,221,222,223,224,225,226,227,228,229,230,231,232,233,234,235,236,237…	0	0	0
P14598	P20248	NCF1	CCNA2	1	0.675671	1uec_A	2uzb_D	1uec_A_001	2uzb_D_002	19,20,21,22,23,24,25,26,27,28,29,30,31,32,33,34,35,36,37,38,39,40,41,42,43,44,45,46,47,48,49,50,51,52,53,54,55,56,57,58,59,60,61,62,63,64,65,66,67,68,69,70,71,72,73,74,75,76,77,78,79,80,81,82,83,84,85,86,87,88,89,90,91,92,93,94,95,96,97,98,99,100,101,102,103,104,105,106,107,108,109,110,111,112,113,114,115,116,117,118,119,120,121,122,123,124,125,126,127,128,129,130,131,132,133,134,135,136,137,141,…	62,63,64,65,66,67,68,69,70,71,72,73,74,75,76,77,78,79,80,81,82,83,84,85,86,87,88,89,90,91,92,93,94,95,96,97,98,99,100,101,102,103,104,105,106,107,108,109,110,111,112,113,130,131,132,133,134,135,136,137,184,185,186,187,188,189,190,191,192,193,194,195,196,197,198,199,200,201,202,203,204,205,206,207,208,209,210,211,212,213,214,215,216,217,218,219,220,221,222,223	0	0	0
P55210	Q9NXS2	CASP7	QPCTL	1	0.675605	1shl_A	3pb6_X	1shl_A_002	3pb6_X_001	66,68,69,107,129,130,131,134	133,152,154,157,162,218,247,252,258	0	0	0
P27487	Q06210	DPP4	GFPT1	1	0.675585	3o9v_C	2zj4_A	3o9v_C_003	2zj4_A_001	1,2,3,4,5,6,7,8,9,10,11,12,13,14,15,16,17,18,19,20,21,22,23,24,25,26,27,28,29,30,31,32,33,34,35,36,37,38,39,40,41,42,43,44,45,46,47,48,49,50,51,52,53,54,55,56,57,58,59,60,61,62,63,64,65,66,67,68,69,70,71,72,73,74,75,76,77,78,79,80,81,82,83,84,85,86,87,88,89,90,91,92,93,94,95,96,97,98,99,100,101,102,103,104,105,106,107,108,109,110,111,112,113,114,115,116,117,118,119,120,121,122,123,124,125,126,127…	532,533,536,584,585,586,587,588,614,632	0	0	0
P11940	P61769	PABPC1	B2M	1	0.675561	4f02_D	3tm6_H	4f02_D_002	3tm6_H_002	66,69,70,85,86,116,124,125,126	74,75,76,77,78,94,95,96,97	0	0	0
P00734	P18031	F2	PTPN1	8	0.675551	1aht_H	1oeu_A	1aht_H_001	1oeu_A_001	184,185,186,187,188,189,221,222,223,224,225	34,35,36,37,38,39,40,41,42,43,44,45,46,47,48,49,50,51	0	0	0
P05230	P27487	FGF1	DPP4	1	0.675534	1q04_A	3ccc_C	1q04_A_002	3ccc_C_008	1,51,53,86,88,100,103	319,320,321,350,352,353,595,596,668,669,670,671,672	0	0	0
P02511	P09601	CRYAB	HMOX1	1	0.675529	2ygd_M	1s13_A	2ygd_M_002	1s13_A_003	55,56,57,61,62,63,64,65,66,68,69,70,73,74,75,76,77,78,79,135,136,137,143,144,145,146,147,148	139,140,141,142,143,144,145,146,147,148,149,166,167,168,169,170,171,172,173,174,175,176	0	0	0
P06276	P11387	BCHE	TOP1	2	0.675497	2xmc_A	1t8i_A	2xmc_A_004	1t8i_A_002	1,2,3,4,5,6,7,8,9,10,11,12,13,14,15,16,17,18,19,20,21,22,23,24,25,26,27,28,29,30,31,32,33,34,35,36,37,38,39,40,41,42,43,44,45,46,47,48,49,50,51,52,53,54,55,56,57,58,59,60,61,62,63,64,65,66,67,68,69,70,71,72,73,74,75,76,77,78,79,80,81,82,83,84,85,86,87,88,89,90,91,92,93,94,95,96,97,98,99,100,101,102,103,104,105,106,107,108,109,110,111,112,113,114,115,116,117,118,119,120,121,122,123,124,125,126,127…	1,2,3,4,5,6,7,8,9,10,11,12,13,14,15,16,17,18,19,20,21,22,23,24,25,26,27,28,29,30,31,32,33,34,35,36,37,38,39,40,41,42,43,44,45,46,47,48,49,50,51,52,53,54,55,56,57,58,59,60,61,62,63,64,65,66,67,68,69,70,71,72,73,74,75,76,77,78,79,80,81,82,83,84,85,86,87,88,89,90,91,92,93,94,95,96,97,98,99,100,101,102,103,104,105,106,107,108,109,110,111,112,113,114,115,116,117,118,119,120,121,122,123,124,125,126,127…	0	0	0
P06737	P55210	PYGL	CASP7	1	0.675463	1l5s_B	4fdl_B	1l5s_B_004	4fdl_B_002	90,91,92,93,94,95,96,97,98,99,124,125,126,127,128,129,130,131,132,133,134,135,136,137,138,139,140,141,142,143,144,145,146,162,163,164,165,166,227,228,229,230,231,232,255,256,257,258,259,260,261,262	66,68,69,107,129,130,131,133,134	0	0	0
O43813	P00734	LANCL1	F2	2	0.675462	3e6u_B	1jou_B	3e6u_B_003	1jou_B_001	180,183,184,187,233,234,235,236,239	184,185,186,187,188,189,221,222,223,224,225	0	0	0
O75636	P62937	FCN3	PPIA	2	0.675392	2j64_A	2x2c_O	2j64_A_001	2x2c_O_002	27,28,29,38,39,40,41,42,73,74,75,76,77,78,79,80,81,82,83,84,85,86,87,88,89,90	54,55,56,59,60,61,62,63,64,98,99,100,101,102,103,111,112,113,114,120,121,122,123,125,126,127	0	0	0
Q15375	Q8NB78	EPHA7	KDM1B	1	0.67535	3nru_D	4gu0_C	3nru_D_001	4gu0_C_008	36,37,38,39,40,41,42,43,44,45,46,47,48,56,57,58,68,69,70,71,72,117,118,119,120	384,385,386,407,408,409,618,619,620	0	0	0
O60880	O75164	SH2D1A	KDM4A	1	0.675348	1d1z_A	3rvh_A	1d1z_A_001	3rvh_A_004	1,2,3,4,5,6,7,8,9,10,11,12,13,14,15,16,17,18,19,20,21,22,23,24,25,26,27,28,29,30,31,32,33,34,35,36,37,38,39,40,41,42,43,44,45,46,47,48,49,50,51,52,53,54,55,56,57,58,59,60,61,62,63,64,65,66,67,68,69,70,71,72,73,74,75,76,77,78,79,80,81,82,83,84,85,86,87,88,89,90,91,92,93,94,95,96,97,98,99,100,101,102,103,104,105,106,107,108,109,110,111,112,113,114,115,116,117,118,119,120,121,122,123,124,125,126,127…	23,24,25,26,27,28,29,144,145,146,147,148,149,150,151,152,153,154,155,156	0	0	0
P00734	P05106	F2	ITGB3	2	0.675342	2zhw_H	2vdr_B	2zhw_H_004	2vdr_B_001	38,39,40,41,72,73,74,79,80,81,82,83,84,85,86,87,88,89,90,91,92,93,109,140,141,142,143,144,150,151,152,153,159,160,161,162,163,164,165,166	296,299,300,304,305,306,325,326,327,328	0	0	1
P28845	Q9UL25	HSD11B1	RAB21	1	0.675333	3qqp_D	1z08_D	3qqp_D_003	1z08_D_002	123,124,125,126,127,128,129,130,131,132,133,134,135,136,137,178,179,180,181,182,183,184	28,48,50,76,77,78,79,80	0	0	0
P28161	P61586	GSTM2	RHOA	1	0.675322	3gur_A	1cc0_A	3gur_A_003	1cc0_A_003	7,8,9,32,33,34,206,208,209,210,216	12,13,14,61,62,63,64,67,70,98,99	0	0	0
P00325	P00797	ADH1B	REN	1	0.675309	1hsz_A	1hrn_A	1hsz_A_003	1hrn_A_003	227,228,231,347,365,366,367,368	225,239,240,242,243,244,245,287,288	0	0	0
O75936	P00439	BBOX1	PAH	1	0.675222	3ms5_A	4pah_A	3ms5_A_004	4pah_A_001	15,16,17,18,19,20,21,22,23,24,25,26,27,28,29,30,31,32,33,34,35,36,37,38,39,40,41,42,43,44,45,46,47,48,49,50,51,52,53,54,55,56,57,58,59,60,61,62,63,64,65,66,67,68,69,70,71,72,73,74,75,76,77,78,79,80,81,82,83,84,85,86,87,88,89,90,91,92,93,94,95,96,97,98,99,100,101,102,103,107,108,109,110,111,112,113,114,115,116,117,124,125,126,127,128,129,130,131,132,133,134,135,136,137,138,139,140,141,142,143,144,…	127,128,129,130,131,132,133,134,135,136,164,165,166,167,168,169,242,243,244,245,246,247,248,249,250,263,264,265	0	0	0
P00749	P27487	PLAU	DPP4	4	0.67519	2o8u_A	2bub_A	2o8u_A_002	2bub_A_007	129,130,131,132,163,164,165,166,180,181,230	104,105,106,115,117,128,132,154,155,156,157	0	0	0
Q13163	Q8WLS4	MAP2K5	HLA-A	1	0.675183	2o2v_A	2vlr_A	2o2v_A_001	2vlr_A_005	61,62,63,64,65,66,83,84,85,86,87,88,89,90,91,92,93,99,100,101,102,103,104,105,106	11,12,13,14,15,16,17,18,19,20,21,73,74,75,76,77,78,79,80,81,82,83,88,89,90,91,92	0	0	0
P01892	Q13163	HLA-A	MAP2K5	1	0.675183	2vlr_A	2o2v_A	2vlr_A_005	2o2v_A_001	11,12,13,14,15,16,17,18,19,20,21,73,74,75,76,77,78,79,80,81,82,83,88,89,90,91,92	61,62,63,64,65,66,83,84,85,86,87,88,89,90,91,92,93,99,100,101,102,103,104,105,106	0	0	0
P13051	Q96PU5	UNG	NEDD4L	1	0.675177	3fck_B	3jvz_C	3fck_B_001	3jvz_C_004	83,84,85,104,105,106,107,108,109,110,111,112,113,114,119,120,121,122,123,124,125,126,127,207,208,209,221,222,223	1,2,3,4,5,6,7,8,9,10,11,12,13,14,15,16,17,18,19,20,21,22,23,24,25,26,27,28,29,30,31,32,33,34,35,36,37,38,39,40,41,42,43,44,45,46,47,48,49,50,51,52,53,54,55,56,57,58,59,60,61,62,63,64,65,66,67,68,69,70,71,72,73,74,75,76,77,78,79,80,81,82,83,84,85,86,87,88,89,90,91,92,93,94,95,96,97,98,99,100,101,102,103,104,105,106,107,108,109,110,111,112,113,114,115,116,117,118,119,120,121,122,123,124,125,126,127…	0	0	0
P31785	P55210	IL2RG	CASP7	1	0.675171	3qaz_g	4fdl_B	3qaz_g_001	4fdl_B_002	51,52,53,54,55,56,57,84,85,86,87,88,89,90,91,92	66,68,69,107,129,130,131,133,134	0	0	0
P13489	Q8IW75	RNH1	SERPINA12	1	0.675098	2bex_A	4if8_B	2bex_A_001	4if8_B_003	32,33,34,58,59,60,61,62,63,64,87,88,89,90,91,115,116,117,118,119	127,128,131,211,212,213,363	0	0	0
P00742	Q92900	F10	UPF1	1	0.675095	1g2l_A	2wjv_B	1g2l_A_003	2wjv_B_002	1,147,150,196,197,221,222,223,224,226	1,2,3,4,5,6,7,8,9,10,11,12,13,14,15,16,17,18,19,20,21,22,23,24,25,26,27,28,29,30,31,32,33,34,35,36,37,38,39,40,41,42,43,44,45,46,47,48,49,50,51,52,53,54,55,56,57,58,59,60,61,62,63,64,65,66,67,68,69,70,71,72,73,74,75,76,77,78,79,80,81,82,83,84,85,86,87,88,89,90,91,92,93,94,95,96,97,98,99,100,101,102,103,104,105,106,107,108,109,110,111,112,113,114,115,116,117,118,119,120,121,122,123,124,125,126,127…	0	0	0
O43813	P19367	LANCL1	HK1	1	0.675063	3e6u_B	1qha_A	3e6u_B_003	1qha_A_004	180,183,184,187,233,234,235,236,239	603,604,605,620,621,656,657,681,682,683,708,739,742	0	0	0
P06737	P08236	PYGL	GUSB	1	0.675019	1l5r_A	1bhg_B	1l5r_A_007	1bhg_B_003	91,93,94,97,98,138,141,145,229,230,231,490	73,74,75,76,77,78,79,80,81,82,83,84,85,86,87,88,89,90,91,92,93,94,95,96,97,98,99,100,101,102,103,104,105,106,107,108,109,110,111,112,113,114,115,116,117,118,119,120,121,122,123,124,125,126,127,128,129,130,131,132,133,134,135,136,137,138,139,140,141,142,143,144,145,146,147,148,149,150,151,152,153,154,155,156,157,158,159,160,161,162,163,164,165,166,167,168,169,170,171,172,173,174,175,176,177,178,17…	0	0	0
P00747	P12277	PLG	CKB	1	0.67498	3uir_B	3b6r_A	3uir_B_001	3b6r_A_004	736,737,738,741,759,760,761,762,764,765	36,37,38,39,40,41,42,43,44,45,46,47,48,49,50,51,52,53,54,55,56,57,58,59,60,61,62,63,64,65,66,67,68,69,70,71,72,73,74,75,76,77,78,79,80,81,82,83,84,85,86,87,88,89,90,91,92,93,94,95,96,97,98,99,100,101,102,103,104,105,106,118,119,120,121,122,123,124,125,126,127,128,129,130,131,132,149,150,151,152,153,154,155,156,157,158,159,160,161,162,163,164,165,166,167,168,169,170,171,172,173,174,175,176,177,178…	0	0	0
[truncated: 22,098 more rows]
